# Supplementary material for: Crystal structure of barium dinickel(II) iron(III) tris­[orthophosphate(V)], BaNi2Fe(PO4)3
Source: Acta Crystallogr E Crystallogr Commun. 2023 Jan 17;79(Pt 2):95–8. doi: 10.1107/S2056989023000336 (PMC9912466; doi:10.1107/S2056989023000336)
Supplement: Supplementary file 1 [file e-79-00095-sup1.cif]

##############################################################################
#                                                                            #
# This CIF contains the data in a paper accepted for publication in          #
# Acta Crystallographica Section E. It conforms to the requirements of       #
# Notes for Authors for Acta Crystallographica Section E, and has been       #
# peer reviewed under the auspices of the IUCr Commission on Journals.       #
#                                                                            #
# Full details of the Crystallographic Information File format               #
# are given in the paper "The Crystallographic Information File (CIF):       #
# a New Standard Archive File for Crystallography" by S. R. Hall, F. H.      #
# Allen and I. D. Brown [Acta Cryst. (1991), A47, 655-685].                  #
#                                                                            #
# The current version of the core CIF dictionary is obtainable from          #
# ftp://ftp.iucr.org/pub/cif_core.dic.                                       #
#                                                                            #
# Software is freely available for graphical display of the structure(s)     #
# in this CIF. For information consult the CIF software page                 #
# http://www.iucr.org/resources/cif/software.                                #
#                                                                            #
# This file may be used for bona fide research purposes within the           #
# scientific community so long as proper attribution is given to the journal # 
# article from which it was obtained.                                        #
#                                                                            #
##############################################################################
data_I
_audit_creation_method     'SHELXL-2018/3'
_journal_date_recd_electronic     2022-11-29
_journal_date_accepted     2023-01-12
_journal_name_full     'Acta Crystallographica, Section E'
_journal_year     2023
_journal_volume     79
_journal_issue      2
_journal_page_first     0
_journal_page_last     0
_journal_paper_category     GI
_journal_paper_doi     10.1107/S2056989023000336
_journal_coeditor_code     WM5667
_publ_contact_author_name     'Said Ouaatta'
_publ_contact_author_address
;
Laboratoire de Chimie Appliqu\'ee des Mat\'eriaux, Centre Sciences des
Mat\'eriaux, Faculty of Science, Mohammed V University in Rabat,
Avenue Ibn Batouta, B.P. 1014, Rabat, Morocco
;
_publ_contact_author_email     'saidouaatta87@gmail.com'
_publ_contact_author_fax     '212 537 77 54 40'
_publ_contact_author_phone     '212 537 77 54 40'
_publ_section_title
;
Crystal structure of barium dinickel(II) iron(III) tris[orthophosphate(V)],
BaNi~2~Fe(PO~4~)~3~
;
loop_
    _publ_author_name
    _publ_author_footnote
    _publ_author_address
    'Ouaatta, Said' .
;
Laboratoire de Chimie Appliqu\'ee des Mat\'eriaux,
Centre des Sciences des Mat\'eriaux, Faculty of Science,
Mohammed V University in Rabat, Avenue Ibn Batouta, BP 1014,
Rabat, Morocco
;
    'Bouraima, Adam' .
;
Laboratoire de Chimie Appliqu\'ee des Mat\'eriaux,
Centre des Sciences des Mat\'eriaux, Faculty of Science,
Mohammed V University in Rabat, Avenue Ibn Batouta, BP 1014,
Rabat, Morocco
Laboratoire de Chimie des Mat\'eriaux Inorganiques, Facult\'e des Sciences,
D\'epartement de Chimie, Universit\'e des Sciences et Techniques de Masuku,
BP 943, Franceville, Gabon
;
    'Benhsina, Elhassan' .
;
Laboratoire de Chimie Appliqu\'ee des Mat\'eriaux,
Centre des Sciences des Mat\'eriaux, Faculty of Science,
Mohammed V University in Rabat, Avenue Ibn Batouta, BP 1014,
Rabat, Morocco
;
    'Khmiyas, Jamal' .
;
Laboratoire de Chimie Appliqu\'ee des Mat\'eriaux,
Centre des Sciences des Mat\'eriaux, Faculty of Science,
Mohammed V University in Rabat, Avenue Ibn Batouta, BP 1014,
Rabat, Morocco
;
    'Assani, Abderrazzak' .
;
Laboratoire de Chimie Appliqu\'ee des Mat\'eriaux,
Centre des Sciences des Mat\'eriaux, Faculty of Science,
Mohammed V University in Rabat, Avenue Ibn Batouta, BP 1014,
Rabat, Morocco
;
    'Saadi, Mohamed' .
;
Laboratoire de Chimie Appliqu\'ee des Mat\'eriaux,
Centre des Sciences des Mat\'eriaux, Faculty of Science,
Mohammed V University in Rabat, Avenue Ibn Batouta, BP 1014,
Rabat, Morocco
;
    'El Ammari, Lahcen' .
;
Laboratoire de Chimie Appliqu\'ee des Mat\'eriaux,
Centre des Sciences des Mat\'eriaux, Faculty of Science,
Mohammed V University in Rabat, Avenue Ibn Batouta, BP 1014,
Rabat, Morocco
;
_publ_section_synopsis
;
The orthophosphate BaNi~2~Fe(PO~4~)~3~ crystallizes in the \a-CrPO~4~ type of
structure, in which edge-sharing [Ni~2~O~10~] octahedra are linked to PO~4~
tetrahedra and [FeO~6~] octahedra to form a three-dimensional framework
delimiting channels which house disordered Ba^2+^ cations.
;
_chemical_name_systematic
;
Barium dinickel(II) iron(III) tris[orthophosphate(V)]
;
_chemical_name_common     ?
_chemical_formula_moiety     'Ba Fe Ni2 O12 P3'
_chemical_formula_sum     'Ba Fe Ni2 O12 P3'
_chemical_formula_structural     'Ba Fe Ni2 (P O4)3'
_chemical_formula_iupac     'Ba Ni2 Fe (P O4)3'
_chemical_formula_weight     595.52
_chemical_melting_point     ?
_space_group_crystal_system     orthorhombic
_space_group_name_H-M_alt     'I m m a'
_space_group_name_Hall     '-I 2b 2'
loop_
    _space_group_symop_operation_xyz
    'x, y, z'
    '-x, -y+1/2, z'
    '-x, y+1/2, -z'
    'x, -y, -z'
    'x+1/2, y+1/2, z+1/2'
    '-x+1/2, -y+1, z+1/2'
    '-x+1/2, y+1, -z+1/2'
    'x+1/2, -y+1/2, -z+1/2'
    '-x, -y, -z'
    'x, y-1/2, -z'
    'x, -y-1/2, z'
    '-x, y, z'
    '-x+1/2, -y+1/2, -z+1/2'
    'x+1/2, y, -z+1/2'
    'x+1/2, -y, z+1/2'
    '-x+1/2, y+1/2, z+1/2'
_cell_length_a     10.4711(2)
_cell_length_b     13.2007(3)
_cell_length_c     6.61320(10)
_cell_angle_alpha     90
_cell_angle_beta     90
_cell_angle_gamma     90
_cell_volume     914.12(3)
_cell_formula_units_Z     4
_cell_measurement_reflns_used     1460
_cell_measurement_theta_min     3.086
_cell_measurement_theta_max     39.389
_cell_measurement_temperature     296(2)
_exptl_crystal_description     'Block'
_exptl_crystal_colour     'colourless'
_exptl_crystal_size_max     0.32
_exptl_crystal_size_mid     0.25
_exptl_crystal_size_min     0.19
_exptl_crystal_density_diffrn     4.327
_exptl_crystal_density_meas     ?
_exptl_crystal_density_method     ?
_exptl_crystal_F_000     1116
_exptl_absorpt_coefficient_mu     10.458
_exptl_absorpt_correction_type     multi-scan
_exptl_absorpt_process_details
;
(SADABS; Krause <i>et al.</i>, 2015)
;
_exptl_absorpt_correction_T_min     0.6238
_exptl_absorpt_correction_T_max     0.7480
_diffrn_ambient_temperature     296(2)
_diffrn_radiation_type     MoK\a
_diffrn_radiation_wavelength     0.71073
_diffrn_radiation_source     'fine-focus sealed tube'
_diffrn_radiation_monochromator     graphite
_diffrn_measurement_device_type     'Bruker X8 APEX Diffractometer'
_diffrn_measurement_method     '\f and \w scans'
_diffrn_detector     'APEX II CCD area-detector'
_diffrn_reflns_number     18099
_diffrn_reflns_av_R_equivalents     0.0287
_diffrn_reflns_av_unetI/netI     0.0121
_diffrn_reflns_theta_min     3.086
_diffrn_reflns_theta_max     39.389
_diffrn_reflns_theta_full     25.242
_diffrn_measured_fraction_theta_max     0.999
_diffrn_measured_fraction_theta_full     0.998
_diffrn_reflns_limit_h_min     -18
_diffrn_reflns_limit_h_max     13
_diffrn_reflns_limit_k_min     -23
_diffrn_reflns_limit_k_max     23
_diffrn_reflns_limit_l_min     -11
_diffrn_reflns_limit_l_max     11
_refine_special_details     ?
_reflns_number_total     1460
_reflns_number_gt     1440
_reflns_threshold_expression     'I > 2\s(I)'
_refine_ls_structure_factor_coef     Fsqd
_refine_ls_matrix_type     full
_refine_ls_R_factor_all     0.0154
_refine_ls_R_factor_gt     0.0151
_refine_ls_wR_factor_gt     0.0358
_refine_ls_wR_factor_ref     0.0359
_refine_ls_goodness_of_fit_ref     1.209
_refine_ls_restrained_S_all     1.209
_refine_ls_number_reflns     1460
_refine_ls_number_parameters     58
_refine_ls_number_restraints     0
_refine_ls_hydrogen_treatment     undef
_refine_ls_weighting_scheme     calc
_refine_ls_weighting_details
              'w=1/[\s^2^(Fo^2^)+(0.0147P)^2^+1.8221P] where P=(Fo^2^+2Fc^2^)/3'
_atom_sites_solution_hydrogens     .
_atom_sites_solution_primary     direct
_atom_sites_solution_secondary     difmap
_refine_ls_shift/su_max     0.001
_refine_ls_shift/su_mean     0.000
_refine_diff_density_max     1.325
_refine_diff_density_min     -0.776
_refine_ls_extinction_method
;
<i>SHELXL2018/3</i> (Sheldrick, 2015b)
;
_refine_ls_extinction_coef     0.00403(16)
_refine_ls_extinction_expression
                                  'Fc^*^=kFc[1+0.001xFc^2^\l^3^/sin(2\q)]^-1/4^'
loop_
    _atom_type_symbol
    _atom_type_description
    _atom_type_scat_dispersion_real
    _atom_type_scat_dispersion_imag
    _atom_type_scat_source
    'O' 'O' 0.0106 0.0060
                         'International Tables Vol C Tables 4.2.6.8 and 6.1.1.4'
    'P' 'P' 0.1023 0.0942
                         'International Tables Vol C Tables 4.2.6.8 and 6.1.1.4'
    'Fe' 'Fe' 0.3463 0.8444
                         'International Tables Vol C Tables 4.2.6.8 and 6.1.1.4'
    'Ni' 'Ni' 0.3393 1.1124
                         'International Tables Vol C Tables 4.2.6.8 and 6.1.1.4'
    'Ba' 'Ba' -0.3244 2.2819
                         'International Tables Vol C Tables 4.2.6.8 and 6.1.1.4'
_computing_data_collection
;
APEX3 (Bruker, 2016)
;
_computing_cell_refinement
;
SAINT (Bruker, 2016)
;
_computing_data_reduction
;
SAINT  (Bruker, 2016)
;
_computing_structure_solution
;
<i>SHELXT2014/4</i> (Sheldrick, 2015a)
;
_computing_structure_refinement
;
<i>SHELXL2018/3</i> (Sheldrick, 2015b)
;
_computing_molecular_graphics
;
Ortep-3 for Windows (Farrugia, 2012), DIAMOND (Brandenburg,
2006)
;
_computing_publication_material
;
publCIF (Westrip, 2010)
;
loop_
    _atom_site_type_symbol
    _atom_site_label
    _atom_site_fract_x
    _atom_site_fract_y
    _atom_site_fract_z
    _atom_site_U_iso_or_equiv
    _atom_site_adp_type
    _atom_site_calc_flag
    _atom_site_occupancy
    _atom_site_disorder_assembly
    _atom_site_disorder_group
    Ba Ba1 0.500000 0.250000 0.39902(2) 0.00770(4) Uani d 0.9868 . .
    Ba Ba2 1.000000 0.500000 1.000000 0.020(2) Uani d 0.0132 . .
    Ni Ni1 0.750000 0.36701(2) 0.750000 0.00501(4) Uani d 1 . .
    Fe Fe1 1.000000 0.500000 0.500000 0.00337(5) Uani d 1 . .
    P P1 0.500000 0.250000 0.90454(8) 0.00317(8) Uani d 1 . .
    P P2 0.750000 0.57020(3) 0.750000 0.00365(6) Uani d 1 . .
    O O1 0.500000 0.34524(8) 1.03493(17) 0.00581(16) Uani d 1 . .
    O O2 0.61939(10) 0.250000 0.76536(17) 0.00534(15) Uani d 1 . .
    O O3 0.78276(8) 0.63385(6) 0.93423(13) 0.00771(12) Uani d 1 . .
    O O4 0.86254(7) 0.49395(6) 0.70839(12) 0.00574(11) Uani d 1 . .
loop_
    _atom_site_aniso_label
    _atom_site_aniso_U_11
    _atom_site_aniso_U_22
    _atom_site_aniso_U_33
    _atom_site_aniso_U_12
    _atom_site_aniso_U_13
    _atom_site_aniso_U_23
    Ba1 0.00681(5) 0.01253(6) 0.00377(5) 0.000 0.000 0.000
    Ba2 0.014(5) 0.041(8) 0.006(4) 0.000 0.000 0.000(4)
    Ni1 0.00498(7) 0.00383(7) 0.00621(8) 0.000 0.00057(5) 0.000
    Fe1 0.00303(10) 0.00352(10) 0.00355(10) 0.000 0.000 0.00008(8)
    P1 0.00348(18) 0.00281(17) 0.00322(18) 0.000 0.000 0.000
    P2 0.00380(13) 0.00392(13) 0.00324(12) 0.000 0.00055(10) 0.000
    O1 0.0078(4) 0.0033(3) 0.0063(4) 0.000 0.000 -0.0014(3)
    O2 0.0042(4) 0.0063(4) 0.0055(4) 0.000 0.0016(3) 0.000
    O3 0.0096(3) 0.0080(3) 0.0055(3) -0.0024(2) 0.0007(2) -0.0023(2)
    O4 0.0045(3) 0.0058(3) 0.0070(3) 0.0009(2) 0.0016(2) 0.0006(2)
_geom_special_details
;
 All esds (except the esd in the dihedral angle between two l.s. planes)
 are estimated using the full covariance matrix.  The cell esds are taken
 into account individually in the estimation of esds in distances, angles
 and torsion angles; correlations between esds in cell parameters are only
 used when they are defined by crystal symmetry.  An approximate (isotropic)
 treatment of cell esds is used for estimating esds involving l.s. planes.
;
loop_
    _geom_bond_atom_site_label_1
    _geom_bond_atom_site_label_2
    _geom_bond_site_symmetry_2
    _geom_bond_distance
    _geom_bond_publ_flag
    Ba1 O1 2_654 2.7163(11) ?
    Ba1 O1 1_554 2.7163(11) ?
    Ba1 O2 2_655 2.7262(11) ?
    Ba1 O2 . 2.7262(11) ?
    Ba1 O3 6_654 2.7530(8) ?
    Ba1 O3 5_444 2.7530(8) ?
    Ba1 O3 16_644 2.7530(8) ?
    Ba1 O3 15_464 2.7530(8) ?
    Ba2 O4 . 2.4077(8) ?
    Ba2 O4 9_767 2.4078(8) ?
    Ba2 O4 12_755 2.4078(8) ?
    Ba2 O4 4_567 2.4078(8) ?
    Ba2 O3 12_755 2.9129(9) ?
    Ba2 O3 4_567 2.9129(9) ?
    Ba2 O3 9_767 2.9129(9) ?
    Ba2 O3 . 2.9129(9) ?
    Ni1 O2 13_656 2.0655(7) ?
    Ni1 O2 . 2.0655(7) ?
    Ni1 O4 . 2.0670(8) ?
    Ni1 O4 7_646 2.0670(8) ?
    Ni1 O3 4_567 2.1163(8) ?
    Ni1 O3 6_654 2.1163(8) ?
    Fe1 O4 . 1.9944(8) ?
    Fe1 O4 12_755 1.9944(8) ?
    Fe1 O4 4_566 1.9944(8) ?
    Fe1 O4 9_766 1.9944(8) ?
    Fe1 O1 6_654 2.0559(11) ?
    Fe1 O1 14_556 2.0559(11) ?
    P1 O1 . 1.5246(11) ?
    P1 O1 2_655 1.5246(11) ?
    P1 O2 . 1.5524(11) ?
    P1 O2 2_655 1.5524(11) ?
    P2 O3 . 1.5192(8) ?
    P2 O3 7_646 1.5193(8) ?
    P2 O4 7_646 1.5739(8) ?
    P2 O4 . 1.5739(8) ?
loop_
    _geom_angle_atom_site_label_1
    _geom_angle_atom_site_label_2
    _geom_angle_atom_site_label_3
    _geom_angle_site_symmetry_1
    _geom_angle_site_symmetry_3
    _geom_angle
    _geom_angle_publ_flag
    O1 Ba1 O1 2_654 1_554 55.14(4) ?
    O1 Ba1 O2 2_654 2_655 141.97(2) ?
    O1 Ba1 O2 1_554 2_655 141.97(2) ?
    O1 Ba1 O2 2_654 . 141.97(2) ?
    O1 Ba1 O2 1_554 . 141.97(2) ?
    O2 Ba1 O2 2_655 . 54.59(5) ?
    O1 Ba1 O3 2_654 6_654 109.44(2) ?
    O1 Ba1 O3 1_554 6_654 79.47(2) ?
    O2 Ba1 O3 2_655 6_654 107.68(3) ?
    O2 Ba1 O3 . 6_654 63.00(2) ?
    O1 Ba1 O3 2_654 5_444 79.47(2) ?
    O1 Ba1 O3 1_554 5_444 109.44(2) ?
    O2 Ba1 O3 2_655 5_444 63.00(2) ?
    O2 Ba1 O3 . 5_444 107.68(3) ?
    O3 Ba1 O3 6_654 5_444 170.30(4) ?
    O1 Ba1 O3 2_654 16_644 79.47(2) ?
    O1 Ba1 O3 1_554 16_644 109.44(2) ?
    O2 Ba1 O3 2_655 16_644 107.68(3) ?
    O2 Ba1 O3 . 16_644 63.00(2) ?
    O3 Ba1 O3 6_654 16_644 67.69(4) ?
    O3 Ba1 O3 5_444 16_644 111.43(4) ?
    O1 Ba1 O3 2_654 15_464 109.44(2) ?
    O1 Ba1 O3 1_554 15_464 79.47(2) ?
    O2 Ba1 O3 2_655 15_464 63.00(2) ?
    O2 Ba1 O3 . 15_464 107.68(3) ?
    O3 Ba1 O3 6_654 15_464 111.43(4) ?
    O3 Ba1 O3 5_444 15_464 67.69(4) ?
    O3 Ba1 O3 16_644 15_464 170.30(4) ?
    O4 Ba2 O4 . 9_767 180.0 ?
    O4 Ba2 O4 . 12_755 73.43(4) ?
    O4 Ba2 O4 9_767 12_755 106.57(4) ?
    O4 Ba2 O4 . 4_567 106.57(4) ?
    O4 Ba2 O4 9_767 4_567 73.43(4) ?
    O4 Ba2 O4 12_755 4_567 180.0 ?
    O4 Ba2 O3 . 12_755 111.55(2) ?
    O4 Ba2 O3 9_767 12_755 68.45(2) ?
    O4 Ba2 O3 12_755 12_755 55.51(2) ?
    O4 Ba2 O3 4_567 12_755 124.49(2) ?
    O4 Ba2 O3 . 4_567 68.45(2) ?
    O4 Ba2 O3 9_767 4_567 111.55(2) ?
    O4 Ba2 O3 12_755 4_567 124.49(2) ?
    O4 Ba2 O3 4_567 4_567 55.51(2) ?
    O3 Ba2 O3 12_755 4_567 180.0 ?
    O4 Ba2 O3 . 9_767 124.49(2) ?
    O4 Ba2 O3 9_767 9_767 55.51(2) ?
    O4 Ba2 O3 12_755 9_767 68.45(2) ?
    O4 Ba2 O3 4_567 9_767 111.55(2) ?
    O3 Ba2 O3 12_755 9_767 77.32(3) ?
    O3 Ba2 O3 4_567 9_767 102.68(3) ?
    O4 Ba2 O3 . . 55.51(2) ?
    O4 Ba2 O3 9_767 . 124.49(2) ?
    O4 Ba2 O3 12_755 . 111.55(2) ?
    O4 Ba2 O3 4_567 . 68.45(2) ?
    O3 Ba2 O3 12_755 . 102.68(3) ?
    O3 Ba2 O3 4_567 . 77.32(3) ?
    O3 Ba2 O3 9_767 . 180.0 ?
    O2 Ni1 O2 13_656 . 83.20(5) ?
    O2 Ni1 O4 13_656 . 102.84(3) ?
    O2 Ni1 O4 . . 172.00(3) ?
    O2 Ni1 O4 13_656 7_646 172.00(4) ?
    O2 Ni1 O4 . 7_646 102.84(3) ?
    O4 Ni1 O4 . 7_646 71.66(4) ?
    O2 Ni1 O3 13_656 4_567 86.40(4) ?
    O2 Ni1 O3 . 4_567 93.14(4) ?
    O4 Ni1 O3 . 4_567 92.48(3) ?
    O4 Ni1 O3 7_646 4_567 88.02(3) ?
    O2 Ni1 O3 13_656 6_654 93.14(4) ?
    O2 Ni1 O3 . 6_654 86.40(4) ?
    O4 Ni1 O3 . 6_654 88.02(3) ?
    O4 Ni1 O3 7_646 6_654 92.48(3) ?
    O3 Ni1 O3 4_567 6_654 179.39(5) ?
    O2 Ni1 P2 13_656 . 138.40(2) ?
    O2 Ni1 P2 . . 138.40(2) ?
    O4 Fe1 O4 . 12_755 92.40(5) ?
    O4 Fe1 O4 . 4_566 87.60(5) ?
    O4 Fe1 O4 12_755 4_566 180.0 ?
    O4 Fe1 O4 . 9_766 180.0 ?
    O4 Fe1 O4 12_755 9_766 87.60(5) ?
    O4 Fe1 O4 4_566 9_766 92.40(5) ?
    O4 Fe1 O1 . 6_654 87.83(3) ?
    O4 Fe1 O1 12_755 6_654 87.83(3) ?
    O4 Fe1 O1 4_566 6_654 92.17(3) ?
    O4 Fe1 O1 9_766 6_654 92.17(3) ?
    O4 Fe1 O1 . 14_556 92.17(3) ?
    O4 Fe1 O1 12_755 14_556 92.17(3) ?
    O4 Fe1 O1 4_566 14_556 87.83(3) ?
    O4 Fe1 O1 9_766 14_556 87.83(3) ?
    O1 Fe1 O1 6_654 14_556 180.0 ?
    O1 P1 O1 . 2_655 111.11(9) ?
    O1 P1 O2 . . 109.59(3) ?
    O1 P1 O2 2_655 . 109.59(3) ?
    O1 P1 O2 . 2_655 109.59(3) ?
    O1 P1 O2 2_655 2_655 109.59(3) ?
    O2 P1 O2 . 2_655 107.28(9) ?
    O3 P2 O3 . 7_646 112.84(7) ?
    O3 P2 O4 . 7_646 112.49(4) ?
    O3 P2 O4 7_646 7_646 108.95(5) ?
    O3 P2 O4 . . 108.95(5) ?
    O3 P2 O4 7_646 . 112.49(4) ?
    O4 P2 O4 7_646 . 100.50(6) ?
_shelx_space_group_comment
;
The symmetry employed for this shelxl refinement is uniquely defined
by the following loop, which should always be used as a source of
symmetry information in preference to the above space-group names.
They are only intended as comments.
;
_shelx_hkl_file
;
   0   0  -2  871.41   21.60
   0   0  -2  782.92   22.20
   0   0  -2  818.02   21.50
   0   0   2  820.02   22.20
   0   0   4 1862.61   48.60
   0   0   4 1843.72   46.10
   0   0  -4 1745.13   46.90
   0   0  -4 1772.02   46.90
   0   0  -4 1801.02   47.00
   0   0   6 2827.32   73.79
   0   0  -6 2677.83   71.29
   0   0  -6 2703.13   71.39
   0   0  -6 2739.73   71.29
   0   0   8 1054.89   32.90
   0   0  -8 1045.90   29.90
   0   0  -8 1023.90   29.80
   0   0  -8  977.10   29.80
   0   0 -10   26.00    3.80
   0   0 -10   32.70    4.30
   0   0 -10   22.50    3.40
   0   0  10   26.60    3.50
   0   0 -12  428.46   16.10
   0   0 -12  362.76   15.50
   0   0 -12  382.66   15.70
  -1   0   1   48.50    2.30
   1   0  -1   51.69    2.30
   1   0   1   49.60    2.00
  -1   0  -3  409.46   11.90
  -1   0   3  435.46   11.70
   1   0   3  391.86   12.70
  -1   0   3  408.16   13.00
  -1   0  -3  433.36   13.60
  -1   0  -3  451.25   12.00
  -1   0  -3  428.76   11.90
   1   0  -3  415.66   12.00
   1   0  -3  445.86   12.20
   1   0  -3  421.06   13.10
  -1   0   5 1817.72   47.90
  -1   0  -5 1717.23   45.60
  -1   0  -5 1758.52   45.70
   1   0  -5 1748.33   45.70
   1   0  -5 1726.43   45.80
  -1   0   5 1701.73   44.80
   1   0  -5 1756.32   45.90
   1   0   5 1665.63   47.20
  -1   0  -5 1676.73   45.50
  -1   0   7   67.49    5.30
   1   0  -7   56.59    3.90
  -1   0  -7   54.89    3.80
   1   0   7   62.29    5.00
   1   0  -7   65.69    4.20
   1   0  -7   56.69    3.90
  -1   0  -7   62.09    4.00
  -1   0  -7   63.09    4.00
  -1   0  -9    6.00    2.10
  -1   0  -9    6.90    2.20
  -1   0   9    5.00    1.90
   1   0  -9    3.90    1.90
   1   0  -9    7.80    2.30
   1   0  -9    5.40    2.10
  -1   0  -9    6.60    2.20
  -1   0 -11   33.30    4.50
  -1   0 -11   37.00    4.90
  -1   0 -11   36.80    4.50
   1   0 -11   34.00    4.90
   1   0 -11   37.40    4.90
   1   0 -11   35.60    4.90
  -1   0  11   34.70    4.30
  -2   0   0   38.20    1.80
  -2   0  -2 4867.81  123.59
  -2   0  -2 5215.58  122.99
  -2   0  -2 5235.58  126.49
  -2   0  -2 4604.14  127.09
  -2   0   2 5199.68  125.79
   2   0  -2 5013.80  125.59
   2   0  -2 4721.83  126.39
  -2   0  -2 4292.47  123.89
   2   0   2 4360.76  125.29
   2   0  -2 4840.42  124.79
  -2   0   2 4710.73  129.89
  -2   0  -2 4836.52  123.29
  -2   0   4 2536.45   67.89
  -2   0   4 2609.14   65.89
   2   0  -4 2580.54   66.29
  -2   0  -4 2643.84   65.99
  -2   0  -4 2589.84   65.89
  -2   0  -4 2538.05   66.09
  -2   0  -4 2607.54   65.29
   2   0   4 2506.95   67.19
   2   0  -4 2543.55   66.39
   2   0   6  590.44   19.40
  -2   0  -6  582.44   17.50
  -2   0   6  584.54   17.00
  -2   0  -6  579.54   17.60
   2   0  -6  601.44   18.20
   2   0  -6  594.04   18.10
  -2   0   6  631.24   20.30
  -2   0  -6  589.94   17.80
  -2   0  -6  618.24   16.80
  -2   0  -8   12.70    2.50
  -2   0   8   20.00    2.80
   2   0   8   12.40    2.90
  -2   0  -8   16.70    2.70
   2   0  -8   11.90    2.40
  -2   0   8   17.80    3.60
   2   0  -8   18.60    3.00
   2   0  -8   12.80    2.50
  -2   0  -8   13.30    2.40
  -2   0 -10 1711.63   48.30
  -2   0 -10 1697.33   48.60
   2   0 -10 1640.64   48.80
   2   0 -10 1773.42   49.00
  -2   0  10 1710.83   48.00
   2   0 -10 1676.93   48.30
  -2   0 -10 1766.82   48.30
  -2   0 -12   25.40    4.30
  -2   0 -12   39.10    5.10
  -2   0 -12   36.00    4.90
   2   0 -12   36.40    5.00
   2   0 -12   34.40    5.00
   2   0 -12   33.00    4.70
  -3   0  -1  122.09    4.10
  -3   0   1  121.59    4.10
  -3   0  -1  123.59    3.80
  -3   0   1  110.99    4.20
   3   0  -1  121.19    4.30
  -3   0  -1  117.59    3.50
  -3   0   1  115.29    4.20
   3   0  -1  120.79    3.90
  -3   0  -1  122.79    3.90
   3   0   1  115.59    3.60
  -3   0  -1  120.79    3.70
  -3   0   1  127.99    4.10
  -3   0  -1  116.69    3.90
   3   0  -1  134.69    4.00
  -3   0   1  127.79    4.10
   3   0  -3 1610.14   43.20
   3   0  -3 1666.83   43.40
   3   0  -3 1650.43   44.60
  -3   0  -3 1635.14   42.70
  -3   0  -3 1632.14   43.10
   3   0   3 1612.54   43.50
  -3   0  -3 1815.72   42.50
  -3   0   3 1677.13   43.30
  -3   0  -3 1676.63   43.20
  -3   0  -3 1691.33   42.80
  -3   0   3 1622.94   44.50
  -3   0   3 1722.33   43.40
   3   0   5  440.66   14.90
  -3   0   5  476.55   16.00
  -3   0  -5  481.95   13.00
  -3   0  -5  485.65   13.80
   3   0  -5  451.65   14.20
  -3   0  -5  447.86   13.50
   3   0  -5  440.46   14.10
  -3   0   5  454.05   13.70
  -3   0  -5  443.16   13.90
  -3   0  -7  203.28    6.80
   3   0  -7  196.18    8.00
   3   0  -7  191.98    8.20
  -3   0   7  186.08    7.20
   3   0   7  186.78    9.20
  -3   0   7  196.48    9.90
  -3   0  -7  195.28    8.00
  -3   0  -7  190.68    7.60
  -3   0  -7  198.88    7.80
   3   0  -7  188.58    8.20
  -3   0   7  187.18    7.90
  -3   0  -9  138.49    7.40
   3   0  -9  154.78    7.60
  -3   0  -9  131.39    6.90
  -3   0   9  134.09    7.20
   3   0  -9  147.09    7.90
   3   0  -9  152.68    8.00
  -3   0  -9  137.89    7.10
  -3   0 -11   12.80    2.80
  -3   0  11   10.40    2.80
   3   0 -11    7.30    2.60
  -3   0 -11   10.00    3.00
  -3   0 -11    8.80    2.70
   3   0 -11    5.90    2.50
   3   0 -11    6.50    2.40
  -4   0   0 6283.77  161.08
  -4   0   0 6307.27  160.38
  -4   0   0 5330.97  156.98
  -4   0   0 6869.51  158.28
  -4   0  -2  265.77    8.00
  -4   0   2  259.77    8.40
   4   0   2  251.77    7.70
  -4   0  -2  275.37    7.70
   4   0  -2  275.97    8.90
  -4   0  -2  270.27    8.00
  -4   0  -2  280.17    7.60
  -4   0  -2  277.97    8.10
   4   0  -2  262.37    8.00
  -4   0   2  256.87    8.80
  -4   0  -2  268.37    7.60
  -4   0   2  273.77    8.20
   4   0  -2  274.57    8.10
  -4   0  -2  282.37    8.30
  -4   0  -4  300.47    9.70
  -4   0  -4  325.57    9.00
   4   0   4  307.47   10.30
  -4   0   4  304.67   10.00
   4   0  -4  299.57   10.00
  -4   0  -4  322.57    9.40
  -4   0  -4  316.97    9.90
  -4   0   4  316.17   10.10
  -4   0  -4  320.07    9.30
  -4   0   4  311.67   11.40
   4   0  -4  316.27   10.10
  -4   0  -6 1737.63   46.40
  -4   0   6 1733.33   46.70
   4   0   6 1760.22   48.40
   4   0  -6 1685.33   47.20
  -4   0  -6 1835.12   45.50
  -4   0   6 1712.83   47.00
  -4   0  -6 1738.93   46.30
   4   0  -6 1718.23   47.30
  -4   0  -6 1775.82   47.00
  -4   0   6 1838.12   49.99
  -4   0  -8 1103.39   31.40
   4   0  -8 1097.39   31.90
  -4   0  -8 1113.89   31.30
   4   0   8 1077.69   34.00
   4   0  -8 1080.09   32.30
  -4   0  -8 1082.39   32.00
  -4   0   8 1115.69   32.10
  -4   0   8 1134.39   35.70
   4   0  -8 1131.09   32.60
  -4   0 -10    6.90    2.20
  -4   0  10    3.90    2.10
  -4   0 -10    2.00    1.90
  -4   0 -10    3.40    2.00
   4   0 -10    9.80    2.60
   4   0 -10    7.90    2.70
   4   0 -10    3.90    2.10
  -5   0   1  157.48    5.20
  -5   0  -1  139.09    4.80
  -5   0   1  152.08    5.50
  -5   0   1  146.09    4.90
  -5   0  -1  141.09    4.60
  -5   0   1  141.69    4.30
  -5   0   1  150.08    5.10
  -5   0  -1  142.69    5.00
   5   0  -1  144.19    5.20
  -5   0  -1  151.68    4.80
   5   0  -1  142.09    4.60
  -5   0   1  142.19    5.00
   5   0  -1  140.69    4.50
  -5   0  -1  144.09    5.10
   5   0   1  142.49    4.00
  -5   0  -1  141.59    4.60
  -5   0   3  674.53   20.00
  -5   0   3  723.73   20.90
  -5   0  -3  715.23   18.50
  -5   0  -3  684.33   19.40
  -5   0  -3  731.83   18.60
  -5   0  -3  701.23   19.60
   5   0  -3  704.23   19.60
   5   0   3  700.83   19.30
  -5   0   3  683.63   19.60
  -5   0  -3  700.53   19.60
   5   0  -3  747.53   21.10
   5   0  -3  680.63   19.50
  -5   0  -3  745.23   18.80
  -5   0  -5  786.42   22.80
   5   0  -5  816.62   23.20
  -5   0  -5  800.12   22.10
  -5   0   5  787.22   23.00
  -5   0  -5  851.41   21.60
  -5   0  -5  821.32   22.00
   5   0  -5  786.52   23.10
   5   0   5  787.22   23.40
  -5   0   5  801.72   23.00
  -5   0  -5  799.42   22.90
  -5   0   5  810.52   25.10
  -5   0   7  354.16   12.70
  -5   0   7  364.46   12.40
   5   0   7  375.96   14.00
  -5   0  -7  362.06   12.00
   5   0  -7  367.16   13.10
  -5   0  -7  358.46   11.80
   5   0  -7  360.46   13.00
  -5   0   7  367.96   15.20
  -5   0  -7  379.66   12.90
  -5   0  -9   36.90    4.50
   5   0  -9   37.70    4.40
   5   0  -9   27.90    4.00
   5   0  -9   35.50    4.50
  -5   0   9   26.60    3.80
  -5   0  -9   30.20    3.60
   5   0 -11   -0.80    1.80
   5   0 -11    3.30    2.40
   5   0 -11    4.90    2.30
  -5   0  11   -1.20    1.60
  -5   0 -11    1.30    2.10
  -6   0   0  217.38    6.60
  -6   0   0  215.18    7.10
  -6   0   0  215.98    6.20
  -6   0   0  218.08    6.80
  -6   0   0  204.88    5.70
  -6   0   0  210.28    7.20
  -6   0   0  221.78    5.70
  -6   0   0  200.58    6.60
   6   0  -2 3811.42   94.19
  -6   0  -2 3542.65   95.19
  -6   0   2 3997.30   96.19
  -6   0  -2 3529.45   94.09
  -6   0   2 3338.67   94.89
  -6   0  -2 3801.72   94.29
   6   0  -2 3822.82   95.39
  -6   0   2 3772.42   94.49
  -6   0  -2 3842.22   96.39
  -6   0  -2 3839.02   93.79
   6   0   2 3671.33   95.29
   6   0  -2 3616.54   93.99
  -6   0  -2 3673.73   94.69
  -6   0   2 3683.93   94.39
  -6   0   2 3789.52   95.29
  -6   0   4 1909.51   51.59
  -6   0  -4 1901.51   49.90
  -6   0  -4 1911.21   48.50
  -6   0   4 1857.71   50.29
  -6   0   4 1851.51   49.90
  -6   0  -4 1975.50   48.60
   6   0  -4 1920.61   49.90
  -6   0  -4 1828.92   49.50
   6   0   4 1843.42   49.50
   6   0  -4 1879.81   49.80
  -6   0  -4 1918.01   48.40
  -6   0   6  344.87   12.10
   6   0   6  357.86   12.60
   6   0  -6  350.56   12.30
  -6   0   6  331.07   12.00
  -6   0  -6  347.17   11.90
  -6   0  -6  375.06   11.20
  -6   0   6  363.06   14.30
   6   0  -6  336.97   12.20
  -6   0  -6  364.46   11.00
  -6   0  -8   79.89    4.40
   6   0   8   80.59    5.90
  -6   0   8   69.79    4.70
  -6   0  -8   72.29    5.00
   6   0  -8   64.19    5.00
   6   0  -8   74.79    5.40
  -6   0   8   97.99    5.90
  -6   0   8   75.09    6.60
  -6   0 -10 1577.34   45.90
  -6   0  10 1557.64   45.40
   6   0 -10 1586.44   45.30
   6   0 -10 1561.94   46.20
   6   0 -10 1601.34   46.20
  -7   0  -1  199.98    7.10
  -7   0  -1  201.38    6.90
   7   0  -1  208.68    6.10
  -7   0  -1  200.18    6.30
  -7   0   1  203.98    7.00
  -7   0   1  203.48    5.80
   7   0  -1  201.88    6.00
  -7   0  -1  197.68    6.60
  -7   0   1  204.68    6.70
  -7   0  -1  195.18    6.50
  -7   0   1  186.08    6.80
  -7   0  -1  205.98    6.30
  -7   0   1  190.58    7.30
  -7   0  -3  298.67    8.80
   7   0   3  290.67    8.50
  -7   0   3  279.47    9.50
   7   0  -3  295.47    9.30
  -7   0   3  290.47    9.40
   7   0  -3  292.07    9.30
  -7   0  -3  300.17    8.70
  -7   0  -3  301.57    8.50
   7   0  -3  314.77   10.80
  -7   0  -3  284.87    9.40
  -7   0   3  282.27   10.30
  -7   0   3  273.97   10.10
  -7   0  -3  290.87    9.40
  -7   0  -3  285.67    9.70
  -7   0  -5 1034.00   25.60
  -7   0   5  937.11   29.10
  -7   0  -5  955.90   27.20
  -7   0   5  932.71   27.10
   7   0   5  961.10   26.80
  -7   0  -5  941.91   26.90
   7   0  -5  934.71   27.10
   7   0  -5  932.21   27.10
  -7   0   5  961.30   27.60
  -7   0   7    2.80    1.90
  -7   0  -7    6.70    1.80
   7   0  -7    1.60    1.60
   7   0   7    3.00    1.50
  -7   0   7    3.10    1.50
  -7   0   7    3.50    1.60
   7   0  -7    3.70    1.70
  -7   0  -9   28.20    4.00
  -7   0   9   20.50    3.50
   7   0  -9   16.50    3.20
   7   0  -9   25.40    3.70
   7   0  -9   27.20    4.10
   7   0 -11   38.00    5.00
  -7   0  11   40.40    5.10
  -7   0 -11   40.40    5.40
   7   0 -11   42.30    5.70
  -8   0   0 6622.04  189.28
  -8   0   0 7310.37  188.38
  -8   0   0 7729.03  185.58
   8   0   0 7824.52  186.38
  -8   0   0 6670.53  188.08
  -8   0   0 7692.53  187.58
  -8   0  -2  476.35   13.30
  -8   0   2  450.15   14.00
  -8   0  -2  455.85   13.60
  -8   0  -2  476.35   13.40
  -8   0  -2  464.75   13.50
   8   0  -2  468.25   13.20
  -8   0   2  473.05   14.00
  -8   0   2  472.75   13.90
  -8   0  -2  472.35   13.10
   8   0  -2  461.45   13.20
  -8   0  -2  448.96   14.20
  -8   0   2  435.96   14.50
  -8   0   2  469.15   12.60
  -8   0  -4  676.03   20.60
  -8   0   4  737.03   21.10
   8   0   4  703.13   19.70
  -8   0  -4  699.63   21.10
   8   0  -4  731.43   20.80
  -8   0  -4  759.62   19.80
  -8   0   4  711.93   21.70
  -8   0   4  728.83   20.70
  -8   0   4  746.23   22.50
   8   0  -4  700.23   20.60
   8   0  -6 1354.26   38.40
   8   0   6 1415.66   38.00
   8   0  -6 1385.36   38.40
  -8   0  -6 1351.66   38.40
  -8   0   6 1295.47   38.30
  -8   0  -6 1359.46   38.10
  -8   0   6 1390.56   39.00
  -8   0   6 1438.86   37.70
  -8   0  -8  989.70   30.00
  -8   0   8  977.10   30.10
   8   0  -8 1000.50   30.40
   8   0  -8  975.50   30.20
  -8   0   8 1033.10   30.10
  -8   0 -10   51.79    5.80
   8   0 -10   45.20    5.40
  -8   0  10   61.09    6.20
   8   0 -10   45.10    5.60
  -9   0  -1   39.80    2.70
  -9   0   1   44.00    3.10
  -9   0  -1   47.10    2.90
  -9   0   1   46.70    2.80
  -9   0   1   49.10    3.20
  -9   0   1   47.40    2.10
  -9   0  -1   40.10    2.50
  -9   0   1   40.20    3.20
  -9   0  -1   50.49    3.20
  -9   0  -1   46.80    2.40
  -9   0  -1   44.10    3.20
  -9   0   1   48.20    2.50
   9   0  -1   51.49    2.20
   9   0  -3  219.58    7.70
  -9   0  -3  218.38    8.60
  -9   0   3  226.58    9.10
  -9   0   3  234.48    8.40
  -9   0   3  224.38    8.30
  -9   0  -3  239.08    7.50
  -9   0  -3  224.28    7.40
  -9   0  -3  237.18    7.60
  -9   0  -3  226.28    8.20
   9   0  -3  225.38    7.80
  -9   0   5  714.53   22.00
   9   0  -5  727.23   21.70
   9   0  -5  704.43   21.50
  -9   0  -5  734.83   22.30
  -9   0  -5  728.33   21.60
   9   0   5  721.83   20.40
  -9   0   5  729.23   22.70
  -9   0   5  780.32   21.70
   9   0  -7  140.89    7.30
  -9   0   7  135.69    7.40
  -9   0   7  129.69    7.10
   9   0   7  148.69    7.30
  -9   0  -7  143.09    7.20
   9   0  -7  136.89    7.20
   9   0  -9    1.70    1.80
  -9   0   9    2.00    2.00
  -9   0  -9    2.20    1.70
  -9   0   9    0.70    1.70
   9   0  -9   -1.80    1.40
 -10   0   0   74.39    4.40
 -10   0   0   78.89    4.00
 -10   0   0   73.69    3.80
 -10   0   0   79.09    3.70
 -10   0   0   79.89    4.40
 -10   0  -2 2914.91   75.29
 -10   0   2 2768.12   75.59
 -10   0   2 2882.61   74.89
 -10   0   2 2857.31   74.39
 -10   0  -2 2750.52   73.69
  10   0  -2 2997.70   73.39
 -10   0  -2 2833.52   74.29
 -10   0  -2 2859.51   74.29
 -10   0  -2 2903.61   73.99
 -10   0  -2 2937.81   73.59
 -10   0   4 1301.07   37.20
 -10   0  -4 1241.78   36.30
 -10   0   4 1278.77   36.10
 -10   0  -4 1358.96   34.70
 -10   0   4 1312.67   36.00
  10   0  -4 1315.87   35.50
  10   0  -4 1296.77   35.40
 -10   0  -4 1290.97   35.90
  10   0  -6  109.79    6.00
  10   0  -6  111.49    6.00
 -10   0   6  109.59    6.60
 -10   0  -6  104.79    5.90
 -10   0  -6  109.19    6.40
 -10   0   6  114.49    6.30
 -10   0   6  113.59    5.80
 -10   0   8   44.10    4.90
 -10   0  -8   40.40    4.70
 -10   0   8   48.70    5.40
  10   0  -8   38.70    4.70
  10   0  -8   44.90    5.00
 -10   0  10  838.82   27.70
  10   0 -10  824.72   27.90
  10   0 -10  871.41   27.50
  10   0 -10  885.01   28.20
 -10   0 -10  841.72   27.90
 -11   0  -1    5.70    1.60
 -11   0  -1    5.20    1.20
 -11   0  -1    1.70    1.20
 -11   0  -1    5.30    1.40
 -11   0   1    3.70    1.50
 -11   0  -1    4.70    1.30
 -11   0   1    8.30    1.60
 -11   0   1    2.40    1.30
 -11   0  -3  437.36   13.30
 -11   0   3  434.36   14.30
 -11   0  -3  422.06   14.70
 -11   0  -3  444.96   13.00
 -11   0  -3  422.46   13.90
 -11   0   3  425.56   14.00
 -11   0   3  430.06   15.30
 -11   0  -5  197.58    8.40
  11   0  -5  190.78    8.00
 -11   0   5  202.38    8.70
 -11   0  -5  191.58    8.80
 -11   0   5  193.88    8.20
  11   0  -5  189.38    7.90
 -11   0   5  194.78    9.30
 -11   0   7   97.49    6.20
 -11   0  -7   91.59    6.00
  11   0  -7   95.19    5.90
 -11   0   7   93.19    6.60
  11   0  -7   96.19    5.90
 -11   0  -9   81.69    6.30
 -11   0   9   86.19    6.60
  11   0  -9   84.89    6.40
 -11   0   9   80.89    6.20
 -12   0   0 2373.76   62.79
 -12   0   0 2454.65   62.19
 -12   0   0 2335.17   63.69
 -12   0   0 2314.37   63.49
 -12   0   0 2407.96   62.49
 -12   0   2   26.80    3.70
 -12   0   2   25.70    2.90
 -12   0  -2   25.10    2.20
 -12   0  -2   29.70    2.50
 -12   0   2   25.80    3.10
 -12   0  -2   25.40    3.30
 -12   0  -2   24.00    2.80
 -12   0  -2   28.40    3.10
 -12   0  -4  130.59    6.30
 -12   0   4  120.89    6.20
 -12   0   4  128.79    7.30
 -12   0  -4  114.69    6.60
 -12   0   4  123.19    6.40
 -12   0   6  524.45   18.00
 -12   0  -6  531.05   17.80
 -12   0   6  519.05   19.00
 -12   0  -6  511.85   18.30
  12   0  -6  530.65   17.40
 -12   0  -8  780.02   25.60
 -12   0   8  790.52   26.40
  12   0  -8  788.62   25.40
  12   0  -8  790.02   25.20
 -12   0   8  788.62   25.80
 -13   0  -1    7.00    1.80
 -13   0  -1    7.60    2.00
 -13   0   1    7.10    2.00
 -13   0  -1    8.10    2.10
 -13   0   1    6.80    2.20
 -13   0  -1    9.10    1.70
 -13   0  -1    5.30    1.70
 -13   0   1    6.60    1.70
 -13   0  -3  154.38    7.80
 -13   0   3  140.69    6.90
 -13   0  -3  152.08    6.50
 -13   0   3  144.79    7.20
 -13   0  -3  159.18    7.10
 -13   0   3  149.79    8.20
 -13   0   5  350.16   14.50
 -13   0  -5  325.67   13.50
 -13   0   5  363.56   13.10
 -13   0   5  348.77   13.20
 -13   0  -5  355.26   13.00
 -13   0  -7  101.19    6.40
 -13   0   7   88.59    7.00
 -13   0   7  102.69    6.80
 -14   0   0  197.18    9.20
 -14   0   0  217.28    8.20
 -14   0   0  207.58    9.40
 -14   0   2 1241.88   36.50
 -14   0   2 1232.18   37.40
 -14   0  -2 1259.97   35.60
 -14   0   2 1296.77   35.60
 -14   0  -2 1264.27   37.00
 -14   0  -2 1273.07   35.30
 -14   0   4  639.54   21.00
 -14   0   4  655.23   20.90
 -14   0  -4  656.63   20.70
 -14   0   4  669.33   22.70
 -14   0  -4  611.54   21.50
 -14   0   6   79.69    5.90
 -14   0   6   80.29    6.70
 -14   0  -6   84.09    6.40
 -14   0  -6   78.49    5.70
 -14   0   8  110.89    7.60
 -14   0  -8  128.49    7.80
 -14   0   8  122.09    8.40
 -15   0   1    4.40    2.10
 -15   0  -1    4.80    2.10
 -15   0  -1    0.80    1.30
 -15   0  -1    1.80    1.60
 -15   0   1    3.30    1.90
 -15   0   1    4.50    1.60
 -15   0  -3   52.59    5.00
 -15   0   3   63.99    5.80
 -15   0   3   62.89    5.10
 -15   0   3   73.39    5.00
 -15   0  -3   64.99    4.80
 -15   0  -5  383.86   15.80
 -15   0  -5  403.26   14.90
 -15   0   5  404.26   16.60
 -15   0   5  408.16   15.10
 -15   0   7    5.40    2.40
 -15   0   7    5.30    2.90
 -15   0  -7    3.50    2.10
 -16   0   0 1717.43   51.19
 -16   0   0 1828.42   51.39
 -16   0   0 1879.81   49.30
 -16   0   2  109.69    7.00
 -16   0  -2  121.39    6.60
 -16   0  -2  108.99    7.20
 -16   0   2  114.69    7.70
 -16   0   2  111.69    6.30
 -16   0   4  186.38    9.10
 -16   0   4  202.18    9.70
 -16   0   4  205.58   10.80
 -16   0  -4  193.98    9.20
 -16   0  -4  180.78   10.00
 -16   0   6  388.06   16.80
 -16   0  -6  395.26   15.20
 -16   0  -6  384.16   16.10
 -16   0   6  382.26   15.10
 -17   0  -1    3.80    2.30
 -17   0   1    4.40    2.10
 -17   0   1    3.20    1.50
 -17   0   1    2.10    2.10
 -17   0   3  132.29    8.70
 -17   0  -3  120.79    7.10
 -17   0   3  131.29    7.20
 -17   0  -3  139.79    8.50
 -17   0   3  131.69    7.90
 -17   0   5  145.49    9.60
 -17   0  -5  149.69    9.20
 -17   0   5  151.88    8.30
 -17   0  -5  155.38    8.40
 -18   0   0   27.20    4.50
 -18   0   2  884.31   28.80
 -18   0   2  946.41   30.20
 -18   0  -2  842.12   29.00
 -18   0   4  395.16   17.00
 -18   0   4  369.96   14.70
 -18   0  -4  390.76   14.90
 -18   0  -4  384.36   16.30
 -19   0   1    3.70    2.30
 -19   0   1    6.10    2.80
 -19   0  -1    7.30    3.00
   0  -1  -1   56.49    2.10
   0   1   1   56.09    2.10
   0  -1   1   53.69    2.10
   0   1   3 3894.11   97.89
   0  -1  -3 3855.01   97.49
   0  -1  -3 3743.03   95.69
   0  -1   3 3629.84  101.99
   0   1   3 3594.94   99.49
   0   1  -3 3851.91   97.69
   0  -1  -3 3823.12   96.99
   0   1  -3 3954.50   97.19
   0  -1   3 3942.81   97.99
   0   1  -3 3629.44   95.69
   0  -1  -3 3712.33   96.89
   0  -1  -5   95.79    4.30
   0   1   5   96.09    5.40
   0   1  -5   86.89    4.20
   0  -1  -5   93.19    4.30
   0  -1   5   86.19    5.20
   0  -1   5   94.49    3.40
   0  -1  -5   92.09    4.30
   0   1  -5   89.99    4.20
   0   1  -5  104.69    4.50
   0  -1   7    1.60    1.50
   0   1   7    1.20    1.40
   0   1  -7    5.30    1.70
   0   1  -7    1.40    1.10
   0  -1  -7    2.00    1.30
   0  -1  -7    5.90    1.70
   0   1  -7    0.90    1.30
   0  -1  -7    1.60    1.20
   0   1   9  221.48    8.90
   0   1  -9  188.18    9.00
   0  -1  -9  202.08    9.30
   0  -1  -9  197.28    9.10
   0   1  -9  207.58    9.30
   0  -1  -9  207.98    9.30
   0   1  -9  206.98    9.30
   0   1 -11  135.29    8.20
   0  -1 -11  142.69    8.20
   0  -1  11  135.19    7.60
   0   1 -11  139.49    8.30
   0  -1 -11  135.89    8.20
   0  -1 -11  149.09    8.40
  -1  -1   0    0.30    0.30
   1   1  -2 1859.71   46.80
   1  -1   2 1724.63   49.10
  -1  -1  -2 1931.01   47.70
   1   1  -2 1947.81   46.90
  -1   1   2 1836.12   46.70
  -1  -1  -2 1855.81   46.70
  -1   1   2 1751.92   47.50
  -1  -1  -2 1900.71   46.50
  -1  -1  -2 1841.42   46.60
  -1  -1  -2 1734.23   47.20
  -1   1  -2 1892.31   46.70
  -1  -1   2 1964.20   46.70
  -1   1  -2 1827.02   46.70
   1  -1  -2 1854.41   46.80
   1   1   2 1765.32   48.90
  -1   1  -2 1717.13   46.80
   1  -1  -2 1852.91   46.80
  -1  -1   2 1785.62   47.60
  -1   1  -2 1862.91   47.40
  -1   1  -2 1804.22   46.60
   1  -1  -2 1814.82   47.60
  -1  -1  -4  292.67    9.30
   1   1  -4  313.67    9.60
   1  -1   4  306.87   10.60
  -1   1   4  304.87    9.00
  -1   1   4  312.67   10.90
  -1  -1  -4  310.67    9.40
  -1  -1  -4  307.27    9.40
   1   1  -4  315.77    9.70
   1   1   4  307.77   10.50
  -1  -1   4  303.97    9.00
   1  -1  -4  309.17    9.60
  -1   1  -4  320.97    9.50
  -1   1  -4  297.87    9.40
  -1   1  -4  305.57    9.50
   1  -1  -4  313.77    9.70
  -1  -1   4  311.77   10.90
  -1  -1  -6  314.57   10.60
   1   1  -6  321.97   10.80
   1   1  -6  325.47   10.90
   1  -1   6  310.57   12.10
  -1   1   6  308.47   12.40
  -1  -1  -6  321.87   10.70
  -1  -1  -6  301.87   10.40
   1   1  -6  316.57   10.70
  -1   1  -6  310.07   10.50
   1  -1  -6  312.27   10.80
  -1  -1   6  325.47   12.60
   1  -1  -6  299.97   10.40
   1  -1  -6  307.67   10.70
  -1   1  -6  319.67   10.70
  -1  -1   6  309.87    9.50
  -1   1  -6  318.97   10.70
   1   1   6  320.87   12.30
  -1   1   8  636.94   20.00
   1  -1   8  677.13   23.20
   1   1  -8  654.93   20.70
  -1   1   8  659.53   23.40
  -1  -1  -8  655.13   20.30
   1   1  -8  625.94   20.40
   1   1  -8  654.43   20.60
  -1  -1  -8  641.54   20.40
  -1  -1  -8  641.64   20.40
   1  -1  -8  647.14   20.40
   1  -1  -8  665.93   20.70
  -1   1  -8  676.03   20.40
  -1  -1   8  688.13   23.50
  -1   1  -8  655.93   20.60
  -1   1  -8  671.43   19.30
  -1   1  -8  632.74   20.30
   1   1   8  655.23   23.00
   1  -1  -8  637.64   20.60
   1   1 -10    2.70    2.10
   1   1 -10    1.90    1.80
   1   1 -10    1.70    1.90
  -1  -1 -10    2.10    1.90
  -1   1  10   -0.30    1.40
  -1  -1 -10    0.70    1.60
  -1  -1 -10   -0.20    1.60
   1   1  10   -1.90    1.40
   1  -1 -10    2.60    1.90
   1  -1 -10    1.90    1.80
   1  -1 -10    0.60    1.40
  -1   1 -10   -0.50    1.50
  -1   1 -10    1.30    1.80
  -1  -1  10    1.10    1.80
  -1   1 -10    0.60    1.80
   1   1 -12  130.19    8.30
   1   1 -12  141.99    8.60
   1   1 -12  119.79    8.00
  -1  -1 -12  135.29    8.50
  -1  -1 -12  140.99    8.30
  -1  -1 -12  133.99    8.40
   1  -1 -12  139.39    8.40
  -1   1 -12  143.29    8.50
  -1   1 -12  161.08    8.80
   1  -1 -12  136.39    8.60
   1  -1 -12  149.99    8.70
  -2   1   1 1156.98   28.90
  -2   1   1 1074.09   29.00
  -2  -1  -1 1181.88   28.70
   2   1  -1 1139.89   28.70
  -2   1   1 1093.19   28.70
  -2  -1  -1 1090.19   29.40
   2   1  -1 1211.58   28.70
  -2   1   1 1142.19   28.70
   2  -1   1 1020.20   29.40
  -2  -1  -1 1169.08   28.70
   2  -1  -1 1067.29   28.60
   2  -1  -1 1094.79   29.10
  -2   1  -1 1113.49   28.50
   2  -1  -1 1138.49   28.60
  -2  -1   1 1139.29   29.00
  -2   1  -1 1079.79   28.60
  -2   1  -1 1193.78   28.80
  -2   1  -1 1179.88   28.50
  -2  -1   1 1043.20   29.10
  -2   1  -1 1136.39   28.60
   2   1   1 1107.69   30.00
  -2  -1  -3   -0.30    0.60
  -2  -1  -3    2.90    0.70
  -2   1   3    0.00    0.60
   2   1  -3    0.40    0.90
  -2   1   3   -0.70    0.70
  -2  -1  -3    2.10    0.50
  -2  -1  -3    1.80    0.70
   2   1  -3    0.60    0.70
   2  -1   3    1.50    0.90
   2   1  -3    0.00    0.60
  -2   1   3    3.70    0.90
  -2  -1  -3    0.10    0.60
   2   1   3    0.20    0.70
  -2   1  -3    0.40    0.70
  -2  -1   3    1.50    1.00
  -2  -1   3    3.10    0.80
  -2   1  -3   -0.30    0.50
   2  -1  -3    0.60    0.60
  -2   1  -3    2.60    0.70
  -2   1  -3    0.40    0.60
  -2   1  -3    0.20    0.60
   2  -1  -3    2.40    1.10
  -2  -1  -5   82.29    3.90
  -2  -1  -5   80.59    3.80
   2   1  -5   75.69    4.10
   2  -1   5  102.29    5.30
  -2   1   5   81.49    3.70
  -2   1   5   76.89    5.00
  -2  -1  -5   80.89    4.00
   2   1  -5   81.79    4.10
  -2   1  -5   83.29    3.90
   2  -1  -5   85.19    4.20
   2  -1  -5   84.39    4.20
  -2  -1   5   85.69    3.70
   2   1   5   76.49    4.70
  -2   1  -5   81.59    3.50
  -2   1  -5   76.89    3.80
  -2   1  -5   82.89    4.00
  -2  -1   5   79.69    5.10
   2   1  -7  516.05   16.80
  -2  -1  -7  535.85   16.60
  -2   1   7  528.05   19.20
   2  -1   7  519.05   18.40
  -2  -1  -7  550.94   15.20
  -2  -1  -7  522.05   16.30
   2   1  -7  526.25   16.70
   2   1  -7  525.35   16.90
  -2  -1  -7  523.45   16.60
  -2   1   7  536.45   16.50
   2   1   7  503.05   18.40
  -2  -1   7  532.55   19.20
  -2   1  -7  530.25   16.40
  -2   1  -7  554.74   16.90
  -2   1  -7  527.75   16.50
   2  -1  -7  505.85   16.80
   2  -1  -7  518.55   16.50
  -2   1  -7  530.05   15.50
   2  -1  -7  513.15   16.80
  -2  -1  -9    7.20    2.20
  -2  -1  -9   14.10    2.80
  -2  -1  -9   13.70    2.60
   2   1  -9   12.90    2.80
  -2   1   9   12.40    2.70
   2   1  -9   13.50    2.80
   2   1  -9   12.90    2.80
  -2   1  -9   11.80    2.60
   2  -1  -9   13.80    2.80
  -2   1  -9   10.60    2.20
  -2  -1   9   10.20    2.50
   2  -1  -9   13.50    2.80
   2  -1  -9   11.50    2.60
  -2   1  -9    8.90    2.40
  -2  -1 -11   50.39    5.40
  -2  -1 -11   43.80    5.20
  -2   1  11   46.80    5.10
  -2  -1 -11   41.10    5.00
   2   1 -11   44.80    5.70
   2   1 -11   38.10    5.00
   2   1 -11   46.90    5.60
   2  -1 -11   49.70    5.80
  -2  -1  11   48.90    5.30
  -2   1 -11   52.99    4.80
   2  -1 -11   45.60    5.30
  -2   1 -11   46.90    5.30
   2  -1 -11   46.20    5.60
  -2   1 -11   39.40    5.20
  -3   1   0    2.60    0.60
  -3   1   0    1.00    0.30
  -3   1   0    0.20    0.30
  -3  -1   0    1.60    0.50
   3  -1   0    0.00    0.30
  -3  -1   0    0.90    0.50
  -3   1   0    2.10    0.60
  -3  -1   0    1.40    0.50
  -3   1   0   -0.10    0.50
  -3   1   0   -0.40    0.40
  -3  -1   0   -0.10    0.30
  -3   1   0    0.00    0.30
  -3  -1   0    0.40    0.50
  -3  -1   0    0.70    0.60
  -3  -1  -2  931.31   23.50
  -3  -1  -2  941.61   24.00
  -3   1   2  885.11   24.00
   3   1  -2  921.11   24.10
   3   1  -2  909.31   25.00
   3  -1   2  866.51   24.00
  -3   1   2  943.11   24.40
  -3  -1  -2  869.61   24.10
  -3  -1  -2  914.71   24.00
  -3   1   2  902.71   24.80
  -3  -1  -2  996.90   23.40
   3   1  -2  915.41   24.10
  -3  -1  -2  958.50   23.60
  -3   1  -2  883.61   24.00
  -3   1  -2  905.41   23.90
  -3   1  -2  969.10   23.70
   3  -1  -2  914.11   24.00
   3  -1  -2  926.71   24.00
  -3   1  -2  893.91   23.50
   3   1   2  848.42   24.00
  -3   1  -2  892.71   24.10
  -3  -1   2  893.41   24.30
  -3   1  -2  942.01   23.50
  -3  -1   2  900.91   25.00
   3  -1   4  183.48    7.30
   3   1  -4  196.08    6.90
  -3  -1  -4  186.08    6.60
  -3  -1  -4  213.58    5.90
  -3   1   4  208.08    8.20
   3   1  -4  192.68    6.90
  -3  -1  -4  197.38    6.60
  -3  -1  -4  192.38    6.40
  -3   1   4  200.38    6.90
  -3   1   4  188.48    6.70
  -3  -1  -4  209.38    6.50
   3  -1  -4  184.98    6.80
  -3   1  -4  197.08    6.70
  -3   1  -4  198.28    6.50
  -3   1  -4  188.98    6.30
   3   1   4  193.58    7.40
   3  -1  -4  197.88    6.90
  -3  -1   4  198.88    6.70
  -3  -1   4  191.38    8.10
  -3   1  -4  202.18    6.20
  -3  -1  -6  524.65   15.50
   3  -1   6  487.85   16.90
   3   1  -6  511.35   16.00
  -3  -1  -6  532.25   14.30
  -3  -1  -6  513.35   15.60
  -3   1   6  532.25   15.80
  -3  -1  -6  516.95   15.20
  -3   1   6  500.25   17.90
   3   1  -6  517.65   16.00
  -3   1   6  500.35   15.10
  -3   1  -6  500.15   15.70
  -3  -1   6  507.45   17.90
  -3   1  -6  518.85   14.60
   3  -1  -6  490.15   15.80
   3   1   6  488.75   17.00
   3  -1  -6  499.15   15.90
  -3   1  -6  516.75   15.40
  -3   1  -6  477.85   15.10
  -3  -1   6  515.75   15.10
   3   1  -8  454.65   16.20
  -3   1   8  507.95   19.30
   3  -1   8  463.65   17.90
  -3   1   8  467.05   15.80
   3   1  -8  484.85   16.10
   3   1  -8  480.15   16.50
  -3  -1  -8  491.55   16.20
  -3  -1  -8  498.05   16.00
  -3  -1  -8  471.55   15.60
  -3  -1   8  459.75   15.90
   3   1   8  506.45   18.40
   3  -1  -8  481.95   16.50
  -3   1  -8  479.95   15.80
  -3  -1   8  528.75   19.40
   3  -1  -8  485.95   16.60
   3  -1  -8  461.65   15.80
  -3   1  -8  456.55   15.50
  -3   1  -8  466.45   16.10
   3   1 -10    0.70    1.60
  -3  -1 -10    1.40    1.60
   3   1 -10    0.00    1.70
  -3  -1 -10    0.50    1.80
   3   1 -10   -0.80    1.60
  -3   1  10    2.60    1.90
  -3  -1 -10    5.20    2.00
  -3   1 -10   -0.60    1.50
   3  -1 -10    0.20    1.60
   3  -1 -10    2.50    2.00
  -3  -1  10    1.00    1.70
  -3   1 -10    2.30    1.90
   3  -1 -10    5.70    2.60
  -3   1 -10    2.70    1.70
  -4   1   1  147.39    5.20
  -4   1   1  158.18    4.90
   4  -1   1  148.19    4.00
  -4  -1  -1  157.08    4.40
  -4   1   1  157.18    4.90
  -4   1   1  157.48    5.00
  -4  -1  -1  160.98    5.10
   4   1  -1  154.78    4.70
   4  -1   1  143.89    4.00
  -4  -1  -1  143.39    4.80
  -4  -1  -1  155.98    4.50
  -4   1   1  157.38    4.80
  -4  -1  -1  152.38    4.90
  -4  -1  -1  149.39    4.30
  -4  -1  -1  148.29    4.60
  -4   1   1  150.88    4.50
   4   1  -1  142.39    4.60
  -4   1  -1  155.88    4.70
   4   1   1  146.29    4.40
   4  -1  -1  157.78    4.60
   4  -1  -1  146.09    4.50
  -4   1  -1  155.98    5.00
  -4   1  -1  158.08    4.70
  -4  -1   1  148.09    4.80
  -4   1  -1  157.48    4.70
  -4  -1   1  161.28    5.00
  -4   1  -1  147.99    4.70
  -4  -1   1  149.09    5.20
  -4   1  -1  158.28    4.70
   4  -1  -1  145.59    5.00
  -4  -1   1  143.59    5.10
  -4   1   3 1569.64   42.00
  -4  -1  -3 1573.34   41.50
   4  -1   3 1533.55   41.70
  -4  -1  -3 1630.34   41.00
  -4  -1  -3 1577.24   40.90
   4   1  -3 1561.84   41.70
  -4   1   3 1551.74   42.80
  -4  -1  -3 1642.64   41.60
  -4   1   3 1566.84   41.70
   4   1  -3 1577.74   41.80
   4   1  -3 1615.24   43.20
  -4  -1  -3 1741.73   40.70
  -4   1  -3 1671.93   41.00
  -4  -1   3 1587.24   42.00
   4  -1  -3 1600.64   41.70
  -4   1  -3 1659.13   40.90
   4  -1  -3 1608.94   41.70
  -4   1  -3 1623.44   41.80
  -4   1  -3 1573.74   41.50
   4  -1  -3 1728.03   43.30
  -4  -1   3 1557.14   43.00
   4   1   3 1482.55   41.70
  -4   1  -3 1533.85   41.70
  -4   1  -3 1632.74   40.90
  -4  -1   3 1551.24   41.70
  -4   1   5   12.40    2.40
  -4  -1  -5   10.20    1.70
  -4   1   5   10.20    1.80
   4   1  -5   20.20    2.40
   4   1  -5   11.80    1.90
   4  -1   5   11.60    2.10
  -4   1   5    9.20    1.70
  -4  -1  -5   11.30    1.60
  -4  -1  -5   10.00    1.40
  -4  -1  -5   13.70    1.20
  -4   1  -5   12.50    1.80
   4   1   5   14.10    2.20
  -4   1  -5   15.50    1.80
  -4  -1   5   11.20    1.80
  -4   1  -5   14.40    1.50
  -4  -1   5   12.20    2.40
  -4   1  -5   14.80    1.70
   4  -1  -5    9.00    1.80
   4  -1  -5   10.90    1.80
   4  -1   7   42.60    4.00
  -4   1   7   36.70    3.70
   4   1  -7   41.00    3.50
  -4  -1  -7   35.40    3.30
  -4  -1  -7   40.10    3.00
  -4   1   7   54.49    5.10
  -4   1   7   36.40    2.90
   4   1  -7   33.30    3.70
  -4  -1  -7   38.00    3.00
  -4   1  -7   27.60    2.60
  -4   1  -7   37.30    2.50
  -4  -1   7   33.40    3.50
  -4   1  -7   36.10    2.90
   4  -1  -7   34.40    3.70
  -4  -1   7   42.30    3.00
  -4   1  -7   36.70    3.30
   4  -1  -7   31.40    3.50
   4   1   7   37.50    3.90
  -4  -1   7   36.60    4.30
   4   1  -9  109.99    6.40
  -4   1   9  108.49    6.40
  -4  -1  -9  110.89    6.20
   4   1  -9   95.59    6.40
  -4  -1  -9  113.19    6.10
   4   1  -9  107.99    6.70
  -4  -1  -9  109.69    6.60
   4  -1  -9   99.19    6.40
  -4   1  -9  110.79    6.00
   4  -1  -9  122.59    6.70
  -4  -1   9  116.59    6.60
   4  -1  -9  114.09    6.80
  -4   1  -9  110.19    6.60
  -4   1  -9  110.79    6.20
   4   1 -11  111.59    7.70
  -4  -1 -11   95.89    7.10
  -4  -1 -11  113.89    6.80
   4   1 -11  122.39    7.60
  -4   1  11  107.49    7.00
  -4   1 -11  112.19    6.70
   4  -1 -11  127.59    8.00
  -4  -1  11  118.69    7.30
   4  -1 -11  108.39    7.60
  -4   1 -11  111.89    7.60
   4  -1 -11  121.19    7.50
   5  -1   0    0.50    0.40
  -5   1   0    0.90    0.60
   5   1   0    0.60    0.40
  -5  -1   0    1.20    0.70
  -5  -1   0    0.50    0.60
  -5   1   0    1.50    0.70
  -5  -1   0    0.30    0.50
  -5   1   0    0.10    0.60
  -5  -1   0    0.30    0.40
  -5   1   0    0.00    0.60
  -5  -1   0   -0.40    0.60
  -5   1   0    0.70    0.20
  -5   1   0    0.40    0.50
  -5  -1   0    1.90    0.50
  -5   1   0    0.10    0.40
  -5  -1  -2 1489.85   36.40
  -5   1   2 1424.56   37.50
  -5  -1  -2 1399.96   37.00
   5   1  -2 1432.86   37.30
   5   1  -2 1492.75   37.40
  -5  -1  -2 1499.65   37.70
   5  -1   2 1382.56   37.30
  -5   1   2 1379.66   37.50
  -5   1   2 1361.86   38.00
  -5  -1  -2 1495.25   36.70
  -5  -1  -2 1531.15   36.80
  -5  -1  -2 1363.66   36.80
  -5   1   2 1488.25   37.30
  -5  -1  -2 1528.55   37.50
  -5   1   2 1448.76   38.00
   5  -1  -2 1440.46   38.30
   5  -1  -2 1440.46   37.20
  -5   1  -2 1436.56   37.30
  -5  -1   2 1385.76   37.40
  -5   1  -2 1449.26   37.70
  -5   1  -2 1391.36   37.30
   5   1   2 1430.06   36.90
  -5  -1   2 1398.16   38.30
   5  -1  -2 1438.26   37.30
  -5   1  -2 1436.46   37.00
  -5   1  -2 1439.06   37.00
  -5   1  -2 1419.96   36.70
  -5  -1   2 1405.26   38.10
  -5  -1  -4  558.44   15.40
  -5  -1  -4  558.34   16.20
  -5  -1  -4  586.54   15.60
  -5   1   4  561.04   16.70
  -5   1   4  559.04   17.90
  -5   1   4  566.34   16.50
  -5  -1  -4  553.64   16.30
  -5  -1  -4  600.54   15.10
   5  -1   4  558.64   16.50
   5   1  -4  569.54   16.50
   5   1  -4  553.74   16.50
   5  -1  -4  563.94   16.50
  -5   1  -4  538.75   16.10
  -5   1  -4  563.04   15.40
  -5   1  -4  576.54   15.50
  -5  -1   4  553.14   16.70
  -5  -1   4  538.85   16.40
  -5   1  -4  599.44   15.50
   5  -1  -4  573.94   16.50
  -5  -1   4  553.04   18.00
  -5   1  -4  551.84   16.40
   5   1   4  547.45   16.50
   5   1  -6  289.57   10.70
  -5   1   6  315.17   12.80
  -5  -1  -6  292.37   10.40
  -5  -1  -6  309.67    9.90
  -5   1   6  295.37   10.40
  -5   1   6  282.67   10.40
   5  -1   6  279.77   11.00
   5   1  -6  298.27   10.70
  -5  -1  -6  302.77    9.70
  -5   1  -6  318.57    9.40
  -5  -1   6  318.37   12.80
  -5   1  -6  292.77    9.60
  -5  -1   6  291.67   10.30
  -5   1  -6  296.17    9.70
   5  -1  -6  285.87   10.60
   5   1   6  294.37   11.20
   5  -1  -6  292.47   10.70
  -5   1  -6  286.67   10.30
  -5  -1   6  298.27   10.70
   5   1  -8  419.76   15.70
   5  -1   8  460.35   17.20
  -5   1   8  455.85   15.00
  -5   1   8  453.35   18.60
  -5  -1  -8  455.15   14.90
  -5   1   8  443.06   15.50
   5   1  -8  466.05   16.10
  -5  -1  -8  460.15   14.70
  -5  -1  -8  441.16   15.60
  -5   1  -8  469.45   15.90
   5  -1  -8  459.25   16.10
  -5   1  -8  458.95   14.70
   5   1   8  458.35   17.20
  -5  -1   8  450.75   15.70
  -5   1  -8  484.45   15.00
  -5  -1   8  468.55   18.70
   5  -1  -8  435.06   15.90
   5  -1  -8  433.36   15.30
  -5  -1   8  456.05   14.90
   5   1 -10   20.30    3.60
  -5   1  10   21.40    3.50
   5   1 -10   20.80    3.80
  -5  -1 -10   22.90    3.70
   5   1 -10   26.50    4.30
  -5  -1 -10   22.90    3.30
  -5   1 -10   24.20    4.00
   5  -1 -10   24.70    3.90
   5  -1 -10   23.70    4.10
   5  -1 -10   19.00    3.80
  -5  -1  10   26.50    4.00
  -6   1   1  969.50   25.30
  -6  -1  -1  986.20   24.80
   6   1  -1  904.41   24.50
  -6  -1  -1  837.02   25.10
  -6   1   1  960.80   25.10
  -6  -1  -1  945.41   25.00
  -6  -1  -1 1002.90   24.60
  -6  -1  -1  925.11   25.40
  -6  -1  -1  958.30   24.50
  -6   1   1  821.62   24.70
  -6   1   1  972.10   24.40
  -6   1   1  985.40   25.30
  -6   1   1  916.41   25.60
   6   1  -1  990.80   24.60
  -6   1  -1  925.91   24.80
  -6   1  -1  949.21   24.70
  -6  -1   1  856.71   25.10
   6  -1  -1  949.51   24.30
  -6  -1   1  899.11   25.70
  -6   1  -1  928.81   25.00
  -6  -1   1  990.10   25.50
  -6   1  -1  992.30   24.90
   6  -1  -1  938.11   25.20
   6  -1  -1  957.10   24.50
  -6   1  -1  939.51   25.40
  -6  -1   1  958.60   25.00
  -6   1  -1  958.60   24.70
   6   1  -3   23.50    2.00
   6  -1   3   18.80    1.50
  -6  -1  -3   21.20    1.40
  -6  -1  -3   22.80    1.40
  -6  -1  -3   19.70    1.20
  -6  -1  -3   22.50    1.30
  -6   1   3   22.90    1.80
   6   1  -3   21.60    1.90
  -6   1   3   17.80    2.30
  -6   1   3   20.70    2.30
  -6  -1  -3   17.80    2.10
  -6  -1  -3   19.10    1.80
  -6   1   3   18.90    2.10
  -6   1  -3   20.00    1.10
  -6  -1   3   19.10    2.30
  -6   1  -3   21.80    2.20
  -6  -1   3   18.20    2.00
  -6   1  -3   19.00    2.00
   6  -1  -3   19.10    1.80
  -6   1  -3   21.40    1.20
  -6   1  -3   21.60    1.50
  -6  -1   3   23.40    2.40
   6  -1  -3   22.00    2.40
   6   1   3   19.90    1.60
   6  -1  -3   20.20    1.80
  -6   1  -3   21.20    2.00
  -6  -1  -5  123.59    5.40
  -6   1   5  127.09    5.90
  -6  -1  -5  119.99    5.50
  -6  -1  -5  121.09    4.60
  -6  -1  -5  126.49    4.80
   6  -1   5  120.69    5.60
   6   1  -5  123.09    5.60
   6   1  -5  122.79    5.60
  -6   1   5  113.19    6.60
  -6   1   5  122.49    5.60
  -6  -1  -5  131.69    4.30
  -6  -1   5  117.99    5.60
  -6   1  -5  128.99    4.60
  -6   1  -5  115.59    5.30
   6  -1  -5  121.19    5.60
   6  -1  -5  114.69    5.50
  -6   1  -5  126.99    4.70
  -6  -1   5  129.39    7.00
  -6  -1   5  123.09    5.70
  -6   1  -5  128.89    5.70
  -6   1  -5  130.69    4.70
   6   1   5  115.09    5.50
  -6   1   7  430.26   14.60
  -6  -1  -7  411.66   14.40
  -6   1   7  432.96   17.10
   6   1  -7  429.46   14.80
   6  -1   7  417.16   15.30
  -6  -1  -7  454.95   13.70
   6   1  -7  429.46   14.90
  -6  -1  -7  434.36   13.40
  -6   1   7  425.06   14.40
   6  -1  -7  402.66   14.70
   6   1   7  433.26   15.50
  -6  -1   7  433.36   17.10
   6  -1  -7  422.46   14.80
  -6  -1   7  433.56   14.40
  -6  -1   7  415.86   14.60
  -6   1  -7  430.16   13.30
  -6   1  -7  415.36   14.40
   6   1  -9    7.80    2.60
  -6  -1  -9    5.20    2.10
   6   1  -9   11.10    2.80
   6   1  -9   10.90    2.80
  -6   1   9    6.90    2.20
   6  -1  -9    7.90    2.60
  -6  -1   9    7.80    2.50
   6  -1  -9    9.40    2.70
  -6   1  -9    6.70    2.30
   6  -1  -9   14.10    2.80
   6   1 -11   16.30    3.50
  -6   1  11   16.10    3.50
   6   1 -11   19.00    3.80
   6   1 -11   13.60    3.60
  -6  -1 -11   14.90    3.40
   6  -1 -11   22.10    4.10
   6  -1 -11   11.30    3.10
   6  -1 -11   12.50    3.40
  -6  -1  11   18.70    3.80
  -6   1 -11   21.30    4.10
  -7  -1   0    1.00    0.60
  -7   1   0    0.80    0.60
  -7  -1   0    1.20    0.80
  -7  -1   0    0.30    0.30
  -7   1   0    0.70    0.80
  -7  -1   0    2.00    0.40
  -7   1   0    0.90    0.80
   7   1   0    1.30    0.40
  -7  -1   0    1.00    0.70
  -7  -1   0    0.50    0.70
  -7  -1   0    1.20    0.80
  -7  -1   0    0.40    0.40
  -7   1   0    1.10    0.50
  -7   1   0    3.50    1.00
  -7   1   0    1.70    0.70
   7   1  -2  600.04   17.00
  -7   1   2  637.84   17.50
  -7  -1  -2  614.74   17.20
  -7   1   2  604.84   16.50
  -7  -1  -2  593.04   17.30
  -7   1   2  610.64   17.70
  -7   1   2  606.84   17.60
  -7  -1  -2  632.54   16.60
  -7   1   2  601.04   17.40
  -7  -1  -2  608.24   17.70
  -7  -1  -2  636.34   16.80
   7   1  -2  619.94   17.00
  -7  -1  -2  610.54   17.00
  -7   1   2  598.54   18.10
  -7   1  -2  612.44   17.10
  -7   1  -2  624.74   16.90
  -7  -1   2  639.44   16.10
  -7   1  -2  628.14   17.80
  -7  -1   2  605.74   17.40
   7  -1  -2  611.24   16.80
  -7  -1   2  614.94   18.20
  -7   1  -2  613.74   17.20
   7  -1  -2  609.14   17.00
  -7   1  -2  611.44   16.80
  -7  -1   2  601.84   18.00
  -7   1  -2  607.84   16.90
   7   1   2  601.64   16.10
  -7  -1   2  636.94   17.70
   7  -1  -2  650.23   18.20
  -7  -1  -4   68.29    2.80
  -7  -1  -4   67.39    3.80
  -7   1   4   59.69    3.70
  -7   1   4   62.89    4.00
  -7   1   4   74.29    3.50
   7   1  -4   63.89    3.70
   7  -1   4   64.09    3.20
   7   1  -4   67.39    3.70
  -7   1   4   65.29    4.50
  -7  -1  -4   65.29    3.60
  -7  -1  -4   66.59    2.60
  -7   1  -4   63.79    3.50
  -7  -1   4   66.49    4.60
   7   1   4   63.69    3.30
   7  -1  -4   67.89    3.70
   7  -1  -4   69.99    3.70
  -7   1  -4   62.09    3.80
  -7   1  -4   70.09    3.10
  -7   1  -4   64.09    3.70
  -7  -1   4   61.49    3.70
  -7  -1   4   67.99    4.20
  -7   1   6  316.07   11.70
  -7   1   6  329.47   13.50
   7   1  -6  305.87   11.50
   7  -1   6  317.87   11.50
  -7   1   6  313.67   11.50
   7   1  -6  315.57   11.60
  -7  -1  -6  300.57   11.10
  -7   1   6  350.06   10.80
  -7  -1  -6  305.37   11.20
   7   1   6  312.27   11.50
  -7  -1   6  313.87   11.50
  -7  -1   6  352.86   13.80
   7  -1  -6  328.77   11.70
  -7   1  -6  317.27   11.20
   7  -1  -6  306.47   11.50
  -7   1  -6  331.77   10.10
  -7  -1   6  324.87   11.70
   7   1  -8  465.05   16.60
  -7   1   8  474.75   16.10
   7  -1   8  465.55   17.00
   7   1  -8  438.36   16.30
  -7   1   8  462.65   16.40
  -7  -1  -8  466.15   16.20
  -7   1  -8  470.75   16.30
   7  -1  -8  438.56   16.40
   7   1   8  458.05   17.00
  -7  -1   8  486.45   22.50
  -7  -1   8  473.65   16.00
  -7  -1   8  465.75   16.40
   7  -1  -8  465.35   16.50
   7   1 -10    2.00    2.20
  -7   1  10    6.90    2.50
   7   1 -10    6.00    2.60
   7   1 -10    1.90    2.10
  -7  -1 -10    5.00    2.30
  -7   1 -10    5.00    2.20
   7  -1 -10    6.50    2.70
   7  -1 -10    2.10    2.00
  -7  -1  10    4.80    2.30
   7  -1 -10    5.70    2.60
   8   1  -1   34.80    1.80
  -8  -1  -1   32.10    2.60
  -8   1   1   32.30    2.50
  -8   1   1   36.30    1.80
  -8   1   1   39.00    2.90
  -8   1   1   34.10    2.50
  -8  -1  -1   36.70    2.00
  -8   1   1   30.70    2.30
  -8  -1  -1   33.80    2.00
  -8   1   1   35.40    1.90
  -8  -1  -1   31.20    2.30
  -8  -1  -1   35.20    2.30
   8   1  -1   44.60    2.00
  -8  -1  -1   32.90    2.50
   8  -1  -1   37.60    1.80
  -8   1  -1   34.20    2.40
  -8   1  -1   40.60    2.40
  -8  -1   1   37.80    2.40
  -8  -1   1   36.50    2.70
   8  -1  -1   35.50    1.70
  -8   1  -1   33.60    2.20
  -8  -1   1   37.20    1.50
  -8   1  -1   37.20    2.60
  -8   1  -1   36.60    2.20
  -8   1  -1   32.30    2.00
  -8  -1   1   32.20    2.70
  -8   1   3 1109.89   31.30
  -8   1   3 1103.19   29.30
  -8  -1  -3 1079.69   30.30
  -8  -1  -3 1155.48   29.50
   8  -1   3 1123.29   28.40
  -8   1   3 1109.19   31.40
  -8  -1  -3 1145.79   29.60
  -8   1   3 1134.19   30.40
  -8  -1  -3 1063.69   30.70
   8   1  -3 1112.89   30.10
  -8  -1  -3 1136.69   29.40
  -8   1   3 1120.69   30.70
   8   1  -3 1116.19   30.10
  -8   1  -3 1069.99   30.80
  -8   1  -3 1158.18   29.80
  -8   1  -3 1097.99   30.30
  -8   1  -3 1126.39   29.70
   8   1   3 1118.99   29.00
   8  -1  -3 1132.39   30.20
  -8  -1   3 1123.49   30.60
  -8  -1   3 1079.39   31.50
  -8   1  -3 1109.19   30.30
  -8  -1   3 1077.29   31.40
  -8   1  -3 1120.29   29.30
  -8  -1   3 1125.49   30.60
   8  -1  -3 1100.59   29.90
  -8  -1   3 1169.68   29.00
  -8   1   5  128.59    6.10
  -8   1   5  141.29    7.50
  -8  -1  -5  130.59    6.20
  -8  -1  -5  126.59    5.90
   8  -1   5  129.89    5.40
  -8   1   5  129.19    6.50
   8   1  -5  127.39    6.00
  -8   1   5  131.29    5.60
   8   1  -5  136.69    6.20
  -8  -1   5  133.59    5.90
  -8  -1   5  137.49    7.50
  -8   1  -5  126.09    6.20
  -8  -1   5  130.09    6.20
   8  -1  -5  131.39    6.00
  -8   1  -5  128.89    5.90
   8  -1  -5  128.59    6.00
  -8   1  -5  143.39    5.20
   8   1   5  129.89    5.60
  -8  -1   5  129.99    6.60
   8  -1   7    8.70    2.10
   8   1  -7    4.90    1.90
  -8  -1  -7    6.00    1.90
   8   1  -7    4.10    1.80
  -8   1   7    8.60    2.30
  -8   1   7    3.70    1.80
   8   1   7    5.20    1.70
  -8  -1   7    6.30    2.20
  -8  -1   7    7.20    2.10
   8  -1  -7    5.40    2.00
  -8   1  -7    9.80    2.30
   8  -1  -7    6.00    2.10
  -8   1   9  128.39    7.30
   8   1  -9  112.69    7.30
   8   1  -9  105.69    7.00
  -8   1   9  109.79    6.70
  -8  -1  -9  124.99    7.30
   8  -1  -9  110.79    7.20
  -8  -1   9  116.89    6.80
  -8   1  -9  114.39    7.00
   8  -1  -9   97.09    6.80
   8  -1  -9  108.79    6.70
  -8  -1   9  109.19    7.10
  -9   1   0   -0.50    0.50
  -9   1   0    0.20    0.80
  -9  -1   0   -0.50    0.70
  -9  -1   0    3.90    1.40
  -9  -1   0   -0.90    0.70
  -9   1   0   -0.30    0.80
  -9   1   0   -0.50    0.70
  -9  -1   0    0.60    0.70
  -9  -1   0    0.70    0.50
  -9   1   0    1.20    1.10
  -9   1   0   -0.50    0.80
  -9  -1   0    2.50    1.20
  -9  -1  -2  905.11   24.20
  -9  -1  -2  895.41   23.80
  -9   1   2  909.01   23.50
   9   1  -2  861.31   23.90
  -9   1   2  882.01   24.80
  -9  -1  -2  891.01   24.70
   9   1  -2  895.81   23.90
  -9  -1  -2  860.31   25.20
  -9  -1  -2  898.11   24.70
  -9   1   2  893.61   24.90
  -9   1   2  877.61   25.80
  -9   1  -2  874.81   24.50
  -9   1  -2  881.91   25.30
  -9   1  -2  899.81   24.30
   9  -1  -2  895.01   23.70
  -9  -1   2  901.11   25.20
  -9  -1   2  934.91   27.40
   9  -1  -2  900.51   23.90
  -9  -1   2  843.32   25.70
  -9  -1   2  869.61   24.60
  -9   1  -2  890.91   24.10
  -9   1  -2  880.71   24.30
  -9   1  -2  903.41   24.40
  -9  -1  -4  279.37   10.20
  -9  -1  -4  271.27    9.70
  -9   1   4  278.57    9.60
  -9  -1  -4  281.67    8.60
   9  -1   4  268.67    7.80
  -9   1   4  280.17    8.70
   9   1  -4  281.87    9.60
  -9   1   4  273.67    9.90
  -9   1   4  263.27   10.50
   9   1  -4  276.97    9.60
   9  -1  -4  283.57    9.70
  -9   1  -4  275.57    9.70
   9   1   4  266.77    8.30
  -9  -1   4  270.87   10.60
  -9  -1   4  284.97   10.00
  -9   1  -4  283.37    8.90
   9  -1  -4  272.67    9.40
  -9   1  -4  268.47   10.10
  -9  -1   4  279.77    9.90
   9   1  -6  137.49    6.70
  -9   1   6  132.39    7.10
  -9   1   6  127.19    6.70
  -9  -1  -6  136.39    6.60
  -9  -1  -6  127.99    6.70
   9  -1   6  138.59    5.90
   9   1  -6  140.19    6.80
   9  -1  -6  140.79    6.80
   9   1   6  128.49    5.90
   9  -1  -6  129.89    6.60
  -9  -1   6  132.29    7.10
  -9  -1   6  127.09    6.60
  -9   1  -6  125.19    6.80
  -9  -1   6  148.39    6.60
  -9   1  -6  142.09    6.70
  -9   1   8  411.06   15.50
   9   1  -8  445.46   15.80
   9   1  -8  403.36   15.40
  -9  -1  -8  430.36   15.50
  -9   1   8  410.46   15.50
  -9  -1   8  418.66   15.50
   9  -1  -8  403.66   15.40
  -9   1  -8  413.56   15.30
  -9  -1   8  414.36   15.50
   9  -1  -8  426.66   15.60
  -9   1  10    9.70    2.80
   9   1 -10   12.00    3.30
  -9  -1 -10    6.90    2.50
   9   1 -10    3.60    2.20
   9   1 -10    8.50    2.90
  -9  -1  10    8.30    2.90
   9  -1 -10    1.80    2.20
   9  -1 -10    4.90    2.40
   9  -1 -10    5.50    2.60
  -9   1 -10    6.70    2.80
 -10  -1  -1  424.36   13.40
 -10   1   1  452.05   13.80
 -10   1   1  439.76   12.30
 -10  -1  -1  471.25   14.20
 -10  -1  -1  439.26   13.20
 -10  -1  -1  427.26   12.70
 -10   1   1  429.46   13.30
 -10   1   1  438.16   13.90
 -10  -1  -1  427.06   14.10
 -10   1   1  416.06   14.30
 -10   1  -1  441.66   13.30
 -10   1  -1  430.86   13.00
 -10  -1   1  447.16   14.10
 -10   1  -1  428.96   13.70
 -10  -1   1  447.76   13.30
 -10  -1   1  419.86   14.40
 -10   1  -1  440.86   12.70
 -10   1  -1  437.36   13.40
 -10   1  -1  431.36   14.00
 -10  -1  -3   82.69    3.80
 -10   1   3   78.09    5.00
 -10  -1  -3   89.49    4.90
 -10  -1  -3   89.69    3.70
 -10  -1  -3   84.09    4.50
 -10   1   3   84.39    4.50
  10   1  -3   93.09    4.20
  10   1  -3   82.69    4.00
 -10  -1  -3   82.49    4.10
 -10   1   3   80.89    4.50
 -10   1  -3   79.49    4.30
 -10  -1   3   81.49    4.60
 -10   1  -3   84.29    4.30
  10  -1  -3   87.59    4.10
 -10   1  -3   89.19    4.10
 -10  -1   3   79.89    5.10
 -10  -1   3   82.99    4.50
 -10   1  -3   83.69    4.90
 -10   1  -3   85.19    3.90
  10  -1  -3   86.29    3.90
  10   1  -5   86.19    4.90
 -10   1   5   91.69    5.30
 -10   1   5   90.79    4.80
 -10  -1  -5   82.99    5.20
 -10  -1  -5   93.99    5.20
 -10   1   5   75.69    5.40
  10   1  -5   90.39    5.00
 -10  -1   5   98.59    5.20
 -10  -1   5   85.99    5.10
  10  -1  -5   91.69    5.00
  10  -1  -5   87.79    4.90
 -10   1  -5   87.59    5.40
 -10   1  -5   89.09    5.00
 -10  -1   5   80.99    5.50
 -10  -1  -7  226.88    9.80
 -10   1   7  236.28   10.60
 -10   1   7  226.78   10.00
  10   1  -7  223.98    9.90
  10   1  -7  229.98    9.90
  10  -1  -7  229.08    9.90
  10  -1  -7  235.18   10.10
 -10  -1   7  230.18   10.20
 -10  -1   7  227.38   10.50
 -10   1  -7  229.98    9.90
  10   1  -9    0.40    1.90
 -10  -1  -9    0.70    1.70
 -10   1   9    1.00    1.90
  10   1  -9   -0.10    1.70
 -10   1   9    1.50    2.00
  10  -1  -9    6.00    2.50
 -10   1  -9    4.30    2.20
 -10  -1   9    6.70    2.50
  10  -1  -9    0.50    2.00
 -10  -1   9   -0.30    1.70
 -11  -1   0    3.00    1.50
 -11  -1   0    0.40    0.90
 -11  -1   0   -0.20    0.90
 -11   1   0    1.20    1.10
 -11  -1   0    0.70    0.80
 -11   1   0    0.40    0.80
 -11   1   0    0.80    0.90
 -11   1   0    2.00    1.20
 -11   1   2  371.36   12.30
 -11   1   2  357.16   13.30
 -11  -1  -2  382.96   12.30
 -11  -1  -2  383.76   13.10
 -11  -1  -2  378.46   11.30
 -11  -1  -2  360.76   12.20
 -11   1   2  375.76   12.60
 -11  -1  -2  397.06   11.90
 -11   1  -2  380.86   12.00
 -11  -1   2  371.96   12.10
 -11  -1   2  352.86   13.30
 -11   1  -2  354.66   12.80
 -11   1  -2  356.16   11.50
 -11   1  -2  376.36   12.10
 -11   1  -2  365.16   12.00
 -11  -1   2  387.96   12.90
 -11   1  -2  377.46   11.60
 -11  -1  -4   88.99    5.00
 -11   1   4   85.69    5.10
 -11   1   4   76.59    5.40
  11   1  -4   85.29    4.50
  11   1  -4   84.29    4.50
 -11  -1  -4   87.19    5.30
 -11   1   4   87.09    4.90
 -11   1  -4   88.99    4.80
  11  -1  -4   94.79    4.70
 -11   1  -4   83.19    5.30
 -11  -1   4   96.39    5.20
 -11  -1   4   84.99    5.70
 -11  -1   4   79.29    4.80
 -11   1  -4   90.89    4.30
  11   1  -6  221.88    9.30
 -11   1   6  231.78   10.00
 -11  -1  -6  222.08    9.60
 -11   1   6  228.68   10.60
  11   1  -6  223.98    9.50
 -11  -1  -6  213.08    9.80
 -11  -1   6  223.88   10.50
 -11  -1   6  228.78    9.80
  11  -1  -6  236.38    9.60
 -11   1  -6  239.78    9.70
 -11  -1   6  235.28    9.50
 -11   1  -6  211.78    9.90
  11  -1  -6  243.08    9.60
 -11   1   8  267.97   12.10
  11   1  -8  260.97   11.40
 -11   1   8  256.97   11.60
 -11  -1  -8  263.47   11.60
  11   1  -8  262.47   11.40
 -11   1  -8  239.78   11.10
 -11  -1   8  280.77   11.80
  11  -1  -8  240.58   11.20
  11  -1  -8  275.37   11.60
 -11  -1   8  278.97   12.20
 -12  -1  -1    1.90    1.20
 -12  -1  -1    9.50    1.60
 -12  -1  -1    1.90    1.20
 -12  -1  -1    2.80    1.50
 -12   1   1    3.30    1.40
 -12   1   1    1.70    1.50
 -12  -1  -1    3.40    1.50
 -12   1   1    6.70    1.60
 -12  -1   1    4.20    1.30
 -12   1  -1    3.30    1.40
 -12  -1   1    3.80    1.70
 -12   1  -1    5.00    1.60
 -12   1  -1    5.40    1.50
 -12   1  -1    3.90    1.20
 -12  -1   1    3.80    1.60
 -12   1  -1    2.50    1.40
 -12   1   3  266.47   11.20
 -12  -1  -3  263.67   10.70
 -12  -1  -3  290.77    9.50
 -12   1   3  270.97   10.30
 -12  -1  -3  268.37   10.10
 -12   1   3  269.37   10.20
 -12   1  -3  273.47   10.90
 -12  -1   3  272.67   10.50
 -12  -1   3  261.27   10.00
 -12   1  -3  285.37    9.60
 -12   1  -3  259.87    9.80
 -12   1  -3  263.57    9.20
 -12  -1   3  261.47   11.30
  12   1  -5   41.00    3.50
 -12  -1  -5   37.70    4.40
 -12   1   5   38.40    4.70
 -12   1   5   47.40    4.20
 -12   1   5   43.10    3.60
 -12  -1  -5   43.10    3.90
 -12   1  -5   44.00    3.80
 -12  -1   5   43.90    3.90
 -12  -1   5   53.19    4.20
  12  -1  -5   48.90    4.00
 -12  -1   5   44.30    5.10
 -12   1  -5   33.70    4.20
 -12   1   7   26.70    4.30
 -12  -1  -7   20.10    3.30
  12   1  -7   29.40    4.00
  12   1  -7   32.10    4.00
 -12   1   7   25.00    3.80
 -12  -1   7   31.30    4.70
 -12   1  -7   24.70    3.70
 -12  -1   7   24.50    3.80
  12  -1  -7   28.20    3.90
  12   1  -9   42.70    5.40
 -12   1   9   44.10    5.50
 -12   1   9   42.80    5.30
  12   1  -9   53.49    5.90
 -12  -1  -9   35.10    4.70
 -12  -1   9   49.99    6.00
 -12  -1   9   42.60    5.20
  12  -1  -9   43.80    5.40
 -12   1  -9   37.70    5.00
 -13  -1   0   -0.40    1.00
 -13   1   0    0.80    1.00
 -13   1   0    2.10    1.30
 -13  -1   0    0.50    1.30
 -13   1   0    0.20    1.20
 -13   1   0    1.10    1.40
 -13  -1   0    5.10    1.40
 -13  -1  -2  400.86   12.80
 -13   1   2  387.46   13.70
 -13   1   2  377.36   14.50
 -13  -1  -2  408.76   14.80
 -13  -1  -2  399.66   13.30
 -13   1   2  405.46   13.30
 -13  -1  -2  349.87   13.80
 -13  -1  -2  388.86   13.30
 -13   1  -2  393.16   12.40
 -13   1  -2  375.36   12.90
 -13  -1   2  392.16   13.00
 -13  -1   2  377.16   13.80
 -13  -1   2  375.96   14.60
 -13   1  -2  369.56   13.90
 -13   1  -2  390.86   13.10
 -13   1  -2  381.76   13.40
 -13  -1  -4  134.09    7.50
 -13   1   4  161.38    7.40
 -13   1   4  144.59    8.30
 -13   1   4  146.89    7.30
 -13  -1  -4  151.68    7.30
 -13  -1   4  138.09    7.30
 -13   1  -4  150.28    7.10
 -13   1  -4  141.59    7.70
 -13  -1   4  152.58    7.30
 -13  -1   4  147.59    8.20
 -13   1   6  131.99    8.30
 -13   1   6  131.69    7.50
 -13  -1  -6  141.19    8.00
 -13  -1  -6  134.59    7.40
 -13   1  -6  146.49    7.50
 -13   1  -6  130.19    7.80
 -13  -1   6  135.29    7.50
 -13  -1   6  134.59    8.30
 -13   1   8  190.08   10.00
 -13   1   8  205.38   10.90
  13   1  -8  201.08    9.80
 -13  -1  -8  193.68    9.90
 -13  -1   8  204.78   10.70
 -13  -1   8  203.88   10.20
 -13   1  -8  195.58    9.90
 -14   1   1  270.37   11.30
 -14   1   1  277.37   11.80
 -14  -1  -1  278.67   11.60
 -14   1   1  287.17   10.60
 -14  -1  -1  280.67   10.70
 -14  -1  -1  287.97   11.30
 -14  -1  -1  294.97    9.90
 -14   1  -1  297.47   10.20
 -14  -1   1  261.57   11.20
 -14   1  -1  284.97   10.50
 -14   1  -1  294.37   10.90
 -14  -1   1  286.57   10.30
 -14   1  -1  297.37   11.30
 -14   1  -1  293.17   11.70
 -14  -1   1  292.57   12.00
 -14   1   3   34.50    3.90
 -14  -1  -3   36.40    3.90
 -14   1   3   42.50    3.90
 -14   1   3   40.50    5.10
 -14  -1  -3   42.80    4.80
 -14   1  -3   42.50    3.50
 -14  -1   3   42.20    5.00
 -14   1  -3   38.70    4.50
 -14   1  -3   47.30    3.80
 -14  -1   3   40.80    4.00
 -14  -1   3   48.50    3.80
 -14   1   5   91.69    7.00
 -14   1   5  102.19    6.30
 -14  -1  -5  103.59    6.90
 -14  -1  -5   90.09    6.00
 -14  -1   5   93.79    6.80
 -14   1  -5  112.29    6.30
 -14   1  -5   85.39    6.40
 -14  -1   5   90.29    6.00
 -14  -1   5   87.09    5.80
 -14  -1  -7  177.88    9.20
 -14   1   7  183.68   10.40
 -14   1   7  189.98    9.60
 -14   1  -7  175.78    9.10
 -14  -1   7  185.58    9.50
 -14  -1   7  169.98   10.00
 -15  -1   0    0.30    1.40
 -15  -1   0    1.70    1.20
 -15  -1   0    1.90    1.60
 -15   1   0   -0.60    1.00
 -15   1   0    0.30    1.40
 -15   1   0    1.40    1.70
 -15  -1  -2  263.47   10.60
 -15   1   2  263.87   11.10
 -15   1   2  253.87   11.80
 -15  -1  -2  252.07   11.40
 -15   1   2  268.27   10.50
 -15  -1   2  252.17   11.10
 -15   1  -2  261.77   10.30
 -15  -1   2  256.67   11.80
 -15  -1   2  260.17   10.20
 -15   1  -2  249.78   11.30
 -15   1  -2  271.67   10.40
 -15  -1  -4   66.39    5.00
 -15   1   4   68.89    6.00
 -15   1   4   66.09    5.10
 -15  -1  -4   56.59    5.30
 -15   1   4   68.19    5.10
 -15   1  -4   57.39    5.30
 -15  -1   4   60.09    4.70
 -15  -1   4   73.79    6.20
 -15  -1   4   64.59    5.10
 -15   1  -4   62.79    4.80
 -15   1   6   86.79    7.00
 -15  -1  -6   87.49    6.70
 -15  -1  -6   87.39    6.20
 -15   1   6   91.99    6.50
 -15   1  -6   89.89    6.20
 -15   1  -6   90.59    7.10
 -15  -1   6   89.09    7.10
 -15  -1   6   80.49    6.00
 -16   1   1   11.20    3.00
 -16  -1  -1    9.20    2.60
 -16   1   1   13.20    3.00
 -16  -1  -1    8.50    2.80
 -16   1  -1   12.50    3.10
 -16  -1   1    7.70    2.40
 -16  -1   1    6.80    2.60
 -16   1  -1    6.90    2.10
 -16  -1   1   10.90    2.20
 -16   1   3  235.08   10.10
 -16   1   3  241.78   10.70
 -16  -1  -3  229.48   10.10
 -16   1   3  230.38   11.60
 -16  -1  -3  235.58   11.20
 -16  -1   3  234.78   11.80
 -16   1  -3  226.98    9.90
 -16  -1   3  232.38    9.90
 -16   1  -3  220.98   11.10
 -16  -1   3  237.58   10.80
 -16  -1  -5   66.89    5.50
 -16  -1  -5   65.99    6.20
 -16   1   5   73.19    6.50
 -16   1   5   66.09    5.50
 -16   1  -5   73.09    5.60
 -16   1  -5   67.89    6.10
 -16  -1   5   71.69    6.40
 -16  -1   5   70.19    5.40
 -17   1   0   -0.90    1.70
 -17   1   0    1.30    1.50
 -17  -1   0    1.10    1.70
 -17  -1   0    3.10    2.20
 -17   1   0    0.30    1.70
 -17   1   2  195.78   10.40
 -17   1   2  181.48    9.40
 -17  -1  -2  177.38    9.80
 -17   1   2  182.98    8.60
 -17   1  -2  186.38    9.90
 -17  -1   2  171.48    9.40
 -17  -1   2  195.28    8.60
 -17  -1   2  189.98   10.40
 -17  -1  -4   36.40    4.50
 -17   1   4   29.30    4.00
 -17  -1  -4   32.30    4.70
 -17   1   4   41.00    5.70
 -17  -1   4   50.49    6.30
 -17   1  -4   32.50    4.10
 -17   1  -4   41.00    5.50
 -17  -1   4   40.50    4.60
 -18   1   1  118.79    7.70
 -18   1   1  109.89    7.70
 -18  -1  -1  107.39    7.60
 -18  -1   1  111.79    7.60
 -18   1  -1  104.79    7.40
 -18  -1   1  123.09    8.00
 -18   1   3   29.40    4.90
 -18  -1  -3   34.70    5.10
 -18   1   3   40.60    4.50
 -18  -1   3   26.20    4.10
 -18   1  -3   39.70    5.40
 -18  -1   3   39.90    5.60
 -18  -1   3   34.10    4.10
 -19  -1   0   -0.90    1.70
 -19   1   0   -0.30    2.10
   0   2   0  295.57    8.20
   0  -2   0  304.87    8.20
   0   2   2  274.37    8.70
   0  -2  -2  280.77    8.70
   0  -2   2  269.97    8.70
   0   2  -2  304.07    8.10
   0   2  -2  270.77    8.00
   0   2  -2  280.07    8.00
   0  -2  -2  276.17    7.80
   0  -2  -2  285.47    8.00
   0  -2  -4 2179.28   57.79
   0  -2   4 2349.17   56.99
   0  -2   4 2142.59   59.19
   0   2  -4 2264.27   57.99
   0  -2  -4 2246.08   57.69
   0   2   4 2319.87   59.49
   0   2  -4 2200.38   57.79
   0  -2  -4 2236.18   57.79
   0  -2  -6 1057.09   29.10
   0   2  -6 1026.10   29.00
   0   2  -6 1054.49   29.10
   0  -2  -6 1019.80   28.70
   0  -2  -6 1048.40   29.00
   0   2   6 1013.00   31.00
   0   2  -6 1008.90   28.90
   0  -2   6 1085.99   31.30
   0   2  -8    3.80    1.60
   0   2  -8   12.00    2.30
   0  -2  -8    4.10    1.60
   0  -2  -8    1.50    1.30
   0   2   8    4.20    2.20
   0  -2  -8    1.20    1.40
   0  -2   8    0.60    1.50
   0   2   8    2.20    1.40
   0   2  -8   -1.00    1.00
   0   2 -10   99.29    6.60
   0  -2 -10  104.09    6.80
   0  -2 -10  110.09    6.70
   0   2  10  104.49    6.10
   0   2 -10  106.49    6.90
   0   2 -10   99.89    6.60
   0  -2 -10  115.39    6.90
   0  -2 -12   -0.50    1.80
   0   2 -12    2.40    2.10
   0  -2 -12    3.00    2.00
   0  -2 -12   -0.40    2.00
   0   2 -12   -1.20    1.70
   0   2 -12    0.90    1.90
   1   2  -1 1648.04   40.80
  -1   2   1 1671.63   42.10
  -1  -2  -1 1727.83   41.30
  -1  -2  -1 1642.34   41.70
  -1   2   1 1519.55   42.40
   1   2  -1 1624.94   40.80
  -1   2   1 1602.04   41.60
  -1  -2  -1 1631.94   43.00
   1   2   1 1629.94   41.80
   1   2   1 1522.25   42.30
  -1  -2   1 1566.34   40.90
  -1   2  -1 1654.53   40.80
  -1   2  -1 1590.04   41.40
   1  -2  -1 1605.74   40.80
   1  -2  -1 1533.45   41.20
  -1   2   3    2.10    1.10
  -1  -2  -3    4.00    0.90
  -1   2   3    5.90    1.00
   1   2  -3   10.60    1.40
   1  -2   3    5.70    1.30
  -1   2   3    2.50    0.90
   1   2  -3    9.10    1.30
  -1  -2  -3    4.40    1.00
  -1  -2  -3    4.00    0.90
  -1  -2   3    8.00    1.60
   1  -2  -3    5.90    1.10
   1  -2  -3    4.80    1.00
   1  -2  -3    3.10    1.20
   1   2   3    3.60    1.20
  -1   2  -3    3.40    1.00
  -1   2  -3    5.20    1.10
  -1   2  -3    3.50    0.90
  -1   2  -3    5.70    1.10
  -1  -2  -5   37.90    2.60
   1   2  -5   38.00    2.80
   1   2  -5   34.30    2.60
  -1  -2  -5   35.10    2.60
  -1  -2  -5   35.60    2.60
  -1   2   5   31.20    3.20
   1  -2   5   32.50    3.10
   1  -2   5   35.80    1.50
  -1  -2   5   33.30    3.30
   1   2   5   35.90    3.30
  -1   2  -5   33.30    2.70
  -1  -2   5   37.70    2.10
  -1   2  -5   35.30    2.50
  -1   2  -5   32.50    2.40
   1  -2  -5   34.60    2.60
   1  -2  -5   37.30    2.60
   1  -2  -5   38.20    2.70
  -1  -2  -7    6.50    1.60
   1   2  -7    5.30    1.70
  -1  -2  -7    8.40    1.90
  -1  -2  -7    5.60    1.60
  -1   2   7    7.70    2.30
   1   2  -7   10.60    2.10
   1   2  -7    7.40    1.80
  -1   2   7    7.10    1.60
   1  -2   7    7.20    2.20
   1   2   7    7.70    2.30
   1  -2  -7    5.90    1.70
  -1   2  -7    6.20    1.70
   1  -2  -7    8.00    1.70
  -1  -2   7    7.70    2.30
  -1   2  -7    4.30    1.50
  -1   2  -7    5.10    1.50
   1  -2  -7    7.30    1.90
  -1   2   9  371.36   13.10
   1   2  -9  367.16   13.80
  -1  -2  -9  330.57   13.30
  -1  -2  -9  366.46   13.50
   1   2  -9  351.66   13.50
   1   2  -9  368.76   13.80
  -1  -2  -9  374.76   13.60
  -1   2  -9  368.26   13.60
   1  -2  -9  360.76   13.70
   1  -2  -9  366.36   13.40
  -1   2  -9  368.86   13.50
   1  -2  -9  346.27   13.60
  -1   2  -9  353.26   13.60
  -1   2  -9  381.36   12.50
   1   2   9  360.16   12.70
   1   2 -11  177.88    9.70
  -1  -2 -11  200.78    9.80
  -1  -2 -11  190.78    9.70
   1   2 -11  191.48    9.70
   1   2 -11  180.68    9.70
  -1  -2 -11  193.48    9.70
   1  -2 -11  181.88    9.40
  -1   2 -11  187.38    9.80
   1  -2 -11  192.98    9.80
   1  -2 -11  183.98    9.80
  -1   2 -11  194.58    9.70
  -1  -2  11  181.68    9.20
  -2   2   0 1720.73   46.90
   2   2   0 2084.89   49.30
  -2  -2   0 1808.12   46.70
   2   2   0 1827.72   49.50
  -2  -2   0 1943.81   47.60
  -2  -2   0 1946.31   49.80
  -2   2   0 1721.43   48.00
   2  -2   0 1737.73   47.70
  -2   2   0 1864.41   49.30
  -2   2   0 1644.44   46.40
  -2   2   0 1939.71   47.80
  -2  -2  -2  166.08    4.90
  -2  -2  -2  148.99    5.30
  -2  -2  -2  155.48    4.90
  -2   2   2  155.18    5.10
   2   2  -2  152.88    5.10
  -2   2   2  155.98    4.90
   2  -2   2  145.09    5.20
   2   2  -2  160.08    5.10
  -2  -2  -2  150.38    4.70
  -2   2   2  147.49    5.60
  -2   2   2  157.38    4.90
   2   2   2  140.39    5.20
   2  -2  -2  180.88    5.90
  -2   2  -2  149.39    4.80
   2  -2  -2  149.09    5.00
  -2   2  -2  150.48    5.00
  -2  -2   2  141.09    5.60
  -2   2  -2  147.99    4.70
  -2   2  -2  151.58    4.70
  -2   2  -2  158.98    4.70
   2  -2  -2  160.38    5.00
  -2  -2   2  149.88    5.10
  -2   2   4 1094.19   29.10
   2  -2   4 1027.20   30.20
   2   2  -4 1112.79   29.50
  -2   2   4 1072.69   29.10
  -2   2   4 1153.68   31.10
   2   2  -4 1069.69   29.40
  -2  -2  -4 1086.59   29.00
  -2  -2  -4 1150.48   29.10
  -2  -2  -4 1104.09   29.10
  -2   2  -4 1077.09   29.20
   2  -2  -4 1081.29   29.40
  -2   2  -4 1108.69   28.80
  -2  -2   4 1068.29   30.90
  -2   2  -4 1102.99   29.10
   2   2   4 1084.79   30.40
  -2   2  -4 1096.69   29.00
   2  -2  -4 1062.49   29.30
  -2  -2   4 1116.19   29.00
  -2   2   6 1333.27   36.70
  -2   2   6 1358.86   39.50
  -2  -2  -6 1413.86   35.40
   2   2  -6 1369.56   37.30
   2  -2   6 1298.47   38.60
   2   2  -6 1372.46   37.20
  -2  -2  -6 1353.16   36.60
  -2  -2  -6 1378.66   36.90
  -2  -2  -6 1370.86   36.90
   2  -2  -6 1325.67   37.10
  -2  -2   6 1369.36   36.00
  -2   2  -6 1313.67   36.60
   2  -2  -6 1323.87   36.60
  -2   2  -6 1354.66   37.00
  -2   2  -6 1377.56   36.10
   2   2   6 1327.37   38.80
  -2  -2   6 1390.36   39.60
  -2   2  -6 1379.56   36.80
   2  -2  -6 1363.16   37.30
   2   2  -8   18.80    2.90
  -2   2   8   13.50    3.30
   2   2  -8   10.40    2.30
  -2  -2  -8   13.30    2.40
  -2  -2  -8   13.80    2.50
   2   2  -8   12.40    2.60
   2  -2   8   10.50    2.80
  -2   2   8   12.30    2.40
  -2  -2  -8   17.90    2.80
   2  -2  -8   13.50    2.50
  -2   2  -8   13.30    2.00
  -2   2  -8   10.10    2.30
  -2   2  -8   11.80    2.40
  -2   2  -8   12.70    2.30
   2   2   8   14.40    3.10
  -2  -2   8   15.90    3.50
   2  -2  -8   12.70    2.50
   2  -2  -8   10.40    2.40
   2   2 -10   87.59    6.20
  -2  -2 -10   74.79    5.60
  -2   2  10   89.49    5.80
   2   2 -10   80.69    6.10
  -2  -2 -10   92.29    6.00
   2   2 -10   81.09    6.10
  -2  -2 -10   87.99    6.10
   2  -2 -10   92.09    6.00
  -2   2 -10   88.09    5.90
  -2  -2  10   92.49    6.10
   2  -2 -10   79.69    6.10
  -2   2 -10   82.59    6.10
  -2   2 -10   94.29    5.90
   2  -2 -10   84.59    6.30
  -2  -2 -12    3.60    2.10
   2   2 -12    0.70    2.10
   2   2 -12    1.70    2.00
  -2  -2 -12   -0.50    1.90
  -2  -2 -12    5.30    2.50
  -2   2 -12    2.30    2.30
   2  -2 -12   -0.60    1.80
   2  -2 -12    1.20    2.20
  -2   2 -12    3.00    2.00
   2  -2 -12   -1.60    1.80
  -3   2   1  897.61   23.20
  -3   2   1  829.22   23.30
  -3   2   1  950.20   22.90
  -3  -2  -1  895.61   23.10
  -3   2   1  909.11   23.50
   3   2  -1  919.91   23.10
   3   2  -1  910.71   23.10
  -3  -2  -1  856.51   23.10
  -3  -2  -1  878.21   23.20
  -3  -2  -1  869.21   23.10
   3  -2   1  824.02   22.70
  -3  -2   1  840.32   23.50
  -3   2  -1  904.71   22.90
   3  -2  -1  812.72   23.40
   3   2   1  942.71   22.80
  -3   2  -1  879.81   23.10
   3  -2  -1  910.11   23.00
  -3   2  -1  890.01   23.00
  -3   2  -1  936.51   23.30
   3  -2  -1  872.71   22.90
  -3   2  -1  942.61   23.10
  -3   2  -1  905.01   22.90
   3   2   1  888.11   23.20
   3  -2   3  107.49    4.50
   3   2  -3  105.49    4.30
  -3   2   3  106.99    5.00
  -3  -2  -3  103.29    3.80
  -3  -2  -3  112.19    4.10
  -3  -2  -3  126.69    3.40
  -3  -2  -3  112.29    3.90
  -3   2   3  105.79    4.20
   3   2  -3  113.19    4.40
  -3  -2  -3  110.89    4.20
  -3   2   3  107.09    4.30
  -3   2  -3  107.39    3.90
   3   2   3  107.89    4.60
  -3   2  -3  116.99    3.90
  -3  -2   3  108.69    4.40
  -3  -2   3  111.79    5.20
  -3   2  -3  113.69    3.90
  -3   2  -3  110.29    4.40
   3  -2  -3  111.49    5.20
  -3   2  -3  110.99    4.10
   3  -2  -3  114.79    4.30
   3  -2  -3  111.29    4.30
  -3   2   5  231.08    8.00
  -3  -2  -5  220.28    7.90
   3   2  -5  232.78    8.40
  -3   2   5  227.48    8.10
  -3  -2  -5  235.68    7.90
  -3  -2  -5  248.08    6.80
   3   2  -5  226.38    8.30
   3  -2   5  232.78    9.10
  -3  -2  -5  229.28    7.70
  -3   2   5  236.68    9.90
   3   2   5  228.58    9.10
   3  -2  -5  211.48    8.10
  -3   2  -5  231.18    7.70
  -3  -2   5  225.98    7.90
  -3   2  -5  229.28    7.80
  -3   2  -5  236.38    8.10
   3  -2  -5  225.18    8.30
  -3  -2   5  240.48    9.90
  -3   2  -5  239.48    7.50
   3  -2   7   84.79    5.70
   3   2  -7   76.99    4.80
  -3   2   7   86.59    6.30
  -3  -2  -7   81.69    4.70
  -3  -2  -7   75.29    4.30
   3   2  -7   74.59    4.70
  -3   2   7   98.49    5.00
  -3  -2  -7   83.09    4.60
   3  -2  -7   78.89    4.60
  -3   2  -7   76.69    4.40
  -3   2  -7   79.89    4.80
   3  -2  -7   75.59    4.80
  -3  -2   7   79.49    6.10
   3   2   7   79.19    5.70
   3  -2  -7   79.39    4.90
  -3   2  -7   73.39    4.30
  -3  -2   7   77.79    4.10
  -3   2  -7   80.99    3.90
   3   2  -9  275.17   11.70
  -3  -2  -9  269.67   11.30
  -3   2   9  264.87   10.90
   3   2  -9  299.57   12.00
   3   2  -9  290.17   11.60
  -3  -2  -9  271.27   10.90
  -3  -2  -9  276.87   11.10
   3  -2  -9  273.37   11.10
  -3   2  -9  280.37   11.00
   3  -2  -9  275.07   11.60
  -3  -2   9  284.07   11.40
   3  -2  -9  290.77   11.90
  -3   2  -9  281.27   11.60
  -3   2  -9  287.97   11.00
  -3  -2 -11  173.98    8.70
  -3  -2 -11  171.08    9.20
   3   2 -11  151.78    9.00
  -3   2  11  156.78    8.40
   3   2 -11  173.08    9.40
  -3  -2 -11  157.88    8.60
   3   2 -11  163.78    9.00
  -3   2 -11  182.48    8.80
   3  -2 -11  170.78    9.40
   3  -2 -11  169.28    8.90
  -3   2 -11  151.58    8.40
  -3   2 -11  155.38    9.00
  -3  -2  11  170.18    8.90
   4   2   0 1065.59   26.40
  -4   2   0 1006.10   26.80
  -4   2   0 1072.59   26.70
   4   2   0 1101.59   26.50
  -4   2   0 1002.00   26.30
  -4  -2   0 1074.89   26.50
  -4  -2   0 1065.89   27.20
  -4   2   0 1094.59   27.00
  -4  -2   0 1037.80   26.80
  -4   2   0 1020.70   26.50
  -4   2   0 1003.90   27.00
  -4  -2   0  941.41   27.20
   4  -2   0 1016.70   26.50
  -4  -2   0  975.80   26.80
  -4   2   2    2.60    0.80
  -4  -2  -2    2.30    0.50
  -4   2   2    3.00    1.00
  -4   2   2    1.50    0.70
  -4   2   2    5.30    1.20
  -4  -2  -2    3.90    0.80
  -4  -2  -2    3.50    0.80
  -4   2   2    1.90    0.60
   4   2  -2    1.20    0.70
  -4  -2  -2    0.40    0.60
  -4  -2  -2    2.00    0.50
  -4  -2  -2    2.80    0.80
   4  -2  -2    4.70    0.90
  -4   2  -2    4.20    0.80
  -4   2  -2    2.60    0.70
  -4  -2   2    1.00    0.80
   4  -2  -2    1.00    0.80
  -4  -2   2    1.50    0.80
  -4   2  -2    1.00    0.60
  -4   2  -2    3.00    0.80
   4  -2  -2    2.10    0.70
  -4   2  -2    1.00    0.70
   4   2   2    0.80    0.60
  -4  -2   2    1.60    0.90
   4   2  -4 1761.62   47.70
  -4  -2  -4 1713.03   47.30
   4   2  -4 1925.21   48.00
  -4  -2  -4 1862.41   47.00
  -4   2   4 1793.42   47.80
  -4   2   4 1739.23   47.60
  -4  -2  -4 2035.90   46.10
   4  -2   4 1733.93   48.10
  -4  -2  -4 1839.32   46.90
  -4  -2  -4 1878.11   47.40
  -4  -2  -4 1897.71   46.30
  -4   2   4 1802.42   49.30
  -4  -2   4 1806.22   47.80
   4  -2  -4 1811.42   47.70
   4   2   4 1777.12   48.20
  -4   2  -4 1810.42   46.90
  -4   2  -4 1786.62   46.80
  -4   2  -4 1769.12   47.80
  -4  -2   4 1873.91   49.70
  -4   2  -4 1745.23   47.30
   4  -2  -4 1855.01   47.80
  -4   2  -4 1782.62   46.80
   4   2  -6  603.24   18.30
  -4  -2  -6  613.94   17.60
  -4  -2  -6  586.24   17.90
  -4   2   6  586.34   17.90
  -4   2   6  583.94   17.70
  -4  -2  -6  604.44   17.40
   4   2  -6  581.24   18.20
  -4   2   6  610.24   20.50
   4  -2   6  579.94   19.10
   4  -2  -6  613.64   18.40
   4   2   6  586.44   19.20
  -4   2  -6  596.34   17.30
  -4  -2   6  606.34   20.50
  -4   2  -6  590.64   18.00
   4  -2  -6  564.54   18.20
  -4   2  -6  608.94   17.00
  -4  -2   6  578.44   17.60
  -4   2  -6  609.34   17.50
  -4   2   8   87.89    5.30
  -4  -2  -8   83.89    5.30
  -4  -2  -8   85.39    5.00
  -4   2   8   82.29    7.00
   4   2  -8   88.19    5.60
   4   2  -8   81.79    5.50
   4  -2   8   86.29    6.30
  -4  -2  -8   88.89    4.90
  -4   2  -8   84.49    4.90
  -4   2  -8   93.09    5.00
  -4   2  -8   86.89    4.90
   4  -2  -8   75.49    5.30
   4  -2  -8   85.29    5.50
   4   2   8   82.59    6.20
  -4   2  -8   91.49    5.60
   4  -2  -8   80.79    5.10
  -4  -2   8   84.89    5.40
  -4  -2   8   81.99    6.80
   4   2 -10  321.77   13.40
   4   2 -10  328.97   13.70
  -4  -2 -10  340.87   12.80
   4   2 -10  327.07   13.80
  -4  -2 -10  331.17   13.50
  -4   2  10  329.07   13.10
  -4  -2 -10  324.67   12.90
   4  -2 -10  319.07   13.70
  -4   2 -10  344.37   13.80
   4  -2 -10  332.37   13.10
   4  -2 -10  347.07   14.00
  -4   2 -10  348.37   12.80
  -4  -2  10  320.27   13.20
  -5  -2  -1 1025.10   24.90
   5  -2   1  936.21   24.60
  -5   2   1 1001.80   25.50
  -5   2   1  959.30   26.00
  -5  -2  -1  914.31   25.70
  -5   2   1  918.11   25.40
  -5  -2  -1  942.51   25.50
  -5   2   1  972.00   25.20
  -5   2   1  977.10   25.60
   5   2  -1  982.90   25.30
  -5  -2  -1  975.20   25.80
  -5  -2  -1  977.80   25.10
  -5   2   1 1010.90   25.80
   5   2  -1 1012.20   25.20
  -5  -2  -1  998.30   25.10
  -5   2  -1  989.50   25.50
  -5  -2   1  926.81   26.10
  -5  -2   1 1001.80   26.30
   5  -2  -1  941.31   25.70
  -5  -2   1  977.70   25.90
  -5   2  -1  974.90   25.30
   5   2   1 1023.30   24.80
   5  -2  -1  962.00   25.00
  -5   2  -1  942.41   25.70
   5  -2  -1  952.30   25.10
  -5  -2   1  930.51   26.00
   5   2   1  944.11   25.10
  -5   2  -1  972.50   25.40
  -5   2  -1  956.00   25.40
   5   2   1  991.30   24.70
  -5   2  -1  957.70   25.30
  -5  -2   1  961.80   25.40
  -5   2   3   25.80    2.30
  -5  -2  -3   34.60    1.40
  -5  -2  -3   29.10    1.50
  -5  -2  -3   26.30    2.00
  -5   2   3   24.40    2.40
   5   2  -3   33.60    2.20
  -5   2   3   23.50    2.00
  -5   2   3   27.90    1.70
   5  -2   3   23.60    1.80
   5   2  -3   22.40    1.90
  -5  -2  -3   27.60    1.60
  -5  -2  -3   24.50    1.90
  -5  -2  -3   26.00    1.60
  -5  -2   3   21.30    2.40
   5  -2  -3   27.00    2.60
  -5  -2   3   29.00    2.20
  -5  -2   3   25.70    2.60
  -5   2  -3   23.10    2.00
  -5   2  -3   25.90    1.40
   5  -2  -3   24.40    1.90
  -5   2  -3   25.40    1.80
  -5   2  -3   26.20    1.70
  -5   2  -3   27.70    2.20
   5   2   3   26.90    2.00
   5  -2  -3   29.70    2.10
  -5   2  -3   27.40    1.30
  -5  -2  -5  118.09    5.10
   5  -2   5  108.69    5.40
  -5  -2  -5  109.59    4.40
  -5   2   5  104.39    5.10
  -5  -2  -5  119.69    4.70
   5   2  -5  117.59    5.40
   5   2  -5  112.29    5.30
  -5   2   5  105.99    5.10
  -5  -2  -5  109.29    5.00
  -5   2   5  120.09    6.60
  -5  -2   5  122.49    6.70
  -5   2  -5  113.09    4.40
  -5   2  -5  112.79    5.10
  -5   2  -5  111.09    4.40
  -5  -2   5  111.49    5.20
   5   2   5  118.19    5.60
   5  -2  -5  109.29    5.30
   5  -2  -5  119.69    5.40
  -5   2  -5  114.29    4.50
  -5  -2   5  114.89    5.30
  -5  -2  -7   22.90    2.60
  -5  -2  -7   26.60    3.00
   5  -2   7   23.00    3.30
  -5  -2  -7   23.60    3.00
  -5   2   7   23.00    2.90
   5   2  -7   24.50    3.20
  -5   2   7   24.50    4.10
  -5   2   7   22.30    3.00
   5   2  -7   24.30    3.20
  -5   2  -7   28.00    2.50
  -5   2  -7   26.60    2.20
  -5   2  -7   24.80    3.10
   5  -2  -7   25.10    3.30
  -5   2  -7   23.70    2.60
   5  -2  -7   24.20    3.20
  -5  -2   7   29.10    2.70
  -5  -2   7   27.10    4.20
  -5  -2   7   25.30    3.30
   5   2   7   26.20    3.60
   5   2  -9  295.87   12.20
   5   2  -9  275.87   11.60
   5   2  -9  268.97   11.80
  -5  -2  -9  280.07   11.60
  -5  -2  -9  290.37   10.90
  -5  -2  -9  291.97   11.10
  -5   2   9  280.47   11.50
   5  -2  -9  275.67   12.00
  -5   2  -9  293.57   10.80
  -5   2  -9  299.87   12.00
   5  -2  -9  277.87   12.00
  -5  -2   9  278.77   11.70
   5  -2  -9  275.07   11.30
  -5   2  11  144.99    8.20
   5   2 -11  132.39    8.50
   5   2 -11  145.49    8.60
  -5  -2 -11  146.99    8.70
   5   2 -11  152.58    8.90
   5  -2 -11  147.69    8.30
   5  -2 -11  155.48    9.20
  -5   2 -11  160.58    8.90
  -5  -2  11  140.69    8.30
   5  -2 -11  143.89    8.90
   6   2   0  530.35   13.50
  -6   2   0  519.45   14.60
  -6   2   0  517.65   13.90
  -6   2   0  498.95   14.10
   6   2   0  514.95   13.50
  -6  -2   0  506.55   14.30
  -6   2   0  506.15   13.80
  -6  -2   0  514.15   14.60
  -6  -2   0  527.25   13.90
  -6  -2   0  457.35   14.60
  -6  -2   0  514.65   13.80
  -6   2   0  522.65   14.30
   6  -2   0  503.05   13.60
  -6   2   0  496.95   14.40
  -6   2   2   -0.80    0.80
  -6   2   2    0.60    0.70
  -6   2   2   -0.30    0.70
  -6  -2  -2   -0.20    0.70
  -6  -2  -2    0.50    0.50
  -6  -2  -2   -0.30    0.50
   6  -2   2    0.70    0.40
   6  -2   2    1.50    0.40
   6   2  -2    3.00    0.90
   6   2  -2   -0.30    0.70
  -6  -2  -2   -0.30    0.70
  -6   2   2   -0.50    0.70
  -6   2   2   -0.40    0.80
  -6  -2  -2    0.70    0.80
  -6  -2  -2    0.10    0.50
  -6   2   2   -0.40    0.50
   6  -2  -2    0.10    0.80
   6  -2  -2    0.40    0.70
  -6   2  -2   -0.40    0.50
   6  -2  -2    1.50    0.80
  -6   2  -2   -1.00    0.70
  -6  -2   2   -0.20    0.90
  -6   2  -2    1.10    0.80
  -6  -2   2    0.70    0.50
  -6  -2   2   -0.10    0.70
  -6  -2   2   -1.00    0.70
  -6   2  -2    0.70    0.80
  -6  -2   2    2.00    0.90
  -6   2  -2   -0.20    0.70
  -6   2  -2    4.00    0.90
  -6  -2  -4 1077.59   27.20
  -6  -2  -4 1016.90   28.10
  -6  -2  -4 1008.90   28.10
  -6  -2  -4 1039.80   27.00
  -6   2   4 1027.40   28.80
  -6   2   4 1104.59   27.60
  -6   2   4  996.00   28.30
   6   2  -4 1013.70   28.30
  -6   2   4 1029.70   29.90
   6  -2   4  984.90   27.90
   6   2  -4 1010.20   28.20
  -6  -2  -4 1106.29   26.60
   6  -2  -4 1000.20   28.10
  -6   2  -4  996.40   27.90
  -6  -2   4 1016.20   30.00
  -6   2  -4 1052.19   26.90
  -6   2  -4 1046.10   27.40
   6   2   4  982.30   28.10
  -6  -2   4 1001.90   28.30
  -6   2  -4 1034.20   28.40
  -6   2  -4 1036.80   28.50
  -6   2  -4 1058.49   26.70
  -6  -2   4 1016.60   28.80
   6  -2  -4  986.40   28.20
   6   2  -6 1052.59   30.50
   6  -2   6 1037.60   30.80
  -6   2   6 1096.39   33.10
  -6  -2  -6 1110.39   29.40
  -6   2   6 1049.09   30.40
  -6  -2  -6 1025.80   30.00
   6   2  -6 1067.69   30.60
  -6  -2  -6 1075.69   29.00
  -6  -2  -6 1070.39   30.00
  -6   2   6 1059.99   30.50
   6  -2  -6 1003.00   30.30
  -6   2  -6 1073.09   30.20
  -6  -2   6 1093.39   30.50
   6  -2  -6 1064.99   30.60
  -6   2  -6 1112.09   29.00
   6   2   6 1064.79   31.00
  -6   2  -6 1104.89   29.50
  -6  -2   6 1035.60   30.40
  -6  -2   6 1115.69   33.20
  -6   2  -6 1088.99   29.00
  -6   2   8   14.60    3.80
   6  -2   8   16.50    3.10
   6   2  -8   10.80    2.60
  -6  -2  -8   17.80    3.00
  -6   2   8   18.00    2.90
  -6   2   8   12.60    2.60
  -6  -2  -8   14.10    2.20
   6   2  -8   16.00    2.90
  -6  -2   8   13.20    3.40
  -6   2  -8   13.50    2.60
  -6  -2   8   19.10    2.80
   6   2   8   17.20    3.20
   6  -2  -8   15.30    2.60
  -6  -2   8   17.80    3.00
   6  -2  -8   13.30    2.70
   6  -2  -8   13.90    2.80
   6   2 -10   40.70    5.10
  -6  -2 -10   45.50    5.30
  -6   2  10   49.30    5.30
   6   2 -10   48.00    5.50
   6  -2 -10   55.09    4.80
   6  -2 -10   42.50    5.40
  -6   2 -10   46.30    5.40
  -6  -2  10   55.59    5.00
   6  -2 -10   53.59    6.00
  -7   2   1  789.42   21.30
  -7   2   1  757.52   20.50
  -7   2   1  770.32   21.90
  -7  -2  -1  777.22   20.90
   7   2  -1  778.72   20.60
  -7  -2  -1  794.02   20.50
  -7   2   1  791.92   21.50
  -7  -2  -1  771.22   21.60
  -7   2   1  810.42   21.40
  -7  -2  -1  740.03   20.00
  -7  -2  -1  812.32   20.00
  -7  -2  -1  771.72   21.30
   7   2  -1  793.42   20.60
  -7  -2  -1  694.33   21.40
  -7   2  -1  768.72   21.60
  -7  -2   1  752.22   21.40
   7  -2  -1  761.12   21.20
   7  -2  -1  788.22   20.30
  -7   2  -1  784.32   21.00
  -7   2  -1  760.52   20.80
   7   2   1  806.52   20.00
  -7   2  -1  776.22   20.90
  -7  -2   1  742.23   22.00
  -7  -2   1  798.82   21.00
  -7   2  -1  785.22   21.30
  -7  -2   1  777.02   21.70
   7  -2  -1  788.82   20.50
  -7   2  -1  802.02   21.20
  -7   2   3    8.90    1.90
  -7   2   3   10.70    1.40
   7   2  -3   10.20    1.60
  -7   2   3    9.40    1.80
   7   2  -3   14.50    1.80
  -7  -2  -3   12.30    1.00
  -7  -2  -3    8.80    1.60
  -7   2   3   20.00    2.20
  -7  -2  -3    9.90    1.40
   7  -2   3   10.20    1.00
  -7  -2  -3   13.20    1.20
  -7  -2  -3    9.50    1.50
  -7   2   3   11.60    1.60
   7  -2  -3   10.30    1.60
  -7   2  -3   11.40    1.50
  -7  -2   3   12.70    2.10
  -7   2  -3    8.10    1.40
  -7   2  -3    9.40    1.40
   7  -2  -3    8.10    1.40
  -7   2  -3   11.30    1.20
  -7  -2   3   10.50    2.10
   7  -2  -3    9.80    2.10
  -7  -2   3    8.30    1.60
  -7   2  -3    9.10    1.60
   7   2   3    9.30    1.30
  -7   2  -3   10.50    1.80
  -7  -2   3    9.50    1.60
   7   2  -5    4.70    1.50
   7  -2   5    6.50    1.50
   7   2  -5    9.10    1.80
  -7  -2  -5    6.60    1.60
  -7   2   5    5.00    1.60
  -7   2   5    5.20    1.70
  -7   2   5    8.80    1.50
  -7  -2  -5    9.40    1.20
  -7  -2  -5    5.90    1.50
  -7   2   5    9.20    2.30
  -7  -2   5    7.90    2.20
  -7   2  -5    7.40    1.60
   7   2   5    5.40    1.40
  -7  -2   5    5.50    1.60
  -7   2  -5    8.30    1.30
  -7   2  -5   10.70    2.00
   7  -2  -5    8.10    1.80
   7  -2  -5    5.80    1.50
  -7  -2   5    5.20    1.60
   7   2  -7    1.70    1.50
   7   2  -7    3.20    1.70
   7  -2   7    2.20    1.30
  -7   2   7    2.40    1.90
  -7  -2  -7    1.80    1.30
  -7   2   7    2.90    1.60
  -7   2   7    1.90    1.50
  -7   2  -7    0.90    1.40
  -7  -2   7   -0.60    1.30
   7   2   7    1.70    1.30
   7  -2  -7   -0.80    1.10
  -7  -2   7    5.70    1.80
   7  -2  -7    1.80    1.50
  -7  -2   7    1.30    1.40
  -7   2   9  324.07   13.30
   7   2  -9  342.57   13.80
   7   2  -9  335.47   13.70
  -7  -2  -9  333.67   13.50
   7  -2  -9  334.67   13.70
  -7  -2   9  322.57   13.30
  -7   2  -9  342.47   13.50
   7  -2  -9  347.27   13.00
   7  -2  -9  341.67   13.90
   7   2 -11  152.58    8.90
  -7   2  11  148.39    8.50
   7   2 -11  134.89    8.80
  -7  -2 -11  153.68    9.00
   7   2 -11  153.88    9.00
  -7  -2  11  141.19    8.50
  -7   2 -11  149.19    8.90
   7  -2 -11  148.19    8.90
   7  -2 -11  141.69    8.90
   7  -2 -11  151.28    8.50
  -8  -2   0  180.58    6.70
  -8  -2   0  157.98    6.70
  -8  -2   0  169.38    6.20
  -8   2   0  192.38    6.50
   8   2   0  170.58    5.10
  -8   2   0  164.98    6.50
   8   2   0  176.78    5.10
  -8   2   0  177.28    6.50
  -8   2   0  169.78    6.10
  -8   2   0  166.48    5.60
  -8   2   0  166.68    5.80
  -8  -2   0  170.48    5.70
  -8  -2   0  174.98    5.40
  -8   2   2   48.10    3.50
  -8   2   2   45.40    3.10
  -8   2   2   47.20    2.90
   8   2  -2   49.80    2.60
  -8  -2  -2   46.90    2.90
  -8  -2  -2   48.20    2.90
  -8  -2  -2   47.80    2.50
  -8  -2  -2   45.20    3.10
  -8   2   2   46.80    2.80
  -8   2   2   43.40    2.30
  -8   2   2   40.10    2.80
   8   2  -2   44.50    2.50
  -8  -2  -2   42.70    2.20
  -8   2  -2   44.70    2.60
  -8  -2   2   42.70    3.30
   8  -2  -2   54.49    3.30
   8  -2  -2   43.30    2.50
  -8   2  -2   43.50    2.60
  -8   2  -2   46.60    2.60
  -8  -2   2   47.30    3.10
  -8   2  -2   46.00    3.10
   8   2   2   44.30    2.10
  -8  -2   2   43.30    2.80
  -8   2  -2   43.00    2.60
   8  -2  -2   48.70    2.40
  -8   2  -2   49.30    2.70
  -8  -2   2   49.99    3.30
  -8   2   4 1235.68   32.40
   8   2  -4 1162.78   32.70
  -8  -2  -4 1220.78   33.30
  -8  -2  -4 1184.98   32.90
  -8   2   4 1199.18   33.90
   8   2  -4 1195.48   32.80
  -8   2   4 1158.98   33.00
  -8   2   4 1251.87   34.60
   8  -2   4 1190.88   31.50
   8  -2  -4 1231.58   32.90
  -8  -2   4 1189.78   33.00
  -8   2  -4 1202.78   33.00
   8  -2  -4 1191.78   32.60
  -8   2  -4 1194.68   32.70
   8   2   4 1180.28   32.10
  -8   2  -4 1231.28   32.10
  -8   2  -4 1180.48   33.30
  -8  -2   4 1183.58   33.00
  -8  -2   4 1157.88   33.70
  -8  -2   4 1236.08   34.90
  -8   2   6  558.34   18.60
  -8  -2  -6  595.34   18.70
   8   2  -6  587.14   18.80
   8   2  -6  606.84   18.90
  -8  -2  -6  570.74   18.50
  -8   2   6  575.34   19.10
   8  -2   6  605.24   18.30
  -8  -2   6  591.34   18.90
  -8   2  -6  620.64   17.30
  -8   2  -6  596.14   18.50
   8  -2  -6  573.44   18.70
  -8  -2   6  592.14   19.20
  -8  -2   6  623.04   21.50
   8  -2  -6  601.24   18.70
   8   2   6  595.04   18.50
   8   2  -8    3.90    2.00
  -8   2   8    2.20    1.70
  -8   2   8    1.40    1.70
   8   2  -8    4.40    2.20
  -8  -2  -8    5.40    2.10
   8  -2  -8    1.90    1.80
   8  -2  -8    0.30    1.60
  -8   2  -8    2.00    1.70
  -8  -2   8    2.00    1.50
  -8  -2   8    1.40    1.60
  -8  -2 -10   79.89    6.40
  -8   2  10   76.79    6.10
   8   2 -10   83.89    6.40
   8   2 -10   75.49    6.40
   8   2 -10   85.19    6.70
   8  -2 -10   85.69    6.60
   8  -2 -10   80.09    6.00
  -8  -2  10   89.59    6.60
   8  -2 -10   87.39    6.70
  -8   2 -10   95.59    6.70
   9   2  -1  549.05   14.90
  -9  -2  -1  553.74   15.10
   9   2  -1  546.55   14.80
  -9  -2  -1  530.45   15.90
  -9  -2  -1  521.05   16.30
  -9   2   1  555.94   16.30
  -9   2   1  555.64   15.00
  -9   2   1  524.95   16.60
  -9  -2  -1  558.54   15.70
  -9   2   1  558.34   16.20
  -9   2   1  545.55   15.90
  -9  -2  -1  574.84   16.70
  -9   2  -1  529.15   16.00
  -9  -2   1  524.35   16.80
  -9   2  -1  524.75   15.50
  -9   2  -1  547.05   15.80
  -9   2  -1  528.25   15.50
  -9   2  -1  533.95   16.30
  -9  -2   1  545.05   16.50
  -9   2  -1  530.25   15.30
  -9  -2   1  549.25   15.60
  -9  -2  -3   12.00    2.00
  -9  -2  -3   10.20    1.30
  -9   2   3    7.80    1.90
  -9   2   3   11.50    1.50
  -9   2   3    7.40    1.60
   9   2  -3   15.00    1.90
  -9  -2  -3   11.70    1.50
  -9  -2  -3   12.80    1.70
   9   2  -3   15.30    1.90
  -9  -2  -3   13.00    2.00
  -9  -2   3    9.90    1.80
  -9  -2   3    9.30    2.10
  -9   2  -3   10.20    1.70
  -9  -2   3   10.10    1.70
   9  -2  -3    9.80    1.60
   9  -2  -3   10.40    1.50
  -9   2  -3   12.20    2.00
  -9   2  -3   12.30    1.80
  -9   2  -3   11.10    1.60
  -9   2  -3   11.70    1.60
   9   2   3   10.40    1.00
  -9   2   5   63.39    4.40
  -9  -2  -5   69.49    4.50
  -9   2   5   69.89    4.90
  -9  -2  -5   56.69    4.00
  -9   2   5   80.09    4.10
   9   2  -5   67.39    4.30
   9   2  -5   69.89    4.30
   9  -2   5   71.59    3.30
  -9  -2   5   61.69    4.20
   9  -2  -5   69.69    4.20
  -9   2  -5   71.79    3.60
  -9   2  -5   70.99    4.20
   9  -2  -5   67.69    4.10
   9   2   5   66.49    3.60
  -9  -2   5   72.49    4.40
  -9   2  -5   72.99    4.70
  -9  -2   5   61.99    4.60
  -9   2   7   16.80    2.90
   9   2  -7   18.30    3.10
  -9  -2  -7   14.90    2.90
  -9   2   7   18.70    3.30
   9   2  -7   21.60    3.30
  -9  -2   7   21.20    3.30
   9  -2  -7   20.40    3.30
   9   2   7   20.40    2.90
  -9  -2   7   19.80    3.20
  -9   2  -7   28.90    3.60
   9  -2  -7   16.90    2.90
  -9  -2   7   19.10    2.80
   9   2  -9  189.78    9.70
  -9   2   9  194.68    9.60
   9   2  -9  186.88    9.60
  -9  -2  -9  187.18    9.50
  -9  -2   9  185.08    9.50
  -9  -2   9  181.38    9.10
   9  -2  -9  181.98    8.90
  -9   2  -9  182.38    9.40
   9  -2  -9  193.98    9.70
   9  -2  -9  196.88    9.80
 -10   2   0  842.82   24.30
 -10   2   0  862.91   24.00
 -10  -2   0  841.22   23.90
 -10   2   0  854.31   24.60
 -10  -2   0  873.61   24.70
 -10  -2   0  862.51   23.20
 -10  -2   0  810.72   24.60
 -10   2   0  834.32   23.60
 -10   2   0  852.11   23.40
 -10   2   0  861.31   22.90
 -10   2   2   98.29    5.50
 -10  -2  -2  105.39    4.40
 -10  -2  -2  102.39    4.00
 -10  -2  -2   98.59    4.80
 -10   2   2  104.59    4.90
 -10   2   2   97.79    5.10
 -10   2   2  100.09    3.90
 -10  -2  -2   92.69    5.10
  10   2  -2   96.99    4.00
 -10   2   2   98.09    4.80
 -10  -2  -2  103.89    4.90
 -10   2  -2   98.59    4.40
 -10   2  -2   95.39    4.50
 -10   2  -2  101.69    4.50
 -10  -2   2   93.09    5.40
 -10   2  -2   98.79    4.50
 -10   2  -2  106.69    5.40
 -10   2  -2  100.19    4.50
 -10  -2   2  100.69    4.60
 -10  -2   2  101.69    5.20
 -10  -2  -4  381.46   13.40
  10   2  -4  392.06   12.70
 -10   2   4  379.46   13.20
 -10   2   4  397.96   12.70
 -10  -2  -4  389.66   13.00
  10   2  -4  404.76   12.70
 -10   2   4  387.56   14.20
  10  -2  -4  395.06   12.70
 -10   2  -4  385.46   12.90
 -10   2  -4  406.16   12.30
 -10  -2   4  379.06   14.00
  10  -2  -4  400.06   12.50
 -10   2  -4  393.76   12.80
 -10  -2   4  399.76   13.30
 -10  -2   4  374.56   13.00
 -10   2  -4  381.26   13.50
 -10   2   6  772.22   24.50
 -10  -2  -6  774.62   23.40
  10   2  -6  755.92   23.20
 -10   2   6  756.62   23.60
  10   2  -6  756.62   23.20
 -10  -2  -6  744.43   23.50
  10  -2  -6  769.92   23.10
 -10  -2   6  754.22   23.10
 -10   2  -6  768.32   23.10
 -10  -2   6  763.02   23.60
 -10  -2   6  749.23   24.10
  10  -2  -6  756.12   23.20
 -10   2   8    2.60    2.00
 -10   2   8    3.80    2.30
 -10  -2  -8    3.00    1.90
  10   2  -8    0.90    1.70
  10   2  -8    6.70    2.40
  10  -2  -8    4.10    2.10
 -10   2  -8    0.70    1.40
 -10  -2   8    1.50    1.70
  10  -2  -8    1.50    1.80
 -10  -2   8    3.30    2.00
  10   2 -10   77.89    6.30
  10   2 -10   66.99    6.00
 -10  -2 -10   71.49    6.20
  10   2 -10   64.69    6.80
 -10   2  10   77.89    6.30
  10  -2 -10   66.89    6.00
 -10   2 -10   64.79    5.90
 -10  -2  10   81.29    6.30
 -11   2   1  285.67   10.10
 -11  -2  -1  303.97   10.80
 -11  -2  -1  296.07    9.30
 -11   2   1  302.17   10.60
 -11   2   1  305.07   10.60
 -11  -2  -1  291.17   10.30
 -11   2   1  288.47   11.10
 -11  -2  -1  305.67   10.90
 -11   2  -1  310.07    9.50
 -11  -2   1  303.87   10.90
 -11   2  -1  299.07    9.90
 -11   2  -1  291.47    9.80
 -11  -2   1  297.27    9.80
 -11   2  -1  300.67   10.50
 -11  -2   1  278.47   11.10
 -11   2  -1  292.27   10.10
 -11   2  -1  281.97   10.60
  11   2  -3   31.90    2.50
 -11  -2  -3   30.70    3.20
 -11   2   3   25.60    3.00
 -11   2   3   30.50    3.80
 -11  -2  -3   27.20    3.30
 -11   2  -3   31.10    2.50
 -11   2  -3   29.20    3.00
 -11   2  -3   28.40    3.30
 -11  -2   3   26.30    2.90
 -11   2  -3   30.40    2.70
 -11  -2   3   33.30    3.60
 -11   2  -3   41.10    2.80
 -11  -2   3   30.60    3.80
  11   2  -5  107.99    5.50
  11   2  -5  102.29    5.50
 -11  -2  -5  105.59    6.10
 -11   2   5  104.19    5.90
 -11   2   5  100.59    6.50
 -11  -2  -5   95.99    5.60
 -11  -2   5   94.09    6.30
 -11   2  -5   99.39    5.50
 -11  -2   5  100.19    5.70
  11  -2  -5  112.19    5.50
  11  -2  -5  107.49    5.60
 -11   2  -5  106.89    6.30
 -11  -2   5  104.89    5.90
  11   2  -7   50.59    4.50
 -11  -2  -7   54.79    4.90
 -11   2   7   52.59    5.40
 -11  -2  -7   52.79    4.50
  11   2  -7   51.29    4.60
 -11   2   7   53.79    5.90
 -11  -2   7   56.69    4.70
  11  -2  -7   52.39    4.50
  11  -2  -7   51.49    4.50
 -11   2  -7   52.49    4.50
 -11  -2   7   54.59    5.00
 -11  -2  -9  152.88    8.60
  11   2  -9  143.69    8.50
 -11   2   9  147.29    8.70
 -11   2   9  166.38    9.00
  11   2  -9  144.19    8.40
 -11   2  -9  151.48    8.50
 -11  -2   9  157.98    8.80
 -11  -2   9  148.79    8.60
  11  -2  -9  144.19    8.30
  11  -2  -9  139.19    8.30
 -12   2   0  153.48    6.70
 -12  -2   0  141.49    6.90
 -12   2   0  150.88    7.10
 -12   2   0  148.89    6.20
 -12   2   0  139.59    6.70
 -12  -2   0  151.58    7.20
 -12  -2   0  134.19    6.20
 -12  -2   0  142.89    5.80
 -12   2   2    8.30    1.90
 -12  -2  -2    7.60    1.90
 -12   2   2   13.90    2.80
 -12  -2  -2   11.20    2.10
 -12  -2  -2    8.50    2.10
 -12   2   2   11.40    2.20
 -12   2  -2    9.40    1.70
 -12  -2   2   11.10    2.30
 -12   2  -2    9.70    2.30
 -12   2  -2   10.00    1.80
 -12   2  -2   10.40    2.00
 -12  -2   2   11.40    2.50
 -12  -2   2   11.20    2.00
 -12   2  -2   13.40    2.20
 -12   2  -2   12.80    1.90
 -12   2   4  735.93   22.40
 -12  -2  -4  685.23   22.60
 -12   2   4  727.73   23.70
 -12   2   4  726.83   21.90
 -12  -2  -4  729.93   22.20
 -12  -2   4  738.73   22.60
 -12   2  -4  752.02   21.30
 -12   2  -4  776.72   22.10
 -12  -2   4  728.93   22.10
 -12   2  -4  682.63   22.70
 -12  -2   4  677.83   23.30
 -12  -2  -6  255.67   10.60
 -12   2   6  257.07   10.90
  12   2  -6  249.28   10.30
 -12   2   6  253.47   11.70
 -12  -2  -6  241.68   10.80
 -12   2  -6  259.67   10.60
 -12  -2   6  249.38   10.60
  12  -2  -6  265.37   10.40
 -12  -2   6  248.28   11.50
 -12   2  -6  236.08   11.00
 -12  -2   6  251.87   10.50
 -12   2   8   31.40    4.90
 -12  -2  -8   26.40    4.00
  12   2  -8   26.00    4.00
  12   2  -8   30.70    4.30
 -12   2   8   30.70    4.30
  12  -2  -8   33.80    4.50
 -12   2  -8   28.90    4.10
 -12  -2   8   28.70    4.40
 -12  -2   8   37.20    5.20
 -13   2   1  301.37   11.20
 -13   2   1  289.07   11.20
 -13  -2  -1  294.67   11.60
 -13  -2  -1  310.47   11.50
 -13  -2  -1  310.17   11.00
 -13   2   1  294.17   10.70
 -13  -2  -1  310.27    9.90
 -13   2   1  285.57   11.80
 -13  -2   1  284.17   11.40
 -13  -2   1  307.57   12.10
 -13   2  -1  297.97   11.60
 -13   2  -1  299.57   10.40
 -13   2  -1  289.57   11.00
 -13   2  -1  295.57   10.30
 -13  -2   1  283.97   10.20
 -13   2  -1  290.07   10.80
 -13   2   3   -0.60    1.10
 -13  -2  -3    2.30    1.60
 -13   2   3    0.50    1.20
 -13   2   3    2.80    1.90
 -13  -2  -3    1.20    1.30
 -13   2  -3    0.20    1.50
 -13   2  -3    0.70    1.20
 -13  -2   3    2.30    1.60
 -13  -2   3   -1.40    1.00
 -13  -2   3   -0.50    1.30
 -13   2  -3    2.50    1.30
 -13   2  -3    2.60    1.40
 -13   2   5   10.50    2.50
 -13  -2  -5    9.50    2.40
 -13  -2  -5   12.00    2.80
 -13   2   5   15.40    3.40
 -13   2  -5   16.30    2.80
 -13   2  -5   12.90    3.00
 -13  -2   5   12.30    2.60
 -13  -2   5   12.80    2.70
 -13  -2   5   10.90    3.00
  13   2  -7   -0.50    1.50
 -13  -2  -7    3.50    1.90
 -13   2   7    3.20    2.00
 -13  -2  -7    0.80    1.90
 -13   2   7    2.80    2.20
 -13  -2   7    3.30    2.40
 -13   2  -7    0.70    1.50
 -13  -2   7   -0.40    1.50
 -14   2   0  146.59    7.50
 -14  -2   0  127.49    7.20
 -14  -2   0  142.19    7.50
 -14   2   0  136.79    6.90
 -14   2   0  130.09    6.30
 -14  -2   0  137.79    6.00
 -14   2   0  138.19    7.30
 -14  -2  -2    0.90    1.40
 -14   2   2    3.80    2.10
 -14  -2  -2    1.90    1.70
 -14   2   2    2.50    1.70
 -14   2   2    3.90    1.50
 -14   2  -2    4.10    2.00
 -14  -2   2    2.70    1.70
 -14   2  -2    2.80    1.40
 -14  -2   2    2.10    1.90
 -14   2  -2    4.50    1.70
 -14   2  -2    4.40    1.50
 -14  -2   2    3.60    1.50
 -14   2   4  394.46   15.80
 -14  -2  -4  409.56   14.40
 -14  -2  -4  380.26   14.80
 -14   2   4  393.56   14.30
 -14  -2   4  395.36   14.60
 -14  -2   4  386.06   14.00
 -14   2  -4  365.76   14.80
 -14   2  -4  396.16   13.90
 -14  -2   4  385.36   15.50
 -14  -2  -6  423.36   16.30
 -14  -2  -6  403.36   15.40
 -14   2   6  408.76   15.70
 -14   2   6  412.16   17.00
 -14  -2   6  410.46   16.80
 -14   2  -6  423.26   15.30
 -14  -2   6  427.56   15.70
 -14   2   8    4.50    2.70
 -14  -2  -8    3.30    2.00
 -14   2   8    5.30    2.50
 -14  -2   8    2.80    2.30
 -14  -2   8    7.00    3.00
 -14   2  -8    6.20    2.40
 -15   2   1  209.18    9.90
 -15   2   1  231.88    9.30
 -15  -2  -1  237.58   10.10
 -15  -2  -1  210.18   10.10
 -15   2   1  229.18   10.50
 -15   2  -1  226.18    9.70
 -15  -2   1  213.38   10.10
 -15  -2   1  214.78   10.50
 -15   2  -1  225.78    8.90
 -15   2  -1  213.68    9.30
 -15  -2   1  228.28    8.80
 -15   2  -1  217.98   10.20
 -15  -2  -3    2.00    1.80
 -15   2   3   -0.60    1.70
 -15  -2  -3    2.20    1.70
 -15   2   3    0.20    1.40
 -15   2   3    0.40    1.40
 -15   2  -3    1.30    1.40
 -15  -2   3    1.60    1.50
 -15  -2   3    3.20    2.30
 -15   2  -3    1.30    1.90
 -15   2  -3    1.10    1.50
 -15  -2   3    1.60    1.80
 -15   2   5    0.40    2.10
 -15   2   5    3.10    1.90
 -15  -2  -5    0.30    1.70
 -15  -2  -5    1.90    2.10
 -15   2  -5    2.90    1.60
 -15  -2   5    4.80    2.10
 -15   2  -5    1.60    2.30
 -15  -2   5    4.90    2.10
 -15  -2   5    6.00    2.60
 -15  -2  -7   -2.00    1.90
 -15  -2  -7    1.40    1.90
 -15   2   7    1.70    2.50
 -15   2   7    0.60    1.70
 -15  -2   7    0.50    2.00
 -15   2  -7    0.50    1.50
 -15  -2   7    0.10    1.40
 -16   2   0   70.39    5.50
 -16   2   0   57.49    5.10
 -16  -2   0   70.09    5.60
 -16  -2   0   63.49    5.30
 -16   2   0   68.59    4.70
 -16  -2  -2    2.60    2.10
 -16   2   2    3.30    1.90
 -16   2   2    6.20    2.10
 -16   2   2    2.00    2.00
 -16  -2  -2    4.40    1.90
 -16   2  -2    2.40    1.70
 -16  -2   2    4.20    2.10
 -16   2  -2    2.70    1.90
 -16  -2   2    2.00    2.00
 -16   2  -2    5.90    2.60
 -16  -2   2    5.30    1.80
 -16   2   4  365.76   14.10
 -16   2   4  363.56   15.80
 -16  -2  -4  373.16   14.30
 -16  -2  -4  341.07   14.80
 -16  -2   4  369.36   14.60
 -16   2  -4  364.66   13.70
 -16   2  -4  346.37   15.00
 -16  -2   4  381.16   13.90
 -16  -2   4  378.46   15.90
 -16  -2  -6  204.88   11.00
 -16   2   6  220.58   11.90
 -16  -2  -6  222.58   10.60
 -16   2   6  216.58   10.60
 -16  -2   6  207.88   11.40
 -16   2  -6  214.58   10.10
 -16  -2   6  205.28   10.10
 -17   2   1  117.29    7.70
 -17  -2  -1  103.59    7.30
 -17   2   1  122.09    7.60
 -17   2   1  128.09    6.80
 -17  -2   1  122.99    7.90
 -17   2  -1  128.19    7.90
 -17  -2   1  116.19    7.50
 -17   2   3   13.80    3.00
 -17  -2  -3   12.30    3.20
 -17   2   3   17.50    4.00
 -17  -2  -3   13.60    3.00
 -17  -2   3   13.50    2.80
 -17  -2   3   13.40    3.50
 -17  -2   3   13.50    3.20
 -17   2  -3   11.90    2.50
 -17   2  -3   11.20    3.20
 -17  -2  -5   37.20    4.70
 -17  -2  -5   41.60    5.40
 -17   2   5   39.40    4.60
 -17   2   5   39.10    6.00
 -17   2  -5   32.40    5.20
 -17  -2   5   48.10    6.30
 -17   2  -5   37.90    4.60
 -17  -2   5   40.10    4.70
 -18   2   0  265.27   12.40
 -18  -2   0  259.47   12.40
 -18  -2   0  278.87   12.60
 -18  -2  -2   46.80    6.00
 -18   2   2   44.50    5.60
 -18   2   2   51.29    5.80
 -18  -2   2   49.50    5.80
 -18  -2   2   62.69    6.10
 -18   2  -2   48.90    5.80
 -18   2   4  107.09    8.30
 -18   2   4  115.99    7.20
 -18  -2  -4  111.89    7.20
 -18  -2  -4   93.89    7.50
 -18   2  -4  110.59    8.00
 -18  -2   4  103.99    7.30
 -18  -2   4  107.99    6.70
 -18  -2   4  111.39    8.20
 -19   2   1   92.59    7.30
 -19   2   1   98.19    7.30
 -19  -2  -1  103.99    7.60
 -19  -2   1   97.89    7.30
 -19  -2   1  109.39    7.70
 -19   2  -1   99.79    7.60
   0   3  -1   70.09    2.30
   0   3  -1   73.79    2.40
   0   3   1   64.79    2.80
   0   3   1   67.99    2.40
   0  -3   1   68.09    2.80
   0  -3  -1   63.59    2.70
   0  -3  -1   66.89    2.40
   0   3  -1   65.89    2.40
   0  -3   3  238.58    6.90
   0  -3  -3  231.28    7.00
   0   3  -3  235.78    7.30
   0   3  -3  228.38    7.30
   0  -3   3  231.18    8.20
   0   3  -3  233.68    7.30
   0  -3  -3  225.08    7.20
   0  -3  -3  236.48    7.30
   0   3   3  228.58    8.20
   0   3   3  234.68    6.90
   0  -3   5   92.29    3.20
   0  -3  -5   76.89    3.90
   0  -3  -5   75.19    3.70
   0   3  -5   70.49    3.80
   0  -3   5   75.89    4.90
   0   3  -5   76.99    3.90
   0   3   5   76.59    4.90
   0  -3  -5   78.19    3.90
   0  -3   7  252.67   11.30
   0   3  -7  255.57    9.70
   0  -3  -7  262.87    9.60
   0   3  -7  241.58    9.60
   0  -3  -7  243.98    9.20
   0   3   7  251.27   11.40
   0   3   7  251.17    9.00
   0   3  -7  256.97    9.60
   0  -3  -7  247.68    9.60
   0   3  -9   45.90    3.80
   0  -3  -9   52.39    4.30
   0  -3  -9   49.99    4.40
   0  -3  -9   44.50    4.80
   0   3  -9   45.80    4.20
   0   3  -9   45.30    4.80
   0   3   9   48.30    3.90
   0   3  -9   48.70    4.40
   0  -3 -11  122.59    7.60
   0   3 -11  114.89    7.50
   0   3 -11  122.29    7.50
   0  -3 -11  121.39    7.40
   0   3 -11  110.29    7.40
   0  -3 -11  110.69    7.40
  -1   3   0    0.80    0.40
  -1   3   0    0.60    0.50
  -1   3   0   -0.30    0.30
  -1   3   0   -0.50    0.30
   1  -3   0    1.90    0.60
   1   3   0    1.20    0.40
  -1  -3   0    1.30    0.60
   1   3   0    0.60    0.50
  -1   3   0    0.90    0.40
  -1   3   2 1636.74   43.50
  -1  -3  -2 1747.93   42.50
   1   3  -2 1777.92   42.80
  -1  -3  -2 1787.42   43.40
   1   3  -2 1597.54   42.40
  -1   3   2 1639.44   42.40
   1   3  -2 1690.13   42.70
  -1  -3  -2 1671.23   43.40
  -1   3   2 1649.93   42.30
  -1  -3  -2 1558.24   42.50
  -1   3  -2 1667.63   42.60
   1  -3  -2 1627.04   42.60
   1   3   2 1609.44   43.30
   1  -3  -2 1658.23   42.30
  -1   3  -2 1649.04   42.50
   1  -3  -2 1645.64   43.50
  -1   3  -2 1715.33   42.50
  -1  -3   2 1622.44   42.60
  -1  -3  -4  367.66   11.20
  -1  -3  -4  380.36   11.30
  -1  -3  -4  374.06   11.30
   1  -3   4  403.96   10.30
   1   3  -4  366.16   11.50
  -1   3   4  381.46   11.20
   1  -3   4  356.76   12.40
  -1   3   4  358.56   12.70
   1   3  -4  379.46   11.60
   1  -3  -4  401.26   11.60
   1   3   4  389.26   12.60
  -1  -3   4  389.96   12.90
  -1   3  -4  381.56   11.60
   1  -3  -4  366.16   11.40
  -1  -3   4  393.56   11.00
  -1   3  -4  390.26   11.40
   1  -3  -4  384.66   11.20
  -1   3  -4  385.86   11.50
  -1   3  -4  377.06   11.30
   1   3  -6  241.78    9.00
   1   3  -6  239.38    8.90
  -1   3   6  256.27   10.80
  -1  -3  -6  251.67    8.70
  -1  -3  -6  233.58    8.60
  -1   3   6  235.88    8.40
  -1  -3  -6  236.38    8.70
   1  -3   6  244.18   10.30
   1  -3  -6  220.78    8.70
   1  -3  -6  238.98    8.50
   1  -3  -6  234.98    8.80
   1   3   6  233.78   10.20
  -1   3  -6  236.38    8.60
  -1   3  -6  250.57    8.80
  -1  -3   6  258.77    7.80
  -1   3  -6  244.98    8.90
  -1  -3   6  252.37   10.70
  -1  -3  -8  481.15   16.30
   1   3  -8  476.35   16.30
  -1   3   8  502.45   15.70
   1   3  -8  476.45   16.40
   1  -3   8  501.85   18.70
  -1  -3  -8  487.45   16.20
  -1  -3  -8  496.15   16.20
   1   3  -8  465.65   16.30
  -1   3   8  508.85   19.30
  -1   3  -8  482.05   15.40
  -1   3  -8  480.95   16.20
   1  -3  -8  494.45   16.00
   1  -3  -8  470.55   16.40
  -1   3  -8  469.05   16.30
  -1  -3   8  513.25   19.10
  -1   3  -8  491.05   16.10
   1   3   8  481.85   18.70
   1   3   8  492.15   15.30
   1  -3  -8  479.85   16.40
   1   3 -10    5.10    2.10
  -1   3  10    5.10    2.00
  -1  -3 -10    6.30    2.30
   1   3 -10    1.20    1.70
  -1  -3 -10    3.60    2.10
   1   3 -10    4.40    2.10
  -1  -3 -10    3.50    1.90
   1   3 -10    3.90    1.90
   1  -3 -10    3.40    2.00
   1  -3 -10    4.50    2.20
   1  -3 -10    6.20    2.30
  -1   3 -10    5.10    2.40
  -1   3 -10    6.60    2.30
  -1   3 -10   17.40    3.40
   2  -3   1  210.98    6.40
  -2  -3  -1  209.38    6.60
  -2  -3  -1  223.08    6.30
  -2   3   1  204.98    6.70
  -2   3   1  224.78    6.20
  -2  -3  -1  222.68    6.30
  -2  -3  -1  229.48    6.20
   2   3  -1  220.28    6.30
  -2   3   1  227.38    6.30
   2   3  -1  218.48    6.30
  -2   3   1  215.88    6.50
  -2  -3   1  207.38    6.50
  -2   3  -1  217.68    6.30
   2  -3  -1  216.88    6.20
  -2   3  -1  219.78    6.00
  -2   3  -1  212.98    6.00
  -2   3  -1  225.38    6.10
  -2   3  -1  213.38    6.20
   2   3   1  219.98    6.20
   2  -3  -1  222.48    6.80
   2   3   1  210.08    6.60
  -2   3  -1  222.88    6.30
  -2   3   3 1136.89   31.30
   2   3  -3 1142.99   30.20
  -2  -3  -3 1147.49   29.80
  -2  -3  -3 1138.99   29.90
   2   3  -3 1126.39   30.20
  -2   3   3 1136.69   29.90
  -2   3   3 1170.28   30.10
  -2  -3  -3 1232.08   29.60
   2  -3   3 1064.19   30.70
  -2  -3   3 1118.09   31.40
  -2   3  -3 1142.59   29.80
  -2   3  -3 1172.88   29.80
  -2   3  -3 1099.99   30.10
   2  -3  -3 1125.59   30.10
  -2   3  -3 1166.08   29.80
  -2  -3   3 1133.39   30.10
  -2   3  -3 1143.09   30.00
   2  -3  -3 1125.89   30.10
   2   3   3 1118.89   30.80
   2  -3   5    3.20    1.50
  -2  -3  -5    3.20    1.10
  -2   3   5    4.40    1.20
  -2  -3  -5    3.60    1.10
  -2  -3  -5    4.60    1.20
   2   3  -5    2.30    1.20
  -2   3   5    2.20    1.40
  -2   3  -5    3.10    1.10
  -2  -3   5   11.00    1.60
   2  -3  -5    7.60    1.50
  -2   3  -5    3.20    1.30
   2  -3  -5    2.80    1.20
  -2   3  -5   11.00    1.60
   2   3   5    5.40    1.70
  -2   3  -5    2.20    1.00
  -2  -3   5    3.40    1.60
   2  -3  -5    4.20    1.30
  -2   3   7  212.68   10.50
  -2  -3  -7  215.18    8.40
  -2   3   7  205.08    8.00
  -2  -3  -7  197.48    8.10
   2  -3   7  198.78    9.60
   2   3  -7  218.58    8.80
   2   3  -7  213.98    8.70
  -2  -3  -7  198.28    8.10
   2   3   7  207.18   10.00
  -2   3  -7  203.28    8.10
  -2   3  -7  215.88    7.80
  -2   3  -7  205.98    8.40
   2  -3  -7  211.18    8.70
   2  -3  -7  212.38    8.20
  -2  -3   7  213.98   10.40
  -2   3  -7  212.48    8.30
   2  -3  -7  202.18    8.50
   2   3  -9   68.79    5.20
   2   3  -9   68.09    5.20
  -2  -3  -9   73.99    5.00
  -2  -3  -9   69.39    5.10
  -2  -3  -9   67.99    5.00
  -2   3   9   64.49    4.70
   2   3  -9   57.79    4.80
  -2   3  -9   64.49    4.70
  -2   3  -9   66.49    5.10
  -2   3  -9   70.79    4.40
   2  -3  -9   60.19    4.90
  -2   3  -9   67.09    4.80
   2  -3  -9   55.89    4.60
   2  -3  -9   59.69    5.00
   2   3 -11   40.80    5.10
  -2  -3 -11   33.40    4.50
  -2  -3 -11   38.60    4.90
   2   3 -11   34.50    4.80
   2   3 -11   39.10    5.20
  -2  -3 -11   36.40    4.40
   2  -3 -11   33.20    4.70
  -2   3 -11   32.20    4.50
  -2   3 -11   29.40    4.20
  -2   3 -11   33.40    4.40
   2  -3 -11   33.80    4.70
   2  -3 -11   44.30    5.30
  -2  -3  11   36.00    4.60
  -3   3   0    0.30    0.40
  -3   3   0    0.50    0.30
   3   3   0    2.90    0.50
  -3  -3   0    0.20    0.50
  -3   3   0    0.80    0.50
  -3  -3   0    2.20    0.50
  -3   3   0    0.40    0.40
  -3   3   0    0.40    0.40
  -3  -3   0    0.50    0.40
  -3   3   0    1.00    0.40
  -3   3   0    0.70    0.40
   3   3   0    0.30    0.40
   3   3   0    0.30    0.30
  -3  -3   0    1.60    0.60
  -3  -3  -2 1859.61   45.90
   3   3  -2 1786.32   46.00
  -3  -3  -2 1833.82   46.00
  -3   3   2 1750.12   45.90
  -3  -3  -2 1847.42   45.70
  -3   3   2 1781.82   46.30
  -3   3   2 1742.73   46.80
   3   3  -2 1878.31   46.20
  -3   3   2 1819.32   45.90
  -3   3  -2 1749.82   46.00
  -3  -3   2 1805.32   47.20
  -3   3  -2 1757.72   45.50
   3   3   2 1696.13   46.30
  -3  -3   2 1757.12   46.40
  -3   3  -2 1839.32   45.40
   3  -3  -2 1768.62   45.90
   3  -3  -2 1770.72   46.00
  -3   3  -2 1788.52   45.80
  -3   3  -2 1803.62   45.80
   3  -3  -2 1829.22   47.00
  -3   3  -2 1734.23   45.80
  -3   3  -2 1789.92   46.20
  -3  -3  -4  644.94   17.20
  -3   3   4  612.84   17.60
  -3   3   4  602.84   17.40
  -3  -3  -4  605.34   17.10
   3   3  -4  624.54   17.80
  -3  -3  -4  698.63   16.10
   3   3  -4  611.64   17.80
   3  -3   4  601.24   18.40
  -3  -3  -4  635.14   17.30
  -3   3   4  622.74   19.20
  -3  -3  -4  586.54   17.30
  -3   3  -4  617.44   17.10
  -3   3  -4  619.04   17.10
  -3  -3   4  611.24   17.60
  -3   3  -4  633.34   17.20
  -3   3  -4  616.04   17.80
  -3  -3   4  601.14   19.20
   3  -3  -4  620.84   17.70
   3   3   4  593.24   18.30
  -3   3  -4  622.84   17.50
   3  -3  -4  620.64   17.70
  -3  -3  -6  212.48    8.00
   3  -3   6  211.98    9.20
   3   3  -6  219.38    8.40
  -3   3   6  217.48   10.10
   3   3  -6  207.88    8.30
  -3   3   6  212.18    7.90
  -3  -3  -6  218.68    7.90
  -3  -3  -6  210.08    7.70
   3  -3  -6  203.18    7.70
   3   3   6  216.78    9.30
  -3   3  -6  197.18    7.60
   3  -3  -6  208.58    8.30
  -3   3  -6  208.48    7.40
  -3  -3   6  208.48    7.50
  -3  -3   6  213.18    9.90
   3  -3  -6  217.08    8.30
  -3   3  -6  214.78    7.80
  -3   3  -6  220.88    8.20
   3   3  -8  386.66   14.00
  -3   3   8  393.66   16.70
  -3  -3  -8  395.86   13.50
   3   3  -8  420.56   14.50
   3   3  -8  358.96   13.90
  -3  -3  -8  390.56   13.80
  -3   3   8  392.16   13.60
  -3  -3  -8  389.66   13.70
   3  -3   8  383.96   15.60
  -3   3  -8  395.96   13.40
  -3  -3   8  422.36   16.90
   3  -3  -8  375.36   14.10
   3   3   8  401.96   16.00
  -3   3  -8  393.56   12.80
  -3   3  -8  390.26   13.50
   3  -3  -8  380.66   14.10
  -3   3  -8  398.06   14.10
   3  -3  -8  406.26   13.60
  -3   3  10    2.10    1.80
   3   3 -10    4.40    2.30
  -3  -3 -10    4.60    1.90
  -3  -3 -10    8.00    2.60
   3   3 -10    2.80    1.90
   3   3 -10    3.70    2.30
  -3  -3 -10    4.90    2.10
   3  -3 -10    5.40    2.50
  -3  -3  10    3.60    2.20
   3  -3 -10    1.20    1.80
  -3   3 -10    3.50    2.00
  -3   3 -10    3.90    2.00
  -3   3 -10    1.10    1.40
   3  -3 -10    4.10    2.30
  -4  -3  -1  564.54   15.40
   4   3  -1  583.24   15.20
  -4   3   1  558.84   15.40
   4   3  -1  564.34   15.20
  -4   3   1  596.14   15.10
  -4   3   1  545.15   15.50
  -4   3   1  552.44   15.20
  -4   3   1  571.44   15.40
  -4  -3  -1  575.74   15.40
   4  -3   1  547.65   14.90
  -4  -3  -1  573.44   15.60
  -4   3   1  559.54   15.70
  -4   3  -1  586.74   15.50
  -4  -3   1  561.54   15.90
  -4   3  -1  571.14   15.00
  -4  -3   1  579.44   15.80
   4  -3  -1  548.65   14.90
  -4   3  -1  547.85   15.20
  -4   3  -1  579.24   15.20
   4  -3  -1  559.34   15.70
  -4  -3   1  565.74   15.20
   4   3   1  536.55   15.40
   4  -3  -1  583.44   15.10
   4   3   1  576.24   14.90
  -4   3  -1  551.74   15.20
  -4   3  -1  570.64   15.30
  -4   3   3   43.90    3.10
   4  -3   3   37.00    2.50
   4   3  -3   40.60    2.50
  -4  -3  -3   43.30    2.10
  -4  -3  -3   40.60    2.40
   4   3  -3   44.80    2.60
  -4   3   3   43.30    2.50
  -4  -3  -3   44.40    2.40
  -4  -3  -3   41.20    2.10
  -4   3   3   49.40    2.00
  -4   3   3   37.60    2.60
  -4   3  -3   41.60    2.50
   4  -3  -3   40.90    2.40
  -4  -3   3   42.00    2.70
   4   3   3   36.00    2.50
   4  -3  -3   40.50    2.40
  -4   3  -3   39.30    2.30
  -4   3  -3   49.80    2.10
  -4   3  -3   45.40    2.00
  -4   3  -3   41.40    2.20
  -4   3  -3   45.40    2.70
  -4  -3   3   42.40    3.20
   4  -3  -3   41.10    3.10
  -4  -3  -5    3.70    1.20
  -4  -3  -5    0.70    0.80
   4   3  -5    1.90    1.10
   4   3  -5    1.20    1.00
  -4  -3  -5    1.60    0.90
  -4   3   5    0.40    0.90
   4  -3   5    1.20    1.00
  -4   3   5    1.00    1.00
  -4   3   5    1.10    1.20
  -4  -3  -5    4.30    1.10
  -4   3  -5    3.60    1.00
  -4  -3   5    3.30    1.10
  -4   3  -5    2.10    1.00
   4   3   5    1.00    1.00
   4  -3  -5    0.00    0.90
  -4  -3   5    1.10    1.30
  -4   3  -5    0.80    0.70
   4  -3  -5    0.90    1.00
  -4   3  -5    1.00    0.80
  -4   3  -5    2.40    1.20
   4   3  -7  376.46   13.20
  -4  -3  -7  372.26   12.60
  -4   3   7  376.96   15.50
  -4  -3  -7  367.96   12.30
   4   3  -7  365.56   13.20
  -4   3   7  379.26   12.90
  -4  -3  -7  383.66   13.00
   4  -3   7  361.26   14.10
  -4   3  -7  370.96   12.30
  -4   3  -7  382.06   12.00
   4  -3  -7  358.16   13.20
  -4   3  -7  382.36   12.40
  -4  -3   7  385.66   12.30
   4  -3  -7  368.66   12.50
   4   3   7  391.16   14.60
  -4  -3   7  378.16   15.50
   4  -3  -7  368.76   13.20
  -4   3  -7  376.96   13.00
   4   3  -9   13.40    2.90
   4   3  -9    9.10    2.50
  -4  -3  -9   17.00    2.70
  -4   3   9   16.40    3.00
  -4  -3  -9   16.60    2.90
   4   3  -9   11.30    2.80
  -4  -3  -9   13.80    2.80
   4  -3  -9   14.00    2.70
  -4  -3   9   12.70    2.80
  -4   3  -9   16.00    2.70
  -4   3  -9   13.00    2.80
   4  -3  -9   12.60    2.90
  -4   3  -9   11.30    2.30
   4  -3  -9   16.10    3.00
  -4  -3 -11   42.60    5.30
  -4   3  11   50.79    5.20
   4   3 -11   45.60    5.40
   4   3 -11   46.10    5.70
   4   3 -11   42.40    5.10
  -4  -3 -11   44.70    4.90
  -4   3 -11   47.70    5.50
  -4  -3  11   41.40    5.10
   4  -3 -11   42.80    5.00
   4  -3 -11   47.30    5.70
  -5  -3   0    0.40    0.60
  -5  -3   0    0.10    0.40
  -5  -3   0    5.40    1.10
  -5   3   0    2.40    0.50
  -5  -3   0    0.00    0.50
  -5   3   0    2.00    0.70
   5   3   0    0.10    0.40
   5  -3   0    0.40    0.40
  -5   3   0    0.10    0.40
  -5   3   0    1.70    0.60
  -5   3   0   -0.10    0.40
  -5   3   0    3.40    0.80
   5  -3   0    1.40    0.40
  -5   3   0    3.70    0.80
   5  -3   2  829.12   22.40
   5  -3   2  834.52   22.60
  -5  -3  -2  902.91   22.00
  -5   3   2  906.91   22.70
  -5  -3  -2  917.51   22.20
  -5  -3  -2  852.61   23.00
  -5   3   2  860.81   23.20
  -5  -3  -2  825.82   23.20
  -5   3   2  824.22   23.10
   5   3  -2  887.91   23.10
  -5  -3  -2  874.61   23.20
  -5   3   2  867.51   23.70
   5   3  -2  864.91   23.00
  -5   3   2  860.71   23.70
  -5   3  -2  852.21   22.90
  -5   3  -2  844.32   22.00
   5   3   2  826.52   23.00
  -5   3  -2  857.61   22.80
  -5  -3   2  841.12   24.10
  -5   3  -2  852.31   23.10
  -5  -3   2  849.41   23.10
   5  -3  -2  870.41   24.00
  -5   3  -2  905.51   23.50
  -5  -3   2  833.12   23.70
  -5   3  -2  850.91   22.80
   5  -3  -2  825.82   22.70
   5  -3  -2  855.21   22.90
   5  -3   4  258.27    8.90
  -5  -3  -4  257.67    7.90
  -5   3   4  271.37    7.80
  -5  -3  -4  272.27    8.10
  -5  -3  -4  254.07    8.50
  -5   3   4  263.57   10.10
   5   3  -4  250.47    8.80
   5   3  -4  248.28    8.70
  -5  -3  -4  265.97    7.70
  -5   3   4  252.77    9.00
  -5  -3  -4  247.78    8.50
  -5   3   4  246.68    8.70
  -5   3  -4  273.27    7.80
  -5   3  -4  248.58    8.40
  -5   3  -4  253.27    7.80
  -5   3  -4  256.57    8.10
   5   3   4  246.88    8.90
   5  -3  -4  257.97    8.70
  -5  -3   4  251.37    9.00
  -5   3  -4  254.97    8.80
   5  -3  -4  253.77    8.70
  -5  -3   4  269.87   10.30
  -5   3   6  297.47   10.80
  -5   3   6  300.37   10.90
  -5  -3  -6  337.07   10.50
   5   3  -6  302.77   11.10
  -5  -3  -6  308.57   10.70
   5   3  -6  313.07   11.20
  -5   3   6  341.17   13.40
  -5  -3  -6  298.27   10.00
   5  -3   6  310.67   11.60
   5   3   6  304.97   11.70
   5  -3  -6  297.47   11.00
  -5  -3   6  306.37   10.70
  -5   3  -6  300.27    9.90
  -5   3  -6  330.27   10.20
  -5   3  -6  309.57   10.00
   5  -3  -6  298.87   11.00
  -5   3  -6  290.87   10.60
  -5  -3   6  328.07   13.20
   5  -3   8  323.57   13.60
  -5   3   8  343.87   15.40
  -5   3   8  323.17   12.30
   5   3  -8  310.27   12.60
  -5  -3  -8  335.77   11.70
  -5  -3  -8  319.67   12.30
   5   3  -8  346.47   13.00
  -5  -3  -8  322.07   11.80
  -5  -3   8  349.67   15.30
  -5   3  -8  352.56   11.40
   5  -3  -8  320.57   11.90
  -5   3  -8  340.07   12.60
  -5  -3   8  321.57   11.70
   5  -3  -8  316.17   12.70
   5   3   8  332.07   14.00
   5  -3  -8  337.27   12.90
  -5   3  -8  333.87   11.60
  -5   3  -8  332.27   11.60
  -5  -3   8  328.87   12.50
   5   3 -10    1.60    2.00
  -5   3  10   -0.20    1.40
   5   3 -10    0.90    1.80
   5   3 -10    3.10    2.10
  -5  -3 -10    2.60    1.90
  -5  -3 -10    0.80    1.50
   5  -3 -10   -0.60    1.80
   5  -3 -10    1.90    2.00
  -5   3 -10    4.80    2.30
  -5  -3  10    9.10    2.70
   5  -3 -10    1.10    1.80
  -6  -3  -1  150.78    4.50
  -6   3   1  145.69    4.90
  -6   3   1  149.59    5.10
   6   3  -1  144.59    4.80
  -6   3   1  147.69    5.70
  -6  -3  -1  147.89    5.50
   6   3  -1  154.38    4.90
  -6  -3  -1  153.38    5.50
  -6   3   1  151.38    5.30
  -6   3   1  136.79    5.10
  -6  -3  -1  136.79    5.10
  -6   3   1  144.99    5.00
   6  -3   1  141.29    4.20
   6   3   1  148.39    4.40
  -6   3  -1  146.99    5.10
   6  -3  -1  150.68    4.60
   6  -3  -1  143.69    5.30
  -6  -3   1  143.49    5.60
  -6   3  -1  139.99    4.90
  -6   3  -1  147.69    4.80
   6  -3  -1  152.28    4.70
  -6  -3   1  149.19    5.50
  -6   3  -1  146.19    5.00
  -6   3  -1  151.28    5.40
   6   3   1  135.89    4.90
   6   3   1  151.68    4.50
  -6   3  -1  151.78    5.20
  -6  -3   1  150.38    5.00
  -6  -3   1  138.19    5.70
  -6  -3  -3  442.16   13.00
  -6  -3  -3  497.95   12.20
  -6   3   3  447.36   14.40
   6  -3   3  449.86   13.00
  -6   3   3  452.05   13.60
  -6  -3  -3  454.15   13.50
  -6   3   3  481.35   13.00
   6   3  -3  458.25   13.50
  -6  -3  -3  464.35   12.50
  -6   3   3  436.66   14.00
   6   3  -3  450.95   13.50
  -6   3   3  450.35   13.60
  -6  -3  -3  443.46   13.50
  -6   3  -3  458.85   12.20
  -6   3  -3  457.15   13.80
   6  -3  -3  459.05   14.70
  -6   3  -3  455.55   13.20
   6   3   3  427.96   13.30
   6  -3  -3  441.86   13.40
  -6   3  -3  455.55   13.10
  -6  -3   3  457.85   13.60
   6  -3  -3  440.46   13.20
  -6  -3   3  452.65   14.20
  -6   3  -3  477.35   12.00
  -6  -3   3  459.75   14.90
  -6   3  -3  455.05   13.20
  -6   3  -3  437.26   13.50
   6   3  -5    2.60    1.20
  -6   3   5    9.70    1.30
  -6  -3  -5   12.40    1.60
   6   3  -5    3.60    1.30
  -6   3   5    7.10    2.00
  -6   3   5    7.60    1.80
  -6  -3  -5    6.40    1.20
  -6   3   5    4.40    1.40
  -6  -3  -5    2.30    1.20
  -6  -3  -5    6.90    1.50
   6  -3   5    4.90    1.40
  -6   3  -5    5.70    1.20
   6  -3  -5    5.40    1.50
  -6  -3   5    6.40    1.70
  -6  -3   5    6.40    1.60
   6  -3  -5    3.30    1.20
   6   3   5    4.00    1.30
  -6  -3   5    7.10    2.10
  -6   3  -5    7.00    1.80
  -6   3  -5    4.20    1.30
  -6   3  -5    5.10    1.00
  -6   3  -5    7.10    1.10
  -6  -3  -7  179.68    8.10
   6   3  -7  191.78    8.50
   6   3  -7  180.78    8.40
  -6   3   7  179.98    8.10
  -6   3   7  176.78    8.10
   6  -3   7  188.08    8.80
  -6   3   7  201.48   10.50
  -6  -3  -7  208.78    7.80
  -6  -3  -7  194.18    7.40
  -6  -3   7  203.38   10.50
   6  -3  -7  183.88    8.50
  -6   3  -7  193.38    7.30
   6  -3  -7  193.18    8.50
  -6  -3   7  184.58    8.40
   6   3   7  189.38    9.00
  -6  -3   7  195.68    8.20
  -6   3  -7  200.98    7.30
  -6   3  -7  187.98    8.20
   6   3  -9   46.60    5.20
  -6   3   9   45.30    4.90
  -6  -3  -9   43.80    4.90
   6   3  -9   49.20    5.40
  -6  -3   9   47.50    4.90
   6  -3  -9   43.50    4.90
  -6   3  -9   48.80    5.10
   6  -3  -9   40.70    4.90
   6  -3  -9   47.50    4.30
   6   3 -11   48.80    5.70
   6   3 -11   44.50    5.60
  -6   3  11   50.79    5.40
   6   3 -11   38.80    5.20
  -6   3 -11   48.70    5.80
  -6  -3  11   39.30    5.00
   6  -3 -11   50.89    5.60
   6  -3 -11   48.70    5.80
   6  -3 -11   44.90    5.60
  -7   3   0    1.30    0.90
   7  -3   0    0.80    0.40
   7   3   0    0.40    0.40
  -7   3   0   -0.50    0.60
  -7  -3   0    1.20    0.50
  -7   3   0    0.50    0.70
   7   3   0   -0.50    0.30
  -7  -3   0    0.70    0.70
  -7   3   0    1.60    0.70
  -7  -3   0    0.70    0.80
  -7   3   0    1.80    0.70
  -7  -3   0    0.60    0.80
  -7  -3   0    1.30    0.60
  -7   3   0    0.60    0.70
  -7   3   2 1175.08   31.70
  -7  -3  -2 1150.18   31.70
   7   3  -2 1182.48   31.10
   7   3  -2 1184.68   31.10
   7  -3   2 1200.08   29.70
  -7   3   2 1138.69   31.60
  -7   3   2 1214.58   31.20
   7  -3   2 1148.79   29.60
  -7  -3  -2 1168.48   31.50
  -7   3   2 1141.29   31.50
  -7  -3  -2 1141.09   31.50
  -7   3   2 1151.78   32.20
  -7   3   2 1211.38   30.90
  -7  -3  -2 1235.88   30.20
  -7  -3  -2 1218.28   30.60
  -7   3  -2 1155.98   31.10
  -7  -3   2 1185.88   32.50
  -7  -3   2 1147.49   31.30
  -7   3  -2 1189.28   31.20
   7  -3  -2 1167.18   30.70
  -7   3  -2 1186.98   31.80
   7  -3  -2 1166.68   31.00
  -7  -3   2 1136.89   32.30
  -7   3  -2 1144.39   31.20
   7  -3  -2 1159.78   32.10
  -7   3  -2 1125.99   31.00
  -7   3  -2 1223.38   30.90
   7   3   2 1198.58   30.90
  -7  -3   2 1167.48   31.90
   7   3   2 1173.48   30.10
   7  -3   4  468.05   13.60
  -7  -3  -4  475.55   12.90
   7   3  -4  449.95   14.20
   7   3  -4  461.65   14.20
  -7  -3  -4  454.85   14.20
  -7   3   4  451.65   14.30
  -7  -3  -4  488.65   13.10
  -7   3   4  482.95   13.50
  -7   3   4  455.45   15.50
  -7  -3  -4  459.75   14.10
  -7   3   4  461.75   14.90
   7  -3  -4  451.95   14.20
  -7  -3   4  437.46   14.20
  -7   3  -4  453.25   14.60
  -7   3  -4  445.86   13.90
   7   3   4  459.85   14.00
  -7  -3   4  480.35   16.10
  -7  -3   4  444.46   14.80
  -7   3  -4  472.95   13.60
  -7   3  -4  465.05   14.40
   7  -3  -4  454.35   14.00
  -7  -3  -6  119.59    5.90
  -7   3   6  123.89    6.40
  -7  -3  -6  119.79    5.90
  -7   3   6  132.19    6.40
   7   3  -6  119.59    6.20
  -7  -3  -6  129.89    5.10
  -7   3   6  129.39    7.70
   7   3  -6  126.89    6.20
   7  -3   6  124.09    6.20
   7  -3  -6  116.79    6.10
  -7  -3   6  133.59    7.90
  -7   3  -6  128.79    5.30
  -7  -3   6  131.99    6.40
   7   3   6  118.89    6.30
  -7   3  -6  139.69    6.20
   7  -3  -6  121.29    6.10
  -7  -3   6  128.89    6.40
   7  -3   8  338.87   14.00
   7   3  -8  348.97   13.70
  -7   3   8  349.27   13.40
  -7  -3  -8  342.57   13.40
   7   3  -8  379.26   14.00
   7  -3  -8  365.26   13.90
  -7   3  -8  354.46   13.40
  -7  -3   8  356.26   13.10
   7  -3  -8  363.06   13.00
   7  -3  -8  370.36   13.90
  -7  -3   8  350.96   13.50
  -7  -3   8  388.16   17.60
   7   3 -10    9.00    2.90
  -7  -3 -10    4.70    2.10
  -7   3  10    1.00    1.80
   7   3 -10   -2.20    1.30
   7   3 -10   -0.10    1.90
   7  -3 -10    0.20    1.90
   7  -3 -10    3.70    2.40
   7  -3 -10    2.10    1.90
  -7   3 -10    1.20    1.80
  -7  -3  10    1.00    1.80
  -8  -3  -1  112.89    3.90
  -8   3   1  110.99    5.30
   8   3  -1  113.69    4.10
   8   3  -1  116.39    4.20
  -8   3   1  113.49    4.70
  -8   3   1  114.79    4.80
  -8  -3  -1  116.49    5.10
  -8   3   1  111.69    4.90
  -8  -3  -1  110.29    5.00
  -8   3   1  111.09    4.20
  -8   3   1  116.19    4.00
  -8  -3  -1  105.19    4.70
  -8  -3  -1  112.49    3.90
  -8   3  -1  105.99    4.50
   8  -3  -1  119.89    4.00
  -8  -3   1  115.49    5.10
  -8  -3   1  111.19    4.40
  -8   3  -1  107.19    4.60
  -8   3  -1  114.79    4.80
   8  -3  -1  113.29    4.60
   8  -3  -1  115.19    3.70
   8   3   1  118.79    3.60
  -8   3  -1  113.59    5.00
  -8  -3   1  109.89    4.80
   8   3   1  115.89    3.60
  -8  -3   1  108.39    5.30
  -8   3  -1  117.89    4.40
  -8   3  -1  107.09    4.30
  -8  -3  -3  265.57    9.70
  -8   3   3  289.97    9.00
  -8   3   3  291.17   10.60
   8  -3   3  285.47    7.80
   8   3  -3  293.77    9.50
  -8  -3  -3  273.67    9.60
  -8   3   3  289.47    9.80
  -8   3   3  306.27    9.40
   8   3  -3  296.57    9.50
  -8  -3  -3  301.07    9.40
  -8  -3  -3  317.37    8.60
   8  -3   3  290.07    7.90
  -8   3   3  294.17   10.30
  -8   3  -3  281.07   10.00
  -8  -3   3  302.97    9.80
   8   3   3  269.97    8.90
  -8   3  -3  299.67    9.30
   8  -3  -3  279.77    9.10
  -8   3  -3  283.27    9.30
  -8   3  -3  288.67    9.60
  -8  -3   3  289.17   10.00
  -8   3  -3  289.57    9.20
   8  -3  -3  287.37    9.40
  -8  -3   3  293.27   10.90
  -8  -3   3  277.87   10.40
  -8   3   5    8.80    2.10
   8  -3   5   12.30    1.80
  -8   3   5    9.20    2.60
  -8  -3  -5    8.10    1.80
   8   3  -5   10.90    2.00
  -8  -3  -5    8.80    1.80
   8   3  -5    9.90    2.00
  -8   3   5    7.90    1.80
  -8  -3   5   10.70    2.20
   8  -3  -5    9.90    2.00
  -8   3  -5    8.60    1.90
  -8  -3   5   10.00    2.00
  -8  -3   5    9.80    2.50
  -8   3  -5    9.90    1.60
   8   3   5    8.40    1.60
  -8   3  -5    8.70    1.70
  -8   3  -5    6.50    1.90
   8  -3   7  143.99    7.20
  -8  -3  -7  144.49    7.20
   8   3  -7  143.39    7.30
   8   3  -7  149.19    7.50
  -8   3   7  133.39    7.40
  -8   3   7  143.09    7.30
   8  -3  -7  138.89    7.20
  -8  -3   7  153.38    7.50
  -8  -3   7  143.59    7.30
   8   3   7  153.98    7.50
  -8   3  -7  142.89    7.10
   8  -3  -7  130.59    7.10
   8   3  -9   38.30    4.90
  -8   3   9   43.00    4.90
  -8  -3  -9   59.59    5.10
   8   3  -9   44.60    5.10
   8  -3  -9   47.70    5.40
   8  -3  -9   47.10    4.30
  -8   3  -9   42.60    4.80
   8  -3  -9   42.90    5.00
  -8  -3   9   52.39    5.40
  -9   3   0    1.10    0.90
  -9   3   0    1.30    0.90
  -9   3   0    0.90    0.90
  -9   3   0    0.70    0.70
  -9  -3   0    0.20    0.60
  -9  -3   0    0.80    1.10
   9   3   0    0.00    0.40
  -9  -3   0    0.50    0.90
  -9  -3   0    0.30    0.80
  -9   3   0    1.00    0.70
  -9   3   0    0.50    0.90
  -9   3   2  573.04   18.10
  -9   3   2  576.74   16.30
  -9  -3  -2  613.44   15.90
  -9   3   2  578.64   17.30
  -9   3   2  605.54   17.20
  -9  -3  -2  561.64   17.10
  -9  -3  -2  574.94   17.60
   9   3  -2  578.04   16.50
  -9   3   2  563.24   17.30
  -9  -3  -2  563.14   17.30
   9   3  -2  583.84   16.40
  -9   3  -2  582.74   16.90
   9   3   2  555.64   15.90
  -9   3  -2  576.24   16.70
  -9   3  -2  607.34   16.80
   9  -3  -2  606.84   16.40
  -9  -3   2  571.54   16.80
   9  -3  -2  611.94   16.10
  -9  -3   2  575.74   18.30
  -9  -3   2  595.84   17.80
  -9   3  -2  577.24   17.60
  -9   3  -2  575.04   16.80
  -9   3  -2  588.84   16.70
   9   3  -4  123.59    5.60
  -9   3   4  125.59    5.90
  -9   3   4  138.19    5.40
   9   3  -4  112.49    5.40
  -9   3   4  114.19    6.20
  -9  -3  -4  117.59    5.60
  -9   3   4  137.49    5.10
  -9  -3  -4  119.89    5.80
   9  -3  -4  126.79    5.40
   9  -3  -4  124.19    5.50
  -9   3  -4  110.49    5.90
   9   3   4  114.19    4.80
  -9   3  -4  120.19    5.10
  -9   3  -4  124.49    5.70
  -9  -3   4  118.59    5.70
  -9  -3   4  117.49    5.80
  -9   3  -4  118.59    5.40
  -9  -3   4  120.79    6.40
  -9   3   6  147.09    7.30
  -9  -3  -6  157.88    7.40
  -9  -3  -6  158.58    7.30
   9   3  -6  154.88    7.30
   9   3  -6  156.18    7.30
  -9   3   6  156.68    8.00
  -9  -3   6  153.98    7.40
  -9   3  -6  159.98    6.30
  -9  -3   6  147.99    7.10
   9   3   6  148.99    6.80
   9  -3  -6  150.38    7.20
   9  -3  -6  144.49    7.00
  -9   3  -6  163.78    7.20
  -9  -3   6  144.69    7.60
   9   3  -8  327.27   12.90
   9   3  -8  297.97   12.60
  -9   3   8  295.97   12.40
  -9  -3  -8  307.67   12.40
  -9   3   8  311.77   12.80
  -9  -3   8  292.67   12.50
  -9   3  -8  312.17   12.40
  -9  -3   8  304.97   12.00
   9  -3  -8  305.97   12.50
   9  -3  -8  307.67   12.70
  -9  -3   8  325.87   12.70
  -9  -3 -10    9.20    2.70
   9   3 -10   12.20    3.30
   9   3 -10   12.40    3.40
  -9   3  10   12.90    3.00
  -9   3 -10   11.40    3.00
   9  -3 -10    9.20    2.80
   9  -3 -10    6.90    2.80
  -9  -3  10   11.90    3.40
 -10   3   1   31.60    2.60
 -10   3   1   29.90    2.90
 -10  -3  -1   27.60    1.90
 -10   3   1   24.90    1.90
 -10  -3  -1   25.50    2.70
 -10  -3  -1   27.90    3.10
 -10   3   1   26.10    2.90
 -10  -3  -1   28.90    2.70
 -10   3   1   26.10    2.40
 -10   3  -1   28.00    2.20
 -10   3  -1   27.60    2.70
 -10   3  -1   29.30    2.50
 -10  -3   1   32.90    2.90
 -10   3  -1   25.50    2.50
 -10   3  -1   25.40    2.30
 -10  -3   1   27.40    3.40
 -10   3  -1   27.60    2.10
 -10  -3   1   28.60    2.20
 -10  -3  -3  239.68    8.20
  10   3  -3  216.48    7.90
 -10   3   3  230.18    8.20
 -10   3   3  234.08    7.50
 -10  -3  -3  219.18    8.40
 -10  -3  -3  206.38    8.60
 -10   3   3  217.88    8.50
  10   3  -3  223.08    7.90
 -10   3   3  222.98    9.30
 -10   3  -3  207.48    8.70
 -10  -3   3  212.88    8.10
 -10   3  -3  219.68    8.00
  10  -3  -3  243.88    8.00
  10   3   3  219.78    6.90
 -10   3  -3  222.78    8.00
 -10   3  -3  219.48    8.10
 -10   3  -3  217.68    7.80
  10  -3  -3  222.48    7.80
 -10  -3   3  217.68    9.30
 -10  -3   3  219.18    8.80
 -10  -3  -5   23.20    3.00
 -10   3   5   25.30    2.60
 -10  -3  -5   21.40    3.00
 -10   3   5   30.40    3.50
 -10   3   5   20.10    3.30
  10   3  -5   27.70    3.20
  10   3  -5   22.00    3.00
  10  -3  -5   25.30    3.00
 -10   3  -5   21.40    3.20
 -10  -3   5   25.00    3.20
 -10  -3   5   30.20    3.50
 -10  -3   5   21.60    3.30
 -10   3  -5   25.40    2.70
 -10   3  -5   23.60    2.90
  10  -3  -5   26.70    3.10
  10   3   5   23.20    3.60
 -10  -3  -7  119.99    6.90
  10   3  -7  130.59    7.00
  10   3  -7  123.59    6.90
 -10   3   7  120.09    7.00
 -10  -3  -7  113.69    6.70
 -10   3   7  129.59    7.50
 -10   3  -7  118.99    6.60
 -10  -3   7  122.19    7.10
 -10  -3   7  129.79    7.20
  10  -3  -7  124.39    6.90
 -10  -3   7  123.79    6.70
  10  -3  -7  125.09    6.80
  10   3  -9   36.70    4.90
 -10  -3  -9   36.60    4.90
  10   3  -9   48.50    5.60
 -10   3   9   37.10    4.70
 -10  -3   9   37.60    4.80
  10  -3  -9   33.30    4.70
 -10   3  -9   32.20    4.40
  10  -3  -9   37.10    5.00
 -10  -3   9   38.00    4.90
 -11  -3   0    2.60    1.00
 -11   3   0    0.20    0.80
 -11   3   0    1.30    0.80
 -11   3   0    0.40    0.80
 -11  -3   0    1.50    1.20
 -11  -3   0   -0.30    0.90
 -11   3   0    1.30    1.20
 -11  -3   0    0.60    0.90
 -11   3   0    0.50    1.00
 -11   3   2  603.34   19.50
 -11   3   2  596.54   18.70
 -11   3   2  589.54   17.90
 -11  -3  -2  604.34   18.50
 -11  -3  -2  577.44   18.30
 -11  -3  -2  594.04   18.90
 -11   3   2  631.64   18.50
 -11   3   2  612.44   18.40
 -11  -3   2  579.44   18.80
 -11   3  -2  601.04   18.00
 -11  -3   2  586.34   17.80
 -11   3  -2  612.34   17.80
 -11   3  -2  641.04   18.10
 -11   3  -2  614.14   17.80
 -11   3  -2  617.34   19.10
 -11  -3   2  598.44   19.60
 -11   3  -2  609.84   17.80
 -11  -3  -4  230.78    9.60
  11   3  -4  237.28    8.80
 -11   3   4  229.88   10.30
 -11   3   4  231.98    9.40
 -11   3   4  240.48    8.90
 -11  -3  -4  225.18    9.20
  11   3  -4  238.48    8.80
  11  -3  -4  238.98    8.70
 -11   3  -4  244.08    8.60
 -11  -3   4  227.48   10.10
 -11  -3   4  232.78    9.10
 -11   3  -4  235.58    9.80
 -11  -3   4  235.98    9.60
 -11   3  -4  227.18    9.00
 -11   3  -4  231.28    8.90
  11   3  -6   92.19    5.60
 -11  -3  -6   82.09    5.70
 -11   3   6   98.89    6.10
  11   3  -6   96.39    5.70
 -11  -3  -6   98.39    5.90
 -11   3   6  102.79    6.70
 -11   3  -6   97.59    5.70
  11  -3  -6   98.89    5.80
 -11  -3   6   94.29    6.30
  11  -3  -6   99.29    5.60
 -11  -3   6   86.69    5.60
 -11  -3   6  104.09    6.10
  11   3  -8  223.48   10.40
  11   3  -8  229.08   10.40
 -11   3   8  203.68   10.60
 -11   3   8  225.08   10.60
 -11  -3  -8  218.68   10.40
 -11   3  -8  225.88   10.20
 -11  -3   8  227.28   10.50
  11  -3  -8  214.78   10.10
 -11  -3   8  221.98   10.70
  11  -3  -8  211.88   10.20
 -12  -3  -1  156.18    7.30
 -12   3   1  155.28    6.90
 -12  -3  -1  148.39    7.20
 -12  -3  -1  157.38    5.80
 -12   3   1  156.28    6.70
 -12   3   1  140.49    6.80
 -12   3   1  161.08    7.60
 -12  -3  -1  149.39    6.70
 -12   3  -1  154.68    6.90
 -12  -3   1  150.88    6.10
 -12  -3   1  154.98    7.70
 -12   3  -1  151.18    6.20
 -12  -3   1  147.79    7.20
 -12   3  -1  148.39    6.40
 -12   3  -1  156.08    6.00
 -12   3  -1  152.98    7.20
 -12   3  -1  149.69    6.60
 -12   3   3  119.19    6.90
 -12   3   3  112.29    5.70
 -12  -3  -3  113.49    6.20
 -12  -3  -3  102.19    5.70
 -12   3   3  119.09    6.10
 -12  -3   3  116.49    6.90
 -12   3  -3  114.49    5.50
 -12   3  -3  119.39    5.60
 -12  -3   3  112.49    5.60
 -12   3  -3  102.39    6.10
 -12  -3   3   99.99    5.90
 -12   3  -3  113.19    5.30
 -12   3  -3  108.99    5.30
 -12   3   5    7.20    2.50
 -12  -3  -5   11.60    2.60
 -12  -3  -5   10.50    2.30
  12   3  -5    7.40    1.90
 -12   3   5   10.40    2.50
 -12   3  -5    8.70    2.40
 -12  -3   5   12.60    3.00
 -12   3  -5    8.00    2.00
 -12  -3   5   13.50    2.60
 -12  -3   5   12.10    2.50
  12   3  -7  153.28    7.90
 -12   3   7  150.78    8.90
 -12  -3  -7  146.09    7.90
 -12   3   7  157.68    8.40
 -12  -3  -7  157.38    8.40
  12   3  -7  156.48    8.00
 -12  -3   7  147.09    7.90
  12  -3  -7  148.19    7.90
 -12  -3   7  163.98    9.00
 -12   3  -7  144.49    7.80
 -12  -3   7  148.89    8.10
 -12  -3  -9   14.20    3.50
  12   3  -9   10.30    3.10
 -12   3   9   30.90    4.60
  12   3  -9   17.90    3.70
 -12  -3   9   13.90    3.30
  12  -3  -9    8.50    2.80
 -12   3  -9   12.70    3.10
 -12  -3   9   14.70    3.40
 -13   3   0   -0.50    1.10
 -13  -3   0    2.40    1.10
 -13   3   0    1.60    1.20
 -13  -3   0    2.90    1.70
 -13   3   0    3.10    1.60
 -13   3   0   -0.20    1.10
 -13  -3   0    0.90    1.40
 -13  -3  -2  326.57   12.00
 -13   3   2  319.87   11.90
 -13  -3  -2  332.07   12.00
 -13   3   2  334.47   11.90
 -13  -3  -2  328.57   12.50
 -13   3   2  310.97   12.90
 -13   3  -2  349.17   11.40
 -13  -3   2  337.77   13.20
 -13   3  -2  316.97   11.10
 -13   3  -2  310.87   11.50
 -13   3  -2  310.57   12.30
 -13  -3   2  312.27   12.30
 -13  -3   2  351.46   11.50
 -13  -3  -4  123.39    7.10
 -13   3   4  125.49    7.80
 -13  -3  -4  134.39    6.90
 -13   3   4  142.29    7.20
 -13  -3   4  128.59    7.10
 -13  -3   4  130.39    6.70
 -13  -3   4  142.29    8.00
 -13   3  -4  123.19    7.40
 -13   3  -4  136.39    6.50
 -13   3  -4  132.69    6.30
 -13  -3  -6  110.29    6.80
 -13   3   6  119.19    7.90
 -13  -3  -6  110.99    7.10
 -13   3   6  110.39    7.00
 -13  -3   6  123.89    7.00
 -13   3  -6  122.39    6.70
 -13  -3   6  116.49    6.90
 -13  -3   6  111.99    7.40
  13   3  -8  146.89    8.30
 -13   3   8  144.09    8.50
 -13  -3  -8  145.89    8.40
 -13   3   8  135.09    8.90
 -13  -3   8  161.88    8.70
 -13   3  -8  153.48    8.40
 -13  -3   8  142.89    8.80
 -14  -3  -1   47.80    4.40
 -14   3   1   43.70    3.70
 -14  -3  -1   42.60    4.00
 -14   3   1   43.50    5.00
 -14  -3  -1   47.30    4.00
 -14   3   1   45.50    4.00
 -14   3   1   45.00    4.70
 -14   3  -1   44.70    3.40
 -14   3  -1   38.90    4.40
 -14   3  -1   45.80    4.00
 -14  -3   1   43.20    3.30
 -14  -3   1   44.50    4.40
 -14  -3   1   48.20    4.30
 -14   3  -1   45.50    3.60
 -14   3  -1   45.30    3.90
 -14   3   3   61.29    4.60
 -14   3   3   60.59    5.30
 -14  -3  -3   58.39    5.00
 -14   3   3   60.29    4.50
 -14  -3  -3   53.19    4.40
 -14   3  -3   56.79    4.20
 -14   3  -3   60.29    4.20
 -14   3  -3   56.79    4.90
 -14  -3   3   58.39    4.30
 -14   3  -3   58.59    4.00
 -14  -3   3   55.69    5.20
 -14  -3   3   50.69    4.50
 -14   3   5    8.00    2.30
 -14   3   5    6.70    2.80
 -14  -3  -5    9.30    2.50
 -14  -3  -5    8.40    2.70
 -14   3  -5   10.70    2.30
 -14   3  -5    7.40    2.70
 -14  -3   5   10.30    3.00
 -14  -3   5    5.20    2.10
 -14  -3   5    9.20    2.30
 -14   3   7   93.99    6.80
 -14   3   7   93.19    7.40
 -14  -3  -7   91.69    6.50
 -14  -3  -7   93.69    6.90
 -14  -3   7   95.39    7.30
 -14  -3   7   88.79    6.30
 -14   3  -7   94.09    6.30
 -15   3   0    0.30    1.50
 -15   3   0   -0.50    1.60
 -15   3   0   12.00    2.80
 -15  -3   0    1.60    1.60
 -15  -3   0    0.10    1.50
 -15   3   0   -0.10    1.20
 -15   3   2  269.47   11.20
 -15   3   2  286.97   12.50
 -15   3   2  267.37   10.80
 -15  -3  -2  253.97   11.60
 -15  -3  -2  261.57   10.90
 -15  -3   2  268.37   12.20
 -15   3  -2  290.87   10.40
 -15   3  -2  269.67   10.30
 -15  -3   2  263.27   11.60
 -15   3  -2  277.47   10.80
 -15  -3   2  277.07   10.30
 -15   3  -2  261.57   11.70
 -15   3   4   96.19    7.20
 -15  -3  -4   89.39    6.00
 -15   3   4  106.89    6.40
 -15  -3  -4  100.89    6.90
 -15  -3   4   94.99    7.10
 -15   3  -4  107.39    6.10
 -15  -3   4   98.59    6.00
 -15   3  -4   87.99    6.80
 -15  -3   4   99.19    6.50
 -15  -3  -6   59.69    5.70
 -15   3   6   71.09    5.60
 -15  -3  -6   69.79    5.50
 -15   3   6   71.59    6.60
 -15  -3   6   59.29    5.10
 -15   3  -6   71.39    5.30
 -15  -3   6   69.19    6.20
 -16   3   1   34.20    3.90
 -16   3   1   39.50    5.20
 -16  -3  -1   48.70    5.30
 -16  -3  -1   31.70    4.50
 -16   3   1   37.60    4.70
 -16   3  -1   35.00    3.60
 -16  -3   1   45.40    5.50
 -16   3  -1   34.20    4.60
 -16   3  -1   36.10    4.40
 -16  -3   1   37.00    4.70
 -16   3   3  118.09    6.80
 -16  -3  -3  107.49    6.80
 -16   3   3  128.99    8.30
 -16  -3  -3  112.49    7.40
 -16  -3   3  105.09    7.00
 -16  -3   3  120.09    8.10
 -16  -3   3  118.79    6.40
 -16   3  -3  117.19    6.40
 -16   3  -3  113.49    7.70
 -16  -3  -5   -0.30    1.70
 -16  -3  -5   -1.20    1.70
 -16   3   5    1.70    1.80
 -16   3   5   -2.20    1.80
 -16  -3   5    1.80    1.90
 -16   3  -5    0.20    1.60
 -16  -3   5    1.80    1.70
 -16   3  -5    2.30    2.20
 -16  -3   5    5.70    2.80
 -17  -3   0    0.60    1.90
 -17   3   0   -0.40    1.30
 -17   3   0    1.40    1.80
 -17   3   0    3.90    2.20
 -17  -3   0    2.10    1.80
 -17  -3  -2  214.48   11.10
 -17   3   2  220.28   10.60
 -17   3   2  237.68   11.80
 -17   3   2  229.28   10.10
 -17  -3   2  253.77   12.00
 -17   3  -2  229.08   10.20
 -17  -3   2  210.28   10.70
 -17   3  -2  228.38   11.10
 -17   3   4   64.19    5.40
 -17  -3  -4   67.29    6.20
 -17  -3  -4   71.49    5.70
 -17   3   4   69.39    7.80
 -17  -3   4   66.49    5.10
 -17  -3   4   53.29    6.40
 -17  -3   4   61.99    5.70
 -17   3  -4   65.69    6.10
 -18   3   1    2.90    2.30
 -18  -3  -1    4.70    2.70
 -18   3   1    1.50    2.00
 -18   3   1    3.30    1.90
 -18  -3   1    6.30    2.60
 -18  -3   1    4.80    2.40
 -18   3  -1    1.80    2.20
 -18  -3  -3   78.09    6.60
 -18   3   3   86.39    7.20
 -18   3   3   82.09    5.90
 -18  -3   3   72.59    6.30
 -18  -3   3   87.99    7.30
 -19   3   0    0.70    1.90
 -19  -3   0    0.40    2.20
   0  -4   0  713.53   19.50
   0   4   0  729.53   18.70
   0   4   0  740.63   18.90
   0   4   0  677.43   19.40
   0   4   0  693.13   18.80
   0   4   0  741.23   18.80
   0   4  -2  617.44   16.90
   0   4   2  638.54   16.40
   0  -4  -2  637.14   16.50
   0   4   2  633.04   16.30
   0  -4  -2  616.54   16.90
   0  -4  -2  669.73   18.00
   0   4  -2  643.64   16.90
   0   4   2  595.34   17.70
   0   4  -2  622.84   16.80
   0   4   4 1211.98   33.60
   0  -4  -4 1173.28   32.00
   0   4  -4 1169.48   32.00
   0  -4  -4 1160.78   31.60
   0  -4   4 1228.78   33.60
   0   4  -4 1200.08   32.00
   0   4  -4 1212.98   32.10
   0  -4   4 1238.78   31.30
   0  -4  -4 1206.28   32.10
   0   4   4 1202.78   31.40
   0  -4   6  125.49    6.90
   0   4  -6  117.69    5.50
   0   4  -6  118.69    5.50
   0  -4  -6  116.79    5.50
   0   4   6  119.39    6.80
   0   4  -6  111.59    5.30
   0  -4  -6  112.69    5.10
   0   4   6  116.29    4.90
   0  -4  -6  103.19    5.20
   0  -4  -8    9.20    2.30
   0   4  -8    8.60    2.10
   0   4   8   13.40    3.40
   0   4  -8    8.90    2.20
   0  -4  -8   19.20    2.70
   0   4   8    9.00    1.90
   0  -4   8   21.90    3.90
   0  -4  -8   15.00    2.70
   0   4 -10 1596.74   46.70
   0   4 -10 1615.14   46.90
   0   4 -10 1669.53   45.60
   0  -4 -10 1592.84   46.20
   0   4 -10 1665.23   46.80
   0  -4 -10 1679.43   46.90
   0  -4 -10 1629.64   47.00
   1   4  -1   22.10    1.20
   1   4  -1   25.10    1.40
  -1  -4  -1   22.70    1.70
  -1   4   1   24.40    1.40
  -1  -4  -1   23.10    1.20
   1  -4   1   25.50    1.70
  -1   4   1   24.40    1.20
  -1  -4  -1   26.90    1.20
  -1   4   1   20.90    1.70
  -1   4   1   24.80    1.20
   1   4  -1   21.50    1.30
  -1   4  -1   24.70    1.30
  -1   4  -1   22.50    1.30
  -1  -4   1   21.70    1.70
  -1   4  -1   22.60    1.30
  -1   4  -1   24.00    1.60
   1   4   1   19.60    1.60
  -1   4  -1   24.60    1.40
   1  -4  -1   24.60    1.70
   1  -4  -1   23.20    1.30
   1   4   1   23.70    1.30
  -1   4  -1   23.10    1.30
  -1  -4  -3  128.39    4.30
   1   4  -3  112.59    4.30
   1   4  -3  126.69    4.60
  -1   4   3  119.39    5.30
  -1   4   3  127.49    4.30
   1  -4   3  128.79    4.00
  -1  -4  -3  129.49    3.90
   1   4  -3  130.09    4.70
   1  -4   3  112.59    5.10
  -1  -4  -3  124.99    4.50
  -1   4  -3  123.79    4.50
  -1   4  -3  130.39    4.50
   1   4   3  127.79    3.90
   1   4   3  108.19    5.10
  -1  -4   3  124.09    4.40
  -1  -4   3  130.49    5.60
   1  -4  -3  123.19    4.50
   1  -4  -3  123.89    4.20
  -1   4  -3  120.69    4.40
  -1   4  -3  125.39    4.60
  -1  -4  -5 1138.39   32.10
   1   4  -5 1225.48   32.60
   1   4  -5 1187.58   32.50
   1  -4   5 1240.38   30.80
  -1  -4  -5 1179.88   32.00
  -1   4   5 1173.58   34.30
   1  -4   5 1177.58   34.00
  -1  -4  -5 1235.38   32.40
  -1   4   5 1175.48   31.80
  -1   4  -5 1145.29   32.30
   1  -4  -5 1150.08   32.30
   1   4   5 1196.08   31.50
  -1  -4   5 1233.08   31.60
  -1   4  -5 1224.18   32.40
   1  -4  -5 1215.88   32.60
  -1  -4   5 1214.78   34.50
   1  -4  -5 1185.08   31.90
   1   4   5 1178.68   34.10
  -1   4  -5 1157.28   32.20
   1  -4   7   23.80    3.70
  -1   4   7   33.40    4.00
  -1  -4  -7   19.40    2.70
   1   4  -7   27.10    3.20
  -1  -4  -7   17.80    2.50
   1   4  -7   23.50    3.00
  -1   4   7   25.70    2.70
  -1  -4  -7   19.10    2.60
   1   4  -7   25.60    3.10
  -1   4  -7   21.80    2.60
   1  -4  -7   19.70    2.90
  -1   4  -7   30.70    3.40
   1  -4  -7   30.40    3.40
   1  -4  -7   20.00    2.50
   1   4   7   27.20    4.00
  -1  -4   7   25.90    3.90
  -1   4  -7   24.10    3.10
  -1   4  -7   24.20    2.90
   1   4   7   27.50    2.70
   1   4  -9    3.50    2.00
  -1   4   9    4.70    1.80
  -1  -4  -9    2.30    1.60
   1   4  -9   11.90    2.70
  -1  -4  -9    6.50    2.10
   1   4  -9    4.40    1.90
  -1  -4  -9    5.30    2.10
   1  -4  -9    1.90    1.70
  -1   4  -9    4.00    2.10
  -1   4  -9    4.10    1.90
   1  -4  -9    5.70    2.00
  -1   4  -9    2.40    1.50
   1  -4  -9    3.90    1.80
  -1   4  -9    4.90    1.90
   1   4 -11   14.30    3.30
  -1  -4 -11   13.70    3.10
   1   4 -11   11.30    3.10
  -1  -4 -11   16.50    3.30
   1   4 -11    9.70    2.80
  -1  -4 -11   11.00    3.00
   1  -4 -11   11.20    2.80
  -1   4 -11    8.60    2.80
   1  -4 -11   13.90    3.20
  -1   4 -11   12.90    3.30
   1  -4 -11   16.60    3.50
  -1   4 -11   11.90    2.90
  -2  -4   0 8706.53  224.68
  -2   4   0 8172.48  224.88
  -2  -4   0 9999.00  230.18
   2   4   0 9399.16  225.38
  -2   4   0 8288.57  223.88
   2   4   0 9299.27  225.88
  -2   4   0 8169.28  227.18
  -2   4   0 8026.00  224.88
   2  -4   0 9438.96  229.18
   2   4   0 8635.14  229.48
  -2  -4  -2    4.60    1.50
   2   4  -2    4.70    0.80
  -2   4   2    2.10    0.80
   2   4  -2    3.30    0.70
  -2   4   2    2.50    0.60
  -2   4   2    2.60    0.60
  -2  -4  -2    2.10    0.60
  -2  -4  -2    4.10    0.70
  -2  -4  -2    1.90    0.60
   2  -4   2    7.20    1.20
   2   4  -2    3.20    0.60
  -2   4  -2    5.50    0.80
   2  -4  -2    3.80    0.80
  -2   4  -2    4.80    0.70
   2  -4  -2    3.30    0.60
   2   4   2    2.40    0.80
  -2   4  -2    2.70    0.70
  -2   4  -2    3.10    0.70
  -2  -4   2    4.60    1.00
   2  -4  -2    4.00    1.00
  -2   4   4  101.19    4.20
  -2  -4  -4  108.79    4.30
  -2  -4  -4  107.29    3.90
   2   4  -4  103.59    4.50
  -2  -4  -4  107.39    4.20
   2   4  -4  110.79    4.60
  -2  -4  -4  105.89    4.20
   2  -4   4  100.99    5.10
  -2   4   4  102.19    5.40
  -2  -4   4  100.09    5.40
   2   4   4  101.79    5.10
   2  -4  -4   99.29    4.00
  -2   4  -4   98.29    4.30
  -2   4  -4  106.99    4.30
  -2   4  -4  106.09    4.20
  -2   4  -4  104.79    4.50
  -2  -4   4  114.39    4.40
   2  -4  -4  107.49    4.50
   2  -4  -4   99.89    4.40
  -2   4  -4  103.79    4.20
  -2   4   6 1549.05   41.30
   2   4  -6 1614.24   42.10
  -2  -4  -6 1555.44   41.60
   2   4  -6 1552.44   42.00
  -2  -4  -6 1530.25   41.40
  -2  -4  -6 1523.05   41.40
   2  -4   6 1496.85   43.50
  -2   4   6 1569.04   44.50
  -2   4  -6 1515.85   41.40
  -2   4  -6 1522.15   41.10
  -2  -4   6 1567.14   40.80
   2  -4  -6 1501.15   41.10
   2   4   6 1569.24   40.60
   2   4   6 1559.34   43.80
  -2   4  -6 1508.55   41.70
  -2  -4   6 1598.14   44.50
  -2   4  -6 1528.35   41.50
   2  -4  -6 1503.95   41.80
   2  -4  -6 1546.55   41.90
   2  -4   8  658.63   23.50
  -2   4   8  677.23   20.80
   2   4  -8  677.43   21.70
  -2  -4  -8  683.83   21.40
  -2   4   8  716.53   24.90
   2   4  -8  715.13   21.80
  -2  -4  -8  673.63   21.20
   2   4  -8  681.43   21.60
  -2  -4  -8  687.73   21.20
   2  -4  -8  681.63   21.00
  -2   4  -8  695.83   21.70
   2   4   8  722.03   24.30
  -2  -4   8  681.43   24.40
   2  -4  -8  690.23   21.90
   2  -4  -8  683.43   21.70
  -2   4  -8  680.83   21.10
  -2   4  -8  655.63   21.10
  -2   4  -8  696.03   20.50
  -2  -4 -10   98.29    6.40
  -2   4  10   96.79    5.90
  -2  -4 -10   96.09    6.20
   2   4 -10   98.09    6.50
   2   4 -10   94.69    6.50
  -2  -4 -10   90.79    6.20
   2   4 -10   94.89    6.50
   2  -4 -10   91.69    6.10
   2  -4 -10   96.99    6.50
  -2   4 -10   85.69    6.00
  -2   4 -10  103.19    6.80
   2  -4 -10   98.59    6.80
  -2   4 -10   94.99    6.10
  -3   4   1  604.14   17.30
   3  -4   1  585.54   16.90
  -3   4   1  614.54   16.80
  -3   4   1  669.43   16.40
  -3  -4  -1  641.74   16.90
  -3   4   1  626.04   16.90
   3   4  -1  641.24   16.90
  -3   4   1  624.44   16.80
   3   4  -1  617.74   16.80
  -3  -4  -1  627.44   16.80
  -3  -4  -1  609.44   17.30
  -3  -4   1  611.54   17.30
  -3   4  -1  607.94   16.80
  -3   4  -1  639.34   16.50
   3  -4  -1  632.94   17.40
  -3   4  -1  627.64   16.90
   3  -4  -1  645.44   16.70
  -3   4  -1  642.44   16.40
  -3   4  -1  664.63   16.40
  -3   4  -1  662.33   16.90
  -3   4  -1  623.44   17.00
   3   4   1  645.54   16.70
   3   4   1  615.94   17.30
  -3  -4  -3  615.24   15.90
  -3   4   3  582.64   16.50
  -3  -4  -3  595.24   15.90
  -3   4   3  554.14   17.30
   3   4  -3  567.84   16.40
   3   4  -3  582.14   16.40
   3  -4   3  571.14   16.80
  -3   4   3  568.34   16.10
  -3  -4  -3  578.54   16.10
  -3   4   3  578.24   16.00
  -3   4  -3  592.34   15.90
  -3   4  -3  571.04   16.00
  -3   4  -3  589.74   16.10
  -3  -4   3  581.74   16.50
  -3  -4   3  574.34   17.60
  -3   4  -3  583.44   16.30
  -3   4  -3  611.24   15.80
   3  -4  -3  569.64   16.20
   3   4   3  552.64   16.90
   3  -4  -3  591.64   16.30
  -3   4   5  463.35   16.00
   3   4  -5  478.35   14.50
  -3  -4  -5  450.15   13.30
   3   4  -5  444.56   14.20
  -3  -4  -5  455.15   13.60
  -3   4   5  454.05   13.80
  -3  -4  -5  450.55   13.80
  -3  -4  -5  454.95   13.70
   3  -4   5  447.96   15.10
  -3   4  -5  451.75   13.90
   3  -4  -5  457.55   14.20
  -3   4  -5  437.06   13.50
  -3   4  -5  445.26   13.60
  -3   4  -5  476.05   13.70
  -3  -4   5  471.95   13.90
   3  -4  -5  466.25   13.60
  -3   4  -5  462.65   14.30
   3   4   5  448.26   15.10
   3  -4  -5  445.66   14.10
  -3  -4   5  466.95   16.10
  -3  -4  -7  389.16   13.20
   3   4  -7  427.36   14.00
  -3  -4  -7  396.86   13.00
  -3   4   7  388.06   13.10
  -3  -4  -7  384.56   13.20
   3   4  -7  389.76   13.70
   3  -4   7  373.56   14.80
  -3   4   7  427.06   16.40
  -3   4  -7  380.96   12.90
   3  -4  -7  401.96   13.90
  -3  -4   7  421.86   16.20
  -3   4  -7  396.56   12.70
   3  -4  -7  389.16   12.90
   3  -4  -7  385.46   13.70
   3   4   7  406.16   15.30
  -3   4  -7  409.76   13.60
  -3   4  -7  382.86   13.00
  -3  -4   7  382.46   12.50
  -3  -4  -9   40.20    4.40
   3   4  -9   38.80    4.60
   3   4  -9   31.00    4.00
  -3   4   9   43.20    4.50
  -3  -4  -9   40.40    4.50
   3   4  -9   38.70    4.60
  -3  -4  -9   37.70    4.00
  -3   4  -9   31.50    3.80
   3  -4  -9   33.10    4.30
   3  -4  -9   33.90    3.80
  -3   4  -9   34.30    3.50
  -3   4  -9   32.80    3.80
  -3   4  -9   34.20    4.20
   3  -4  -9   38.50    4.50
  -3  -4 -11    0.70    2.00
  -3  -4 -11    4.40    2.10
   3   4 -11    1.20    2.00
   3   4 -11   -0.30    2.00
   3   4 -11    3.90    2.40
   3   4 -11    6.30    2.60
  -3  -4 -11    2.70    2.10
   3  -4 -11    0.90    1.90
  -3   4 -11    3.30    2.20
  -3   4 -11    0.50    1.60
   3  -4 -11   -0.40    1.90
   3  -4 -11   -1.20    1.70
  -3  -4  11    0.30    1.80
  -4  -4   0  399.96   11.70
  -4  -4   0  444.66   11.30
  -4   4   0  384.96   11.60
  -4   4   0  431.36   11.80
   4  -4   0  420.56   11.80
  -4  -4   0  435.26   12.10
  -4   4   0  428.66   11.70
   4   4   0  400.16   12.10
  -4   4   0  394.86   11.60
  -4   4   0  413.76   11.80
  -4  -4   0  414.26   12.20
   4   4   0  425.36   11.50
  -4  -4   0  432.26   12.20
  -4   4   0  422.16   11.10
   4   4   0  420.36   11.50
  -4   4   0  423.86   12.00
  -4   4   2 3693.33   96.89
  -4  -4  -2 3972.40   96.99
   4   4  -2 3928.31   95.39
  -4  -4  -2 3966.90  100.99
   4   4  -2 4001.20   97.39
  -4   4   2 4127.29   97.09
  -4   4   2 3601.24   95.79
  -4   4   2 3788.02   97.09
  -4   4   2 3518.65   95.99
   4  -4   2 3550.94   95.99
  -4   4  -2 3621.34   95.39
   4   4   2 3612.94   95.69
  -4   4  -2 3753.32   96.19
  -4   4  -2 3565.74   96.69
  -4  -4   2 3742.73   95.99
  -4   4  -2 3893.01   97.89
  -4   4  -2 3589.14   95.19
  -4   4  -2 3630.24   96.39
   4   4   2 3938.51   95.89
   4  -4  -2 3774.82   96.29
   4  -4  -2 3786.82   96.99
  -4   4  -2 3726.73   96.99
   4  -4  -2 3806.72   95.19
   4   4  -4 2377.66   63.49
  -4  -4  -4 2491.35   62.89
  -4  -4  -4 2466.85   62.79
  -4   4   4 2692.93   61.99
  -4  -4  -4 2441.76   63.19
  -4  -4  -4 2558.34   62.99
   4   4  -4 2511.65   63.69
   4  -4   4 2410.66   63.99
  -4   4   4 2377.56   63.69
  -4   4   4 2336.17   63.19
  -4   4   4 2418.86   65.19
  -4  -4   4 2493.45   63.69
   4  -4  -4 2459.95   63.59
   4   4   4 2387.56   64.19
  -4  -4   4 2458.25   65.49
   4  -4  -4 2373.66   63.39
  -4   4  -4 2371.06   63.09
  -4   4  -4 2399.36   62.69
  -4   4  -4 2490.65   62.59
  -4   4  -4 2404.16   63.59
  -4   4  -4 2450.25   62.89
  -4  -4  -6  177.78    7.30
  -4  -4  -6  197.78    7.30
  -4   4   6  201.28    9.60
   4   4  -6  185.18    7.80
  -4  -4  -6  192.58    7.10
   4  -4   6  191.48    8.50
  -4   4   6  191.88    7.50
   4   4  -6  182.88    7.80
   4  -4  -6  170.38    7.60
   4   4   6  181.38    8.50
  -4  -4   6  191.38    7.30
   4  -4  -6  188.88    7.80
  -4   4  -6  204.28    7.20
  -4   4  -6  181.18    7.00
  -4  -4   6  191.08    9.50
  -4   4  -6  181.98    7.50
  -4   4  -6  183.58    6.90
   4  -4  -6  192.78    7.20
   4   4  -8    4.30    1.90
   4  -4   8    5.10    2.10
  -4   4   8   10.60    3.30
  -4   4   8    7.60    2.10
  -4  -4  -8    7.10    1.80
   4   4  -8    7.50    2.20
  -4  -4  -8    7.40    2.00
  -4  -4  -8    8.50    2.20
   4  -4  -8    8.60    2.10
  -4   4  -8    7.30    1.80
  -4   4  -8    7.20    2.10
  -4   4  -8    8.10    1.90
  -4   4  -8    7.60    1.90
   4  -4  -8    8.60    2.30
   4   4   8    5.00    2.20
  -4  -4   8    6.90    2.60
   4  -4  -8    7.40    2.10
  -4   4  10 1203.48   34.80
   4   4 -10 1225.78   36.20
  -4  -4 -10 1162.58   35.30
   4   4 -10 1150.08   35.50
  -4  -4 -10 1216.38   35.10
  -4  -4 -10 1250.07   34.90
   4   4 -10 1103.59   35.60
   4  -4 -10 1134.49   35.80
  -4   4 -10 1187.18   35.70
   4  -4 -10 1170.88   36.00
  -4  -4  10 1159.58   35.30
  -4   4 -10 1208.18   34.50
   4  -4 -10 1175.38   34.70
  -5   4   1    1.10    0.70
  -5  -4  -1    0.30    0.80
   5   4  -1    2.00    0.70
  -5  -4  -1    0.70    0.40
   5   4  -1    1.80    0.70
  -5   4   1    1.10    0.90
  -5  -4  -1    0.60    0.60
  -5   4   1    1.70    0.70
   5  -4   1    3.90    0.70
  -5   4   1    1.50    0.70
  -5   4   1    0.90    0.70
  -5  -4  -1    1.70    0.80
  -5   4   1    1.60    0.80
   5  -4  -1    1.70    0.60
  -5   4  -1    0.30    0.60
  -5   4  -1    1.20    0.70
   5  -4  -1    1.20    0.70
  -5  -4   1    2.20    0.70
  -5  -4   1    1.30    0.90
  -5   4  -1    1.60    0.70
   5   4   1    1.50    0.60
  -5   4  -1    1.00    0.40
  -5   4  -1    1.80    0.80
   5   4   1    0.60    0.60
  -5   4  -1   -0.20    0.40
  -5   4   3  510.85   14.70
   5  -4   3  492.35   14.50
  -5  -4  -3  503.05   14.30
  -5   4   3  504.55   15.30
  -5   4   3  474.95   15.60
   5  -4   3  489.45   14.60
  -5   4   3  497.45   14.70
  -5  -4  -3  512.95   14.00
   5   4  -3  482.15   14.70
  -5  -4  -3  516.35   14.60
   5   4  -3  499.35   14.80
  -5   4   3  551.94   13.80
  -5  -4  -3  503.65   14.60
   5   4   3  485.05   15.00
  -5   4  -3  509.85   14.80
   5  -4  -3  493.85   14.60
   5  -4  -3  540.05   16.30
  -5  -4   3  532.45   16.30
  -5   4  -3  543.85   15.20
   5  -4  -3  510.55   14.70
  -5   4  -3  509.95   14.40
  -5   4  -3  532.35   13.70
  -5   4  -3  518.75   13.80
  -5   4  -3  495.35   14.30
  -5  -4   3  505.75   15.30
  -5  -4  -5  346.87   10.90
  -5  -4  -5  380.76   11.30
  -5   4   5  350.66   11.70
   5   4  -5  368.56   12.00
   5  -4   5  347.27   12.30
   5   4  -5  353.46   12.00
  -5   4   5  361.96   13.60
  -5  -4  -5  356.66   11.30
  -5  -4  -5  345.07   11.50
  -5   4   5  369.16   12.10
  -5   4  -5  374.56   10.90
   5  -4  -5  352.06   11.80
  -5  -4   5  375.46   13.90
   5   4   5  347.77   12.40
  -5   4  -5  362.46   10.90
  -5   4  -5  357.56   12.10
  -5   4  -5  361.96   11.60
  -5  -4   5  367.66   12.00
  -5   4  -5  364.46   11.20
   5  -4  -5  354.06   11.90
  -5   4   7   77.29    6.30
  -5   4   7   80.89    4.90
   5   4  -7   85.09    5.20
  -5  -4  -7   79.09    4.80
  -5  -4  -7   79.59    4.60
   5   4  -7   83.09    5.10
  -5  -4  -7   80.29    4.40
   5  -4   7   87.49    5.70
   5   4   7   81.19    5.60
   5  -4  -7   84.09    5.20
  -5   4  -7   72.49    4.70
  -5  -4   7   75.29    6.20
   5  -4  -7   79.59    5.10
  -5   4  -7   77.19    4.10
   5  -4  -7   76.59    4.50
  -5   4  -7   81.99    4.40
  -5  -4   7   79.29    4.60
  -5   4  -7   78.49    4.30
  -5  -4  -9  100.59    5.80
  -5  -4  -9   96.99    5.60
   5   4  -9   85.19    6.10
  -5   4   9   92.09    5.90
  -5  -4  -9   91.29    5.90
   5   4  -9   90.29    6.20
  -5  -4   9   89.59    6.00
  -5   4  -9   82.29    5.20
  -5   4  -9  104.69    6.40
   5  -4  -9   84.19    6.10
   5  -4  -9   92.69    6.40
   5  -4  -9   90.89    5.70
   5   4 -11    0.40    1.90
   5   4 -11   -1.50    1.80
   5   4 -11    0.70    2.20
  -5   4  11    1.50    1.80
  -5  -4 -11    1.30    1.90
   5  -4 -11    3.20    2.40
  -5   4 -11    3.70    2.30
   5  -4 -11    2.70    2.20
  -5  -4  11    4.10    2.30
   5  -4 -11   -0.70    1.70
  -6  -4   0 5594.04  137.79
  -6   4   0 4932.81  136.19
   6  -4   0 5357.56  135.59
  -6  -4   0 5367.36  139.29
   6   4   0 5846.81  138.59
  -6   4   0 5076.79  135.79
  -6   4   0 5144.39  135.79
  -6   4   0 5195.48  138.99
  -6  -4   0 5706.43  136.39
  -6   4   0 5297.67  136.59
   6  -4   0 5290.57  138.49
  -6  -4   0 5188.18  137.39
  -6   4   0 4866.01  136.59
  -6   4   0 5140.79  136.99
   6   4   0 5780.92  138.09
  -6   4   2  101.09    4.70
   6   4  -2  107.29    4.10
  -6   4   2   99.89    4.00
   6  -4   2   99.49    3.50
  -6   4   2   99.39    4.20
  -6  -4  -2   95.39    4.30
   6   4  -2  100.29    4.10
  -6   4   2   97.39    4.30
  -6   4   2  111.09    3.90
  -6  -4  -2  109.59    4.40
  -6  -4  -2  105.29    3.10
  -6  -4  -2  105.59    4.40
  -6   4   2  105.09    4.60
  -6  -4   2   94.19    4.90
   6   4   2  108.19    3.60
  -6   4  -2  101.89    4.10
  -6  -4   2   96.89    4.10
  -6   4  -2  102.99    4.10
   6  -4  -2  101.49    3.90
   6   4   2   95.99    4.10
   6  -4  -2  103.79    4.00
   6  -4  -2  106.59    4.80
  -6   4  -2   99.59    4.20
  -6  -4   2   97.69    4.80
  -6   4  -2  103.39    3.90
  -6   4  -2  103.09    3.20
  -6   4  -2  104.49    4.50
  -6   4   4  101.59    5.60
   6  -4   4   94.99    4.60
  -6  -4  -4  100.09    4.60
  -6   4   4  100.29    5.10
  -6  -4  -4  108.49    4.10
  -6  -4  -4  106.09    4.10
  -6   4   4   98.69    4.70
  -6  -4  -4   98.19    3.90
  -6   4   4  106.29    3.80
   6   4  -4  100.29    4.70
   6   4  -4   97.59    4.70
  -6  -4  -4   99.39    4.50
  -6  -4   4  101.59    5.90
  -6   4  -4   98.59    3.70
   6  -4  -4  103.19    4.70
  -6  -4   4   97.99    4.70
   6   4   4  104.99    4.90
  -6   4  -4   92.79    4.70
  -6  -4   4   93.69    4.90
  -6   4  -4  104.99    3.60
   6  -4  -4  102.09    4.60
  -6   4  -4   98.59    4.30
  -6   4  -4   95.29    4.40
  -6  -4  -6  994.70   26.60
  -6  -4  -6 1011.80   26.90
   6   4  -6  964.30   28.10
  -6  -4  -6 1014.80   27.40
   6  -4   6  921.41   28.20
   6   4  -6  973.00   28.10
  -6  -4  -6  940.81   27.50
  -6   4   6  943.31   28.00
  -6   4   6  997.20   30.60
  -6   4   6  907.41   27.60
   6  -4  -6  954.20   27.90
   6   4   6  976.40   28.70
  -6   4  -6  995.10   26.50
  -6   4  -6  970.20   26.70
  -6  -4   6  984.50   30.60
  -6  -4   6  954.00   27.90
  -6  -4   6  972.10   27.90
   6  -4  -6  923.01   27.90
  -6   4  -6  934.31   27.40
  -6  -4  -8  582.24   19.50
   6   4  -8  562.74   19.80
  -6   4   8  633.74   23.30
   6   4  -8  612.54   20.20
   6  -4   8  612.54   21.00
  -6  -4  -8  613.44   18.60
  -6  -4  -8  619.34   22.80
  -6   4   8  583.14   19.50
   6  -4  -8  610.24   19.00
   6  -4  -8  616.54   20.20
  -6  -4   8  600.74   19.10
  -6  -4   8  621.84   23.00
  -6   4  -8  582.24   18.30
  -6   4  -8  590.04   19.60
   6  -4  -8  587.94   20.10
  -6  -4   8  604.94   19.90
   6   4 -10  155.48    8.70
   6   4 -10  167.18    9.10
   6   4 -10  166.48    9.10
  -6   4  10  145.19    8.10
  -6  -4 -10  150.28    8.60
  -6   4 -10  172.48    9.00
   6  -4 -10  158.98    8.20
   6  -4 -10  164.98    9.10
   6  -4 -10  144.79    8.80
  -6  -4  10  158.18    8.70
  -7  -4  -1  176.58    6.70
  -7   4   1  193.68    7.10
   7  -4   1  180.68    5.40
  -7   4   1  175.88    6.50
  -7   4   1  191.38    6.30
  -7  -4  -1  191.08    5.50
  -7   4   1  179.48    6.40
   7   4  -1  185.78    6.00
   7   4  -1  184.38    6.00
  -7   4   1  177.58    6.10
  -7  -4  -1  180.08    6.90
  -7  -4  -1  171.38    6.40
  -7   4  -1  186.98    6.30
   7  -4  -1  191.88    5.90
  -7  -4   1  172.18    6.80
  -7   4  -1  178.08    6.30
   7   4   1  174.18    6.20
  -7  -4   1  192.18    6.20
   7  -4  -1  187.68    5.60
  -7   4  -1  191.98    6.70
  -7  -4   1  185.68    6.90
  -7  -4   1  189.08    7.30
  -7   4  -1  183.38    5.90
   7   4   1  184.48    5.60
   7   4   1  184.18    5.60
  -7   4  -1  181.98    6.40
  -7   4  -1  195.88    6.60
   7  -4  -1  189.78    6.60
   7  -4   3   35.20    1.90
  -7   4   3   35.80    3.00
   7   4  -3   36.30    2.60
  -7   4   3   35.70    2.70
  -7  -4  -3   39.70    2.50
  -7   4   3   38.10    2.20
  -7  -4  -3   37.20    2.70
   7   4  -3   38.00    2.60
  -7  -4  -3   35.90    2.60
  -7   4   3   36.00    2.70
  -7   4   3   34.50    2.90
  -7   4   3   35.40    2.30
   7  -4   3   36.90    2.10
  -7  -4   3   32.60    3.00
  -7   4  -3   38.10    2.40
  -7   4  -3   38.60    2.50
   7  -4  -3   35.20    2.50
   7  -4  -3   34.90    2.30
   7  -4  -3   35.30    3.20
  -7   4  -3   37.80    2.90
  -7   4  -3   33.60    2.30
  -7  -4   3   34.90    2.50
  -7  -4   3   38.40    3.30
   7   4   3   34.50    2.50
  -7   4  -3   39.90    2.70
  -7   4   5 1003.10   28.70
   7   4  -5 1015.70   28.80
  -7  -4  -5 1086.89   27.60
  -7   4   5 1024.10   30.80
  -7  -4  -5 1044.50   28.60
  -7   4   5  999.60   29.30
  -7  -4  -5  964.00   28.40
  -7  -4  -5 1036.80   27.30
   7   4  -5 1026.90   28.90
   7  -4   5  953.90   28.30
  -7  -4   5 1054.99   31.30
  -7   4  -5 1019.30   27.80
  -7   4  -5 1002.80   28.30
   7  -4  -5 1018.40   28.60
  -7  -4   5 1006.70   29.20
   7  -4  -5  996.00   28.70
  -7  -4   5  994.30   28.80
  -7   4  -5 1032.90   29.10
   7   4   5 1004.90   28.90
   7   4  -7   71.99    5.00
   7   4  -7   76.29    5.20
  -7  -4  -7   72.99    4.80
  -7   4   7   67.39    4.90
  -7  -4  -7   71.79    4.30
  -7   4   7   70.19    4.90
   7  -4   7   80.09    5.30
   7  -4  -7   80.39    5.30
  -7  -4   7   77.49    6.50
  -7  -4   7   79.79    5.10
  -7  -4   7   75.09    5.10
   7   4   7   79.99    5.50
  -7   4  -7   71.59    4.80
  -7   4  -7   86.79    4.40
   7  -4  -7   76.59    5.10
   7   4  -9    7.30    2.50
  -7   4   9    9.50    2.50
  -7  -4  -9    6.70    2.30
   7   4  -9    9.90    2.70
  -7   4  -9    7.90    2.50
   7  -4  -9    6.10    2.20
   7  -4  -9    6.50    2.40
   7  -4  -9    6.40    2.60
  -7  -4   9    6.70    2.50
   7   4 -11    0.20    2.20
   7   4 -11    2.70    2.40
  -7  -4 -11    8.50    2.90
   7   4 -11    5.00    2.60
  -7   4  11    3.90    2.20
  -7  -4  11    1.50    2.00
  -7   4 -11    3.10    2.30
   7  -4 -11   20.40    4.20
   7  -4 -11    2.40    2.20
  -8  -4   0  622.44   16.40
  -8   4   0  610.24   17.30
  -8  -4   0  590.54   18.00
  -8  -4   0  584.54   17.70
   8  -4   0  588.64   16.30
  -8   4   0  587.34   17.10
  -8   4   0  591.94   16.70
  -8  -4   0  585.94   17.20
   8   4   0  591.74   16.20
  -8  -4   0  606.54   17.10
  -8   4   0  587.34   17.50
  -8   4   0  604.34   16.40
   8   4   0  600.44   16.20
  -8   4   0  615.44   17.30
  -8   4   2 1043.40   27.50
  -8  -4  -2  983.40   28.30
  -8   4   2 1016.10   28.30
  -8   4   2 1034.70   28.00
  -8  -4  -2 1099.39   26.60
  -8  -4  -2 1002.60   28.10
  -8  -4  -2 1001.80   28.40
   8   4  -2 1044.30   27.70
   8   4  -2 1038.50   27.60
  -8   4   2  996.80   28.10
  -8   4   2 1003.10   28.90
  -8   4   2 1052.39   27.70
   8   4   2 1056.49   26.60
  -8  -4   2  999.00   29.10
  -8   4  -2 1037.60   27.50
  -8   4  -2 1004.80   27.70
   8  -4  -2 1073.99   27.20
  -8   4  -2 1039.50   28.50
  -8   4  -2 1002.40   27.80
   8  -4  -2 1024.60   27.50
  -8  -4   2 1003.10   29.00
  -8   4  -2 1011.70   27.80
   8   4   2  983.30   27.50
  -8  -4   2 1046.50   28.70
  -8   4   4  804.32   23.90
  -8   4   4  832.32   21.60
   8   4  -4  798.32   22.50
  -8   4   4  767.92   21.80
  -8  -4  -4  765.92   22.60
  -8   4   4  753.42   22.60
   8   4  -4  767.42   22.40
  -8  -4  -4  772.62   22.50
   8  -4   4  789.42   21.40
  -8   4   4  764.92   23.40
  -8   4  -4  746.83   21.90
  -8  -4   4  747.83   23.20
  -8   4  -4  774.12   23.00
  -8  -4   4  764.22   22.50
  -8  -4   4  807.82   24.50
  -8   4  -4  762.42   22.50
   8  -4  -4  791.92   22.50
  -8   4  -4  787.42   21.90
   8  -4  -4  764.92   22.10
   8   4   4  786.72   22.20
  -8  -4  -6   14.80    2.40
  -8  -4  -6   12.40    2.30
  -8   4   6   13.60    2.70
   8  -4   6   13.50    2.20
   8   4  -6   13.60    2.50
  -8   4   6   13.50    2.40
   8   4  -6   14.90    2.60
   8   4   6   12.00    2.20
  -8   4  -6   11.40    1.90
  -8   4  -6   17.40    2.60
  -8  -4   6   16.20    2.80
  -8  -4   6   11.00    2.30
   8  -4  -6   13.20    2.40
   8  -4  -6   10.40    2.20
  -8  -4   6   13.10    3.30
   8   4  -8    3.20    1.90
  -8   4   8    2.10    1.80
  -8  -4  -8    3.30    1.80
   8   4  -8    3.80    2.00
   8  -4  -8    2.80    2.00
  -8  -4   8    3.40    1.80
   8  -4  -8    6.90    2.10
  -8  -4   8    2.50    1.90
   8  -4  -8    2.80    2.00
  -8   4  -8    2.60    1.70
  -8  -4 -10 1054.39   33.10
   8   4 -10 1105.49   33.30
   8   4 -10 1005.20   33.10
  -8   4  10 1029.30   32.50
   8  -4 -10 1121.19   33.70
  -8  -4  10 1071.39   33.10
  -8   4 -10 1045.00   32.90
  -9  -4  -1    0.70    1.00
  -9  -4  -1    4.60    0.80
   9   4  -1    2.80    0.90
  -9   4   1    2.60    1.30
  -9   4   1    4.30    1.10
  -9  -4  -1    1.50    1.00
  -9  -4  -1    2.30    1.10
   9   4  -1    5.00    1.00
  -9   4   1    2.30    0.80
  -9   4   1    2.60    1.10
  -9   4   1    0.50    0.90
  -9   4  -1    1.20    1.00
  -9   4  -1    0.90    0.90
  -9  -4   1    2.20    1.20
  -9   4  -1    2.20    0.90
  -9  -4   1    0.20    0.70
  -9  -4   1    0.30    1.00
  -9   4  -1    1.60    0.80
  -9   4  -1    0.60    0.90
  -9   4  -1    1.80    0.90
  -9  -4  -3  192.18    6.90
  -9   4   3  179.48    6.40
  -9   4   3  168.98    7.00
  -9   4   3  192.68    6.70
  -9  -4  -3  178.98    7.10
  -9   4   3  170.68    7.70
  -9  -4  -3  173.38    7.20
   9   4  -3  172.08    6.60
   9   4  -3  179.18    6.80
  -9   4   3  175.48    7.20
   9  -4  -3  178.68    6.30
  -9  -4   3  157.18    7.10
  -9   4  -3  173.08    7.40
   9   4   3  167.68    6.20
  -9   4  -3  179.38    6.60
  -9   4  -3  164.98    6.80
   9  -4  -3  178.98    6.60
  -9   4  -3  179.48    6.70
  -9   4  -3  179.58    6.70
  -9  -4   3  172.08    7.80
  -9  -4   3  171.78    6.80
   9   4  -5  391.46   13.40
  -9   4   5  394.46   14.40
  -9  -4  -5  377.86   13.30
  -9  -4  -5  379.56   13.30
   9   4  -5  403.66   13.50
  -9   4   5  396.36   13.60
  -9   4   5  399.56   12.70
  -9  -4   5  401.76   13.50
   9  -4  -5  402.36   13.20
   9  -4  -5  419.06   13.50
  -9  -4   5  393.86   14.20
  -9   4  -5  406.46   12.70
  -9   4  -5  394.26   13.00
   9   4   5  377.06   12.80
  -9   4  -5  415.36   13.80
  -9  -4   5  390.26   13.60
  -9  -4  -7    9.10    2.30
   9   4  -7   11.50    2.60
   9   4  -7    7.50    2.20
  -9  -4  -7   11.50    2.50
  -9   4   7   11.60    2.80
  -9   4   7    6.00    2.10
   9   4   7    9.00    2.10
   9  -4  -7   10.60    2.50
   9  -4  -7    9.40    2.50
  -9  -4   7   12.50    2.70
  -9  -4   7    8.30    2.30
  -9   4  -7    9.30    2.30
   9   4  -9   17.60    3.40
  -9  -4  -9   16.10    3.30
  -9   4   9   17.40    3.30
   9   4  -9   17.80    3.60
  -9  -4   9   18.50    3.40
   9  -4  -9   18.60    3.60
  -9   4  -9   18.90    3.70
  -9  -4   9   18.90    3.60
   9  -4  -9   15.70    3.40
 -10   4   0 2153.88   56.79
 -10   4   0 2068.89   57.39
 -10  -4   0 2056.19   57.99
 -10   4   0 2149.98   57.09
 -10  -4   0 2216.98   57.09
 -10  -4   0 2196.68   57.79
 -10   4   0 2152.58   57.29
 -10  -4   0 2291.87   55.99
 -10   4   0 2198.18   56.19
 -10   4   0 2193.88   56.09
 -10   4   2   21.30    2.50
  10   4  -2   27.20    2.10
 -10   4   2   27.70    3.30
 -10   4   2   21.20    2.50
 -10   4   2   20.70    2.60
 -10  -4  -2   24.80    2.90
  10   4  -2   20.50    1.90
 -10  -4  -2   22.20    2.60
 -10  -4  -2   20.60    2.70
 -10   4   2   21.50    1.90
 -10   4  -2   23.80    2.90
 -10  -4   2   24.20    2.20
 -10  -4   2   24.50    3.00
 -10   4  -2   24.30    2.20
 -10  -4   2   25.90    3.40
 -10   4  -2   20.70    2.30
 -10   4  -2   25.90    2.30
 -10   4  -2   21.10    2.40
 -10   4  -2   23.40    2.10
  10   4  -4   31.90    2.80
 -10  -4  -4   35.00    3.10
 -10   4   4   37.10    2.60
 -10  -4  -4   33.40    3.20
  10   4  -4   34.30    2.90
 -10   4   4   37.10    4.40
 -10   4   4   38.00    3.30
 -10  -4   4   30.40    3.80
 -10   4  -4   30.50    2.70
  10   4   4   31.50    2.30
 -10  -4   4   29.80    3.40
  10  -4  -4   34.40    2.90
 -10  -4   4   32.80    2.90
 -10   4  -4   28.10    3.20
 -10   4  -4   29.40    3.60
 -10   4  -4   33.70    2.70
 -10  -4  -6  608.14   19.00
 -10   4   6  554.54   19.70
 -10  -4  -6  569.74   18.80
 -10   4   6  600.14   17.80
 -10   4   6  544.45   18.80
  10   4  -6  590.84   18.90
  10   4  -6  590.24   18.80
  10  -4  -6  586.14   18.80
 -10  -4   6  564.04   19.50
 -10   4  -6  593.04   18.50
 -10   4  -6  574.74   17.60
  10  -4  -6  571.84   18.40
 -10  -4   6  557.04   18.80
 -10  -4   6  579.24   18.90
  10   4  -8  705.03   23.60
  10   4  -8  751.92   23.80
 -10   4   8  717.83   23.80
 -10  -4  -8  698.53   23.50
 -10  -4   8  725.03   23.20
  10  -4  -8  698.03   23.40
 -10  -4   8  744.83   23.90
  10  -4  -8  697.73   23.50
 -10   4  -8  719.53   23.30
 -10  -4   8  761.32   24.10
  10   4 -10   69.89    6.20
 -10   4  10   65.69    5.70
  10   4 -10   64.29    6.00
 -10  -4 -10   60.19    6.50
  10  -4 -10   76.09    6.30
  10  -4 -10   65.89    6.80
 -10   4 -10   72.39    6.00
 -10  -4  10   66.79    6.00
 -11   4   1  119.49    4.80
 -11   4   1  110.79    6.00
 -11   4   1  117.69    5.60
 -11  -4  -1  111.49    5.60
 -11   4   1  122.39    5.70
 -11   4   1  119.49    5.80
 -11  -4  -1  125.49    6.20
 -11  -4  -1  121.49    6.10
 -11   4  -1  117.29    5.90
 -11   4  -1  115.69    5.00
 -11  -4   1  109.89    6.20
 -11  -4   1  121.59    5.10
 -11   4  -1  115.09    5.30
 -11  -4   1  122.89    6.10
 -11   4  -1  125.39    5.70
 -11   4  -1  124.59    5.70
 -11   4  -1  116.29    5.00
 -11  -4  -3  196.78    8.50
 -11   4   3  199.68    9.20
 -11   4   3  205.58    7.90
  11   4  -3  211.08    7.60
 -11  -4  -3  204.88    8.00
 -11  -4  -3  202.08    8.30
 -11   4   3  207.68    7.30
 -11   4   3  205.08    8.40
 -11  -4   3  209.78    8.00
 -11   4  -3  194.18    7.60
 -11   4  -3  210.08    7.70
 -11   4  -3  197.18    8.60
 -11  -4   3  199.48    8.60
 -11  -4   3  206.48    9.30
 -11   4  -3  194.88    7.90
 -11   4  -3  208.68    7.90
 -11   4   5  198.28    9.70
  11   4  -5  193.58    8.30
  11   4  -5  200.48    8.40
 -11  -4  -5  192.88    8.70
 -11   4   5  185.08    8.70
 -11  -4  -5  193.88    8.80
 -11  -4   5  206.58    8.70
 -11   4  -5  217.88    8.50
 -11  -4   5  193.98    9.50
 -11   4  -5  210.58    8.90
 -11   4  -5  194.48    9.20
 -11  -4   5  190.78    8.70
 -11   4  -5  210.98    8.10
  11  -4  -5  208.88    8.40
  11  -4  -5  205.68    9.60
 -11  -4  -7  252.17   10.80
 -11   4   7  236.68   10.70
 -11  -4  -7  236.18   10.60
  11   4  -7  237.78   10.50
  11   4  -7  261.67   10.80
 -11   4   7  233.88   11.30
  11  -4  -7  244.38   10.50
 -11  -4   7  242.58   11.10
  11  -4  -7  248.48   10.40
 -11  -4   7  236.28   10.60
 -11  -4   7  247.78   10.60
 -11   4  -7  235.28   10.10
  11   4  -9   18.10    3.80
 -11  -4  -9   19.70    3.70
  11   4  -9   18.80    3.50
 -11   4   9   22.70    3.80
 -11   4  -9   18.80    3.40
 -11  -4   9   22.60    3.90
  11  -4  -9   20.40    3.80
  11  -4  -9   22.40    3.90
 -11  -4   9   30.70    4.40
 -12   4   0   72.89    4.50
 -12   4   0   71.59    4.20
 -12   4   0   62.49    4.40
 -12   4   0   74.59    3.70
 -12  -4   0   74.39    5.00
 -12   4   0   68.49    4.60
 -12  -4   0   73.89    4.80
 -12  -4   0   63.69    3.40
 -12  -4  -2 1370.96   38.50
 -12   4   2 1428.06   38.30
 -12  -4  -2 1366.76   39.10
 -12  -4  -2 1424.86   38.50
 -12   4   2 1370.96   38.30
 -12   4   2 1344.17   38.70
 -12   4   2 1387.66   39.70
 -12   4  -2 1315.67   38.80
 -12  -4   2 1427.26   37.70
 -12  -4   2 1346.27   39.00
 -12   4  -2 1343.47   38.00
 -12  -4   2 1356.96   39.80
 -12   4  -2 1422.66   37.50
 -12   4  -2 1419.96   37.80
 -12   4  -2 1376.46   37.70
 -12   4  -2 1391.46   37.60
 -12  -4  -4  832.02   25.90
 -12   4   4  854.21   27.00
  12   4  -4  842.32   24.50
 -12   4   4  848.82   25.60
 -12  -4  -4  850.51   25.40
 -12   4  -4  864.51   24.70
 -12  -4   4  821.62   25.80
 -12   4  -4  822.92   26.10
 -12  -4   4  817.62   25.00
 -12   4  -4  897.11   25.30
 -12  -4   4  829.12   26.70
 -12   4  -4  849.22   24.70
 -12   4   6   24.90    3.60
 -12  -4  -6   15.70    3.20
 -12   4   6   25.70    4.30
  12   4  -6   22.30    3.30
 -12  -4  -6   26.40    3.80
  12   4  -6   24.10    3.30
  12  -4  -6   20.30    3.10
 -12  -4   6   20.70    3.90
 -12  -4   6   21.10    3.30
 -12   4  -6   18.50    2.90
 -12  -4   6   26.30    3.70
 -12   4   8   16.00    3.40
  12   4  -8   15.40    3.30
  12   4  -8   15.60    3.30
 -12  -4  -8   13.60    3.00
  12  -4  -8   15.80    3.30
 -12  -4   8   16.90    3.30
 -12  -4   8   18.40    3.70
 -12   4  -8   18.10    3.50
 -13   4   1    8.20    2.00
 -13   4   1    9.90    2.30
 -13   4   1    5.10    2.10
 -13  -4  -1   10.40    2.40
 -13   4   1    7.70    1.90
 -13  -4  -1    8.40    2.30
 -13  -4  -1    7.60    2.00
 -13  -4   1    6.10    2.30
 -13   4  -1    6.10    1.90
 -13  -4   1    8.50    2.20
 -13   4  -1    7.10    2.10
 -13  -4   1    8.80    1.70
 -13   4  -1    7.70    2.00
 -13   4  -1    6.80    1.70
 -13   4  -1    8.00    1.70
 -13   4   3   84.69    5.50
 -13  -4  -3   84.89    5.40
 -13   4   3   97.09    6.50
 -13   4   3   96.99    5.30
 -13  -4  -3   87.29    5.80
 -13   4  -3   93.99    5.10
 -13   4  -3   98.39    5.30
 -13   4  -3   96.09    5.20
 -13  -4   3   95.09    5.20
 -13  -4   3   92.09    6.30
 -13   4  -3   92.09    6.00
 -13   4  -3  103.19    5.20
 -13  -4   3   98.49    6.00
 -13  -4  -5  238.98   10.20
 -13   4   5  220.18   10.10
 -13   4   5  227.38   11.30
 -13  -4  -5  231.08   10.40
 -13  -4   5  244.58   10.00
 -13   4  -5  238.68    9.70
 -13  -4   5  244.98   10.50
 -13   4  -5  237.78   10.90
 -13  -4   5  217.68   10.80
  13   4  -7   35.20    4.50
 -13   4   7   33.30    5.10
 -13  -4  -7   35.30    4.70
 -13   4   7   32.10    4.60
 -13  -4  -7   35.10    4.60
 -13  -4   7   39.80    5.50
 -13  -4   7   36.00    4.40
 -13  -4   7   37.30    4.40
 -13   4  -7   30.90    3.90
 -14   4   0 1430.26   39.20
 -14  -4   0 1334.47   40.30
 -14  -4   0 1395.26   40.70
 -14   4   0 1435.86   40.40
 -14   4   0 1409.66   39.70
 -14   4   0 1418.66   40.10
 -14   4   2   70.69    4.90
 -14   4   2   74.39    5.00
 -14   4   2   68.89    5.60
 -14  -4  -2   78.19    5.60
 -14  -4  -2   73.59    5.00
 -14  -4  -2   79.09    5.20
 -14   4  -2   73.79    5.40
 -14   4  -2   72.59    4.90
 -14  -4   2   78.39    4.50
 -14  -4   2   67.79    5.20
 -14  -4   2   68.79    5.70
 -14   4  -2   80.09    4.50
 -14   4  -2   67.69    4.50
 -14   4   4   35.80    4.20
 -14   4   4   39.00    5.30
 -14  -4  -4   32.50    4.00
 -14  -4  -4   35.60    4.50
 -14   4  -4   35.00    4.60
 -14   4  -4   39.90    3.50
 -14  -4   4   40.60    4.20
 -14  -4   4   37.00    4.50
 -14  -4   4   37.70    5.10
 -14   4  -4   36.90    3.90
 -14  -4  -6  232.48   11.00
 -14   4   6  242.18   11.10
 -14   4   6  234.58   12.00
 -14  -4  -6  224.88   10.60
 -14  -4   6  238.98   10.90
 -14  -4   6  237.68   11.70
 -14   4  -6  237.38   10.20
 -14  -4   6  239.38   10.60
 -14  -4  -8  385.56   15.60
 -14   4   8  386.76   15.70
 -14  -4   8  380.66   15.20
 -14   4  -8  386.76   15.00
 -14  -4   8  383.36   16.20
 -15   4   1    8.30    2.20
 -15   4   1    7.10    2.20
 -15  -4  -1    8.90    2.50
 -15   4   1    8.40    2.50
 -15  -4  -1    8.30    2.50
 -15   4   1    7.80    2.50
 -15   4  -1   10.50    2.10
 -15  -4   1    7.00    2.40
 -15   4  -1    6.80    2.30
 -15  -4   1    8.30    2.70
 -15   4  -1    8.90    2.80
 -15   4  -1    6.90    2.20
 -15   4   3   34.60    5.00
 -15  -4  -3   33.00    4.50
 -15   4   3   25.30    3.60
 -15  -4  -3   30.60    4.00
 -15  -4   3   33.10    3.60
 -15  -4   3   29.20    4.20
 -15  -4   3   36.20    5.00
 -15   4  -3   30.70    3.90
 -15   4  -3   31.30    3.50
 -15   4  -3   38.00    3.90
 -15   4  -3   35.30    4.60
 -15  -4  -5  315.67   13.00
 -15   4   5  311.07   12.90
 -15  -4  -5  314.37   13.50
 -15   4  -5  304.37   13.60
 -15  -4   5  328.87   12.60
 -15  -4   5  305.77   13.00
 -15  -4   5  303.67   13.90
 -15   4   7   13.20    3.20
 -15  -4  -7   12.10    3.50
 -15  -4  -7   16.40    3.50
 -15   4  -7   11.50    2.60
 -15  -4   7   12.10    3.40
 -16  -4   0  226.48   10.50
 -16   4   0  199.08    9.80
 -16   4   0  205.28    9.90
 -16   4   0  208.78    9.10
 -16  -4   0  190.68    9.90
 -16   4   0  202.98    9.60
 -16   4   2  463.25   16.00
 -16  -4  -2  457.55   16.30
 -16   4   2  465.25   17.80
 -16   4   2  450.75   16.30
 -16  -4  -2  429.16   16.90
 -16  -4   2  438.66   16.90
 -16  -4   2  438.46   17.60
 -16   4  -2  435.06   16.90
 -16   4  -2  455.25   15.30
 -16  -4  -4  270.87   11.70
 -16   4   4  279.17   11.90
 -16  -4  -4  258.37   12.20
 -16  -4   4  273.97   13.10
 -16  -4   4  267.27   12.00
 -16  -4   4  275.07   11.10
 -16   4  -4  261.67   12.50
 -16  -4  -6    0.60    2.10
 -16  -4  -6    1.00    1.80
 -16   4   6    1.40    2.00
 -16   4   6    1.20    2.40
 -16  -4   6    2.00    2.30
 -16  -4   6    1.20    1.80
 -17   4   1   16.80    3.20
 -17   4   1   19.20    3.70
 -17  -4  -1   18.50    3.70
 -17   4   1   15.40    3.30
 -17  -4   1   19.80    4.00
 -17   4  -1   14.90    3.30
 -17   4  -1   23.80    4.10
 -17   4  -1   21.40    3.30
 -17  -4   1   21.20    4.00
 -17  -4  -3   55.09    6.20
 -17  -4  -3   66.09    5.50
 -17   4   3   63.79    6.20
 -17   4   3   67.99    5.40
 -17  -4   3   59.19    5.60
 -17  -4   3   56.89    6.40
 -17   4  -3   65.79    6.90
 -17  -4  -5  146.49    9.10
 -17   4   5  155.78    9.80
 -17  -4   5  141.79    7.80
 -17  -4   5  152.28    9.70
 -17  -4   5  134.99    8.30
 -18   4   0  576.74   19.10
 -18  -4   0  551.44   20.70
 -18   4   0  536.95   20.20
 -18  -4   0  588.54   20.70
 -18   4   2    4.40    2.50
 -18   4   2    6.80    2.40
 -18  -4  -2    3.50    2.30
 -18  -4   2    5.20    2.60
 -18   4  -2    0.40    2.30
 -18  -4   2    3.10    2.40
   0   5  -1 1465.75   38.10
   0   5   1 1448.96   38.10
   0  -5  -1 1601.84   37.70
   0  -5  -1 1450.65   38.10
   0   5   1 1441.06   38.90
   0   5   1 1532.25   38.30
   0   5  -1 1421.46   38.00
   0   5  -1 1397.86   38.70
   0   5   1 1547.95   37.60
   0  -5  -1 1424.66   38.90
   0   5  -1 1543.05   38.00
   0  -5   1 1548.45   38.90
   0   5  -1 1466.85   38.10
   0   5   3  541.85   16.40
   0  -5   3  545.15   15.00
   0  -5  -3  536.15   14.80
   0  -5  -3  523.05   15.30
   0   5  -3  533.65   15.30
   0   5  -3  579.04   15.50
   0   5  -3  543.95   15.20
   0   5   3  550.44   14.60
   0   5  -5  193.08    7.10
   0  -5  -5  185.38    7.00
   0  -5   5  191.08    6.10
   0  -5  -5  177.78    6.80
   0  -5  -5  188.88    6.60
   0   5  -5  174.78    6.80
   0  -5   5  178.38    8.20
   0   5   5  173.88    8.10
   0   5   5  184.58    6.30
   0  -5  -7 1479.95   40.90
   0   5  -7 1482.25   41.50
   0   5  -7 1490.95   41.50
   0  -5  -7 1460.65   41.50
   0   5  -7 1490.35   41.40
   0  -5  -7 1496.65   41.40
   0  -5   7 1582.04   44.50
   0   5   7 1539.65   44.50
   0   5   7 1537.05   40.40
   0   5  -9  102.49    6.30
   0  -5  -9  103.79    6.50
   0   5  -9  103.19    6.20
   0  -5  -9  100.79    6.00
   0   5  -9  104.49    5.90
   0   5  -9  102.29    6.40
   0  -5  -9  100.29    6.20
   0   5 -11    6.00    2.40
   0   5 -11    9.10    2.90
   0  -5 -11    7.20    2.80
   0  -5 -11    5.90    2.40
   0   5 -11    8.30    2.50
   0  -5 -11   12.20    3.00
  -1   5   0   -0.10    0.30
  -1   5   0    0.50    0.40
  -1  -5   0    0.60    0.60
  -1   5   0    0.60    0.40
   1  -5   0    0.50    0.50
   1   5   0    0.20    0.30
   1   5   0    0.60    0.50
  -1   5   0    0.60    0.40
   1   5   0    1.40    0.50
   1   5   0    0.10    0.40
  -1   5   0    0.60    0.50
  -1   5   2 1693.83   42.70
   1   5  -2 1613.24   43.30
   1  -5   2 1652.23   44.10
  -1   5   2 1696.43   42.90
  -1  -5  -2 1703.93   42.90
  -1   5   2 1605.34   44.30
  -1  -5  -2 1706.63   43.30
   1   5  -2 1718.33   43.40
   1   5  -2 1665.83   43.00
  -1  -5  -2 1804.42   43.30
   1  -5  -2 1638.44   43.30
   1  -5  -2 1646.14   44.40
  -1   5  -2 1603.24   43.30
  -1  -5   2 1719.63   44.40
  -1   5  -2 1699.13   43.20
   1   5   2 1651.53   44.30
   1  -5  -2 1758.02   42.60
   1   5   2 1664.23   43.30
  -1   5  -2 1680.53   43.30
  -1   5  -2 1686.43   43.20
  -1  -5   2 1655.23   43.40
   1  -5   4  337.87   12.20
   1  -5   4  375.36   10.30
  -1   5   4  359.36   10.60
   1   5  -4  367.46   11.30
  -1  -5  -4  355.76   10.70
  -1  -5  -4  355.46   11.00
   1   5  -4  351.06   11.00
   1   5  -4  364.56   11.30
  -1   5   4  374.06   12.60
  -1  -5   4  364.36   10.80
  -1   5  -4  366.36   11.10
  -1   5  -4  351.06   11.00
  -1   5  -4  370.66   11.30
  -1  -5   4  377.56   12.80
   1  -5  -4  355.56   11.10
  -1   5  -4  359.46   11.10
   1   5   4  360.56   12.40
   1  -5  -4  361.56   10.60
   1  -5  -4  378.66   11.30
   1   5   4  373.66   10.20
  -1   5   6  128.69    7.30
   1  -5   6  114.59    6.70
   1   5  -6  120.19    5.70
   1   5  -6  126.99    5.90
  -1   5   6  123.89    5.20
  -1  -5  -6  119.39    5.40
  -1  -5  -6  121.09    5.60
  -1  -5  -6  123.59    5.70
   1  -5  -6  124.29    5.40
  -1  -5   6  125.19    4.90
  -1   5  -6  128.19    5.70
   1  -5  -6  128.19    5.80
   1   5   6  137.09    7.30
   1   5   6  126.49    5.00
  -1   5  -6  123.79    5.60
  -1   5  -6  122.29    5.40
  -1   5  -6  150.28    6.10
   1  -5  -6  121.99    5.80
  -1  -5   6  124.09    7.10
  -1   5   8  399.16   13.50
  -1  -5  -8  422.46   14.40
   1   5  -8  416.26   14.50
   1   5  -8  414.76   14.60
  -1   5   8  405.26   17.00
  -1  -5  -8  399.46   14.40
   1  -5   8  414.46   16.60
  -1  -5  -8  394.36   13.90
   1   5  -8  411.26   14.60
   1  -5  -8  392.56   13.80
  -1   5  -8  416.06   14.60
  -1   5  -8  390.76   13.70
  -1   5  -8  398.86   14.30
   1  -5  -8  394.56   14.50
  -1  -5   8  419.86   17.10
   1   5   8  433.26   17.10
   1  -5  -8  429.26   14.70
  -1   5  -8  434.86   14.40
  -1  -5 -10   13.00    2.80
   1   5 -10   13.30    3.10
   1   5 -10   19.40    3.50
   1   5 -10   12.70    3.10
   1   5 -10   16.70    3.20
  -1  -5 -10   16.20    3.20
  -1  -5 -10   13.30    3.10
   1  -5 -10   16.20    3.00
  -1   5 -10   14.20    2.70
   1  -5 -10   13.00    3.10
  -1   5 -10    9.50    2.60
   1  -5 -10   14.00    3.20
  -1   5 -10   13.80    3.20
  -1   5 -10   16.40    3.30
  -2  -5  -1  598.04   15.50
   2   5  -1  575.74   15.60
  -2   5   1  590.44   15.40
   2   5  -1  573.44   16.40
  -2   5   1  577.14   16.30
  -2   5   1  594.14   15.60
   2   5  -1  607.94   15.10
  -2  -5  -1  585.64   16.40
   2   5  -1  585.34   15.60
  -2  -5  -1  569.64   15.40
  -2   5   1  588.34   15.50
  -2   5   1  595.44   15.70
   2  -5   1  553.64   16.00
  -2   5  -1  580.14   15.60
   2   5   1  580.44   15.60
  -2   5  -1  590.14   15.60
  -2   5  -1  580.04   15.40
  -2   5  -1  575.64   15.10
   2   5   1  523.65   16.20
  -2   5  -1  583.04   15.40
   2  -5  -1  591.14   16.40
  -2  -5   1  565.94   16.40
   2  -5  -1  590.44   15.60
  -2   5  -1  531.85   15.90
  -2   5  -1  577.44   15.60
  -2  -5  -3 3842.32   91.59
   2   5  -3 3569.64   90.59
  -2  -5  -3 3679.23   90.29
  -2   5   3 3566.34   91.89
  -2  -5  -3 3590.44   90.19
  -2   5   3 3424.66   89.89
  -2   5   3 3558.14   90.09
   2   5  -3 3459.95   90.09
   2   5  -3 3629.84   90.69
  -2   5  -3 3544.95   90.19
   2  -5  -3 3415.26   90.39
  -2   5  -3 3380.26   90.19
  -2   5  -3 3632.64   91.79
   2   5   3 3521.25   91.59
  -2   5  -3 3542.05   90.49
  -2  -5   3 3605.14   90.59
  -2   5  -3 3451.25   90.29
   2  -5  -3 3595.74   89.69
   2  -5   5  828.72   24.30
  -2  -5  -5  771.62   22.30
   2   5  -5  806.62   22.90
   2   5  -5  818.32   22.90
  -2   5   5  810.22   22.20
  -2   5   5  831.72   24.90
  -2  -5  -5  827.92   22.60
  -2  -5  -5  779.42   22.20
  -2   5  -5  792.32   22.40
  -2   5  -5  756.82   22.70
   2  -5  -5  787.22   22.80
   2  -5  -5  795.32   22.00
  -2  -5   5  791.82   24.70
  -2   5  -5  788.52   22.30
  -2   5  -5  773.92   22.30
  -2  -5   5  812.42   22.20
   2   5   5  825.92   21.40
   2   5   5  791.62   24.20
   2  -5  -5  794.62   22.70
  -2   5  -5  792.92   22.60
  -2  -5  -7   27.00    3.20
   2  -5   7   37.60    4.00
  -2  -5  -7   32.60    3.40
   2   5  -7   31.00    3.50
  -2   5   7   38.30    4.40
  -2   5   7   33.50    2.90
  -2  -5  -7   29.20    3.20
   2   5  -7   26.70    3.30
  -2  -5   7   33.50    4.10
   2   5   7   33.00    4.40
  -2   5  -7   32.90    3.00
   2  -5  -7   33.50    3.70
  -2   5  -7   35.50    3.20
  -2   5  -7   38.30    3.10
   2  -5  -7   33.30    2.90
   2  -5  -7   36.10    3.80
  -2   5  -7   36.20    3.10
  -2   5   9  681.83   21.20
  -2  -5  -9  697.23   21.90
   2   5  -9  659.23   22.30
  -2  -5  -9  698.43   22.30
  -2  -5  -9  710.03   22.00
   2   5  -9  708.53   22.60
   2   5  -9  675.13   22.30
   2  -5  -9  673.03   21.50
  -2   5  -9  683.03   21.70
  -2   5  -9  683.43   22.30
   2  -5  -9  649.24   22.30
  -2   5  -9  685.43   21.80
   2  -5  -9  690.23   22.50
  -2   5  -9  696.63   21.20
   2   5 -11  259.47   12.20
  -2  -5 -11  257.47   11.90
  -2  -5 -11  259.97   11.70
  -2  -5 -11  269.67   11.80
   2   5 -11  270.97   12.30
   2   5 -11  274.97   12.40
  -2   5 -11  270.47   12.20
   2  -5 -11  268.67   12.50
  -2  -5  11  245.78   11.60
  -2   5 -11  256.77   11.60
  -2   5 -11  265.97   11.60
   2  -5 -11  278.47   12.50
   2  -5 -11  253.77   11.30
  -3   5   0    1.60    0.60
   3  -5   0    0.90    0.50
   3   5   0    1.30    0.30
  -3   5   0    0.20    0.40
  -3   5   0    0.40    0.40
  -3   5   0    0.90    0.50
   3   5   0    0.70    0.40
   3   5   0    0.60    0.60
  -3  -5   0    0.80    0.50
   3   5   0   -0.10    0.40
  -3  -5  -2 1742.13   43.10
   3   5  -2 1717.63   43.40
  -3  -5  -2 1741.03   43.10
  -3  -5  -2 1699.83   43.20
   3   5  -2 1656.03   42.60
   3   5  -2 1669.13   43.40
  -3   5   2 1681.23   43.10
   3  -5   2 1647.04   43.60
  -3   5   2 1639.94   43.10
  -3   5   2 1656.63   44.30
  -3   5  -2 1693.03   42.80
   3  -5  -2 1683.63   43.20
  -3   5  -2 1665.23   43.30
   3   5   2 1603.64   44.00
  -3   5  -2 1695.93   43.40
  -3   5  -2 1628.64   43.20
  -3   5  -2 1569.54   42.80
   3   5   2 1688.23   43.10
   3  -5  -2 1781.52   44.60
  -3   5  -2 1640.54   42.90
  -3  -5   2 1632.64   43.70
   3   5  -4  841.72   24.20
  -3   5   4  858.51   25.70
  -3  -5  -4  912.71   23.40
  -3  -5  -4  851.11   23.80
   3   5  -4  881.81   24.30
  -3   5   4  845.12   23.70
   3  -5   4  938.21   22.50
   3  -5   4  847.32   25.00
  -3  -5  -4  866.11   23.70
  -3   5  -4  855.11   24.20
   3  -5  -4  870.91   24.10
  -3   5  -4  877.51   23.80
  -3  -5   4  875.11   24.20
  -3   5  -4  854.91   23.80
   3  -5  -4  841.62   24.10
   3   5   4  909.61   22.60
  -3  -5   4  889.81   26.00
  -3   5  -4  846.22   23.60
   3   5   4  847.62   25.10
  -3   5  -4  886.51   23.60
   3  -5  -4  916.81   23.40
  -3  -5  -6  152.58    6.40
   3   5  -6  163.28    7.10
  -3   5   6  154.68    6.40
  -3   5   6  153.58    8.40
  -3  -5  -6  164.28    6.50
  -3  -5  -6  163.08    6.60
   3   5  -6  156.58    6.90
   3  -5   6  163.58    7.90
  -3   5  -6  162.78    6.50
  -3  -5   6  152.88    6.30
   3  -5  -6  163.08    6.30
  -3  -5   6  160.88    8.50
   3  -5  -6  163.18    7.00
   3  -5  -6  156.58    6.90
  -3   5  -6  154.68    6.40
  -3   5  -6  166.88    6.50
  -3   5  -6  164.08    6.80
   3   5   6  175.08    8.20
   3  -5   8  287.07   12.60
   3   5  -8  256.97   10.80
  -3  -5  -8  269.37   10.60
  -3  -5  -8  262.77   10.40
  -3  -5  -8  268.27   10.30
   3   5  -8  267.67   11.00
  -3   5   8  268.57   10.20
  -3   5   8  277.97   13.40
   3  -5  -8  274.07   11.20
   3  -5  -8  259.27   10.10
   3   5   8  260.37   12.40
  -3   5  -8  246.38   10.10
  -3   5  -8  261.17    9.90
  -3   5  -8  274.87   10.90
  -3  -5   8  299.77   13.60
  -3   5  -8  273.07   10.30
   3  -5  -8  275.07   11.10
  -3  -5 -10    4.10    2.00
  -3   5  10    4.50    3.10
  -3  -5 -10    2.20    1.80
   3   5 -10    6.00    2.40
  -3  -5 -10    3.00    1.90
   3   5 -10    4.10    2.20
   3   5 -10    3.20    2.00
  -3   5 -10    2.80    1.90
   3  -5 -10    5.90    2.30
   3  -5 -10    1.90    2.00
  -3   5 -10    4.20    1.80
   3  -5 -10    7.00    2.60
  -3   5 -10    3.70    2.10
   4   5  -1 3019.90   74.39
  -4   5   1 2952.70   76.59
  -4  -5  -1 3081.19   74.69
   4   5  -1 3108.59   74.49
   4  -5   1 2947.51   74.59
  -4   5   1 3001.60   74.49
  -4   5   1 3082.59   74.59
  -4   5   1 2793.02   76.79
  -4   5   1 2778.62   74.39
  -4   5  -1 2981.90   75.19
  -4   5  -1 2867.81   74.49
  -4   5  -1 2830.02   74.29
  -4   5  -1 2794.32   74.39
  -4  -5   1 2766.12   74.99
  -4   5  -1 2811.82   74.49
   4  -5  -1 2998.10   74.19
  -4   5  -1 2850.61   74.39
  -4   5  -1 2958.10   75.29
   4   5   1 2828.32   74.99
   4  -5  -1 3081.79   75.19
   4   5   1 2977.60   74.19
  -4   5   3  897.11   24.30
   4   5  -3  874.71   24.70
   4  -5   3  894.61   24.90
   4   5  -3  882.41   24.70
  -4  -5  -3  938.71   24.30
  -4  -5  -3  850.81   24.30
  -4   5   3  908.11   24.50
  -4  -5  -3  912.31   24.10
  -4   5   3  899.61   25.80
  -4   5  -3  896.91   23.90
  -4   5  -3  898.91   24.40
  -4   5  -3  934.91   23.80
   4   5   3  938.01   25.40
  -4   5  -3  890.71   24.20
  -4   5  -3  919.91   24.70
   4  -5  -3  884.11   24.50
   4  -5  -3  902.71   24.60
  -4  -5   3  906.71   26.20
  -4  -5   3  921.61   25.10
   4   5  -5  495.05   15.30
   4   5  -5  489.45   15.20
  -4   5   5  488.05   14.70
  -4  -5  -5  487.15   14.20
  -4  -5  -5  468.75   14.60
  -4   5   5  505.35   17.00
  -4  -5  -5  501.15   14.60
  -4  -5  -5  479.45   14.40
   4  -5   5  481.55   15.90
   4   5   5  489.05   16.10
  -4   5  -5  492.35   14.30
  -4  -5   5  488.35   17.00
  -4   5  -5  482.25   14.70
  -4   5  -5  480.05   14.30
  -4   5  -5  482.05   14.50
   4  -5  -5  476.05   15.00
  -4  -5   5  497.25   15.00
   4  -5  -5  481.75   15.10
  -4   5  -5  480.25   15.20
   4  -5  -5  482.95   14.20
  -4   5   7 1711.53   47.60
   4   5  -7 1504.45   43.90
   4   5  -7 1571.64   44.10
  -4   5   7 1542.15   43.20
  -4  -5  -7 1582.04   43.00
  -4  -5  -7 1519.55   43.30
  -4  -5  -7 1644.94   43.40
   4  -5   7 1583.84   45.50
   4  -5  -7 1580.14   42.90
   4  -5  -7 1557.44   44.10
  -4   5  -7 1563.44   42.90
   4   5   7 1561.94   45.60
  -4   5  -7 1593.14   43.70
  -4  -5   7 1642.64   43.00
   4  -5  -7 1573.74   44.10
  -4   5  -7 1568.44   42.90
  -4   5  -7 1595.24   42.80
  -4  -5   7 1674.53   47.40
  -4  -5  -9  118.39    6.60
   4   5  -9  119.59    7.20
   4   5  -9  113.39    7.00
   4   5  -9  114.79    6.90
  -4  -5  -9  118.89    6.40
  -4   5   9  112.59    6.40
  -4  -5  -9  113.39    6.70
   4  -5  -9  118.99    6.40
  -4   5  -9  122.69    7.00
  -4   5  -9  113.49    6.00
  -4   5  -9  122.19    6.30
  -4   5  -9  109.99    6.20
   4  -5  -9  107.09    6.90
   4  -5  -9  111.69    7.00
   4   5 -11   14.10    3.30
   4   5 -11   15.30    3.60
  -4  -5 -11   23.80    3.80
   4   5 -11   15.90    3.90
  -4  -5 -11   22.90    3.90
  -4   5 -11   18.00    3.70
   4  -5 -11   20.30    4.20
   4  -5 -11   16.70    3.70
  -4  -5  11   14.10    3.40
   5  -5   0   -0.20    0.40
  -5   5   0    2.10    0.70
   5   5   0   -0.10    0.40
  -5   5   0    1.60    0.60
  -5   5   0    0.30    0.50
  -5   5   0    0.40    0.60
  -5  -5   0    0.20    0.60
  -5  -5   0    1.70    0.50
  -5   5   0    1.10    0.50
   5   5   0    1.10    0.50
   5   5   0    2.00    0.80
  -5  -5   0    1.60    0.90
  -5  -5   0    1.10    0.70
  -5   5   2  714.63   20.20
  -5  -5  -2  732.03   20.20
   5   5  -2  771.92   20.30
  -5  -5  -2  706.23   20.30
  -5   5   2  736.13   20.30
  -5   5   2  713.63   20.80
  -5  -5  -2  739.93   20.30
  -5   5   2  726.33   20.80
  -5   5   2  784.52   19.40
  -5   5   2  704.63   20.10
   5  -5   2  732.43   19.90
   5   5  -2  709.63   20.10
  -5   5  -2  728.33   19.30
   5   5   2  769.22   19.80
  -5   5  -2  706.13   20.00
   5  -5  -2  720.03   20.00
  -5   5  -2  749.82   19.70
  -5   5  -2  771.82   19.20
   5  -5  -2  728.13   19.90
   5  -5  -2  768.12   21.20
  -5   5  -2  714.13   20.20
  -5   5  -2  732.23   20.50
  -5  -5   2  697.23   20.80
   5   5   2  735.13   20.70
  -5   5  -2  787.52   20.30
   5   5  -4  252.17    9.00
   5   5  -4  251.47    9.00
   5  -5   4  255.17    9.20
  -5  -5  -4  255.77    8.80
  -5  -5  -4  264.07    8.30
  -5  -5  -4  273.77    8.40
  -5   5   4  274.37   10.40
  -5   5   4  271.37    9.50
  -5   5   4  272.57    9.00
  -5  -5  -4  267.97    8.70
  -5  -5   4  269.77   10.60
  -5   5  -4  266.27    8.70
  -5   5  -4  254.47    8.60
   5  -5  -4  261.67    9.00
  -5   5  -4  260.67    9.10
  -5   5  -4  261.67    8.20
   5  -5  -4  253.97    8.90
   5   5   4  268.67    9.60
  -5   5  -4  278.47    8.00
  -5  -5   4  255.37    9.20
  -5   5   6  277.17   11.80
  -5  -5  -6  240.18    9.20
   5   5  -6  260.57    9.80
   5  -5   6  231.68   10.10
   5   5  -6  261.27    9.90
  -5   5   6  244.78    9.30
  -5  -5  -6  250.97    8.90
  -5  -5  -6  265.97    9.10
  -5  -5  -6  250.27    8.80
  -5  -5   6  283.37   12.00
  -5   5  -6  253.37    9.30
  -5  -5   6  242.58    9.30
   5  -5  -6  262.37    9.80
   5  -5  -6  259.27    8.90
  -5   5  -6  252.77    8.90
   5  -5  -6  242.58    9.70
  -5   5  -6  246.08    8.60
  -5   5  -6  265.37   10.00
  -5   5  -6  262.57    8.70
   5   5   6  243.88   10.40
  -5  -5  -8  231.68    9.10
  -5   5   8  242.68   12.50
  -5  -5  -8  220.78    9.60
  -5   5   8  246.58    9.80
   5   5  -8  217.78   10.00
  -5  -5  -8  234.58    9.40
   5  -5   8  217.38   10.70
   5   5  -8  233.58   10.20
  -5   5  -8  217.78    8.80
  -5  -5   8  233.38   12.20
   5  -5  -8  223.78   10.00
  -5   5  -8  231.28    9.80
   5  -5  -8  220.48   10.10
  -5   5  -8  242.88    9.10
   5   5   8  225.08   13.60
   5  -5  -8  227.48    9.10
   5   5 -10    8.70    2.90
   5   5 -10   11.10    3.10
  -5  -5 -10   11.40    2.90
   5   5 -10    8.40    2.80
  -5  -5 -10   11.60    2.60
  -5   5  10   10.00    2.60
   5  -5 -10   12.30    3.10
  -5   5 -10    5.50    2.40
   5  -5 -10    7.90    2.50
   5  -5 -10   11.60    3.20
  -5  -5  10    8.30    2.80
  -6  -5  -1  458.95   11.70
   6   5  -1  438.36   12.60
  -6   5   1  452.05   13.10
  -6   5   1  465.45   12.70
  -6   5   1  437.56   12.90
  -6   5   1  400.36   12.60
  -6  -5  -1  440.86   13.40
  -6   5   1  433.06   13.40
   6   5  -1  451.95   12.70
  -6   5   1  437.06   13.00
  -6  -5  -1  452.45   13.30
  -6  -5  -1  426.96   12.90
   6  -5   1  442.06   12.40
  -6  -5   1  434.46   13.40
   6   5   1  446.76   13.20
  -6  -5   1  456.85   12.50
  -6   5  -1  449.56   12.90
  -6   5  -1  479.65   12.30
   6   5   1  445.76   12.30
   6  -5  -1  456.45   12.30
  -6   5  -1  459.05   11.80
  -6   5  -1  443.26   12.90
   6   5   1  428.16   12.20
   6  -5  -1  459.65   12.50
  -6  -5   1  430.26   13.70
  -6   5  -1  439.96   13.00
   6  -5  -1  444.96   13.30
  -6   5  -1  429.16   12.80
   6   5  -3 2037.90   53.39
  -6   5   3 2045.40   53.39
  -6   5   3 2247.28   52.29
   6   5  -3 2042.10   53.49
  -6  -5  -3 2127.09   53.49
  -6   5   3 1938.91   53.39
  -6  -5  -3 2091.29   53.49
  -6   5   3 2017.90   53.19
  -6  -5  -3 1996.50   53.09
   6  -5   3 1969.90   53.09
  -6   5   3 2013.20   54.19
   6  -5   3 1924.01   52.89
  -6   5   3 2052.19   54.49
   6   5   3 2085.79   53.89
   6  -5  -3 2031.10   53.29
  -6  -5   3 1932.91   53.29
  -6   5  -3 2002.50   53.19
  -6   5  -3 2012.50   53.49
  -6   5  -3 2179.98   51.99
   6  -5  -3 2004.20   53.09
  -6  -5   3 2144.69   55.39
  -6   5  -3 2076.59   52.89
  -6   5  -3 2051.79   52.19
  -6   5  -3 2031.70   53.09
  -6  -5   3 2092.19   54.39
   6  -5   5  684.23   21.20
   6   5  -5  696.63   21.00
  -6  -5  -5  689.83   20.70
  -6   5   5  712.53   23.00
  -6  -5  -5  699.73   19.90
  -6   5   5  701.43   20.90
  -6  -5  -5  766.02   20.20
  -6   5   5  697.43   21.40
   6   5  -5  694.43   21.00
  -6  -5  -5  729.23   20.50
   6  -5  -5  693.33   20.90
   6   5   5  685.23   21.50
  -6  -5   5  703.53   21.30
  -6   5  -5  708.13   20.30
  -6   5  -5  738.03   19.80
  -6  -5   5  740.63   23.40
  -6   5  -5  708.73   21.20
   6  -5  -5  710.03   20.90
  -6   5  -5  727.53   19.70
  -6   5  -5  713.53   20.50
  -6  -5  -7   11.20    2.20
   6   5  -7   10.90    2.30
  -6   5   7   15.80    3.70
   6  -5   7   17.50    3.00
   6   5  -7   12.80    2.70
  -6  -5  -7   10.70    1.90
  -6   5   7   17.30    2.70
  -6  -5  -7   11.00    2.20
   6  -5  -7   12.80    2.60
   6   5   7   13.50    2.90
   6  -5  -7   13.10    2.60
  -6   5  -7   10.70    2.00
  -6  -5   7   13.20    2.50
  -6   5  -7   16.00    2.20
  -6   5  -7    9.90    2.20
  -6  -5   7   14.60    3.50
   6  -5  -7   11.10    2.10
  -6  -5   7   31.50    3.70
  -6   5   9  495.65   17.20
   6   5  -9  481.25   17.90
   6   5  -9  498.15   18.10
  -6  -5  -9  491.45   17.50
  -6  -5  -9  521.35   16.60
  -6   5  -9  489.25   17.50
   6  -5  -9  462.15   17.80
   6  -5  -9  525.15   17.00
   6  -5  -9  466.45   17.80
  -6  -5   9  507.25   17.80
   6   5 -11  239.78   12.10
   6   5 -11  260.87   12.30
  -6   5  11  241.48   11.20
   6   5 -11  282.37   12.80
  -6  -5 -11  263.27   12.10
   6  -5 -11  274.47   12.80
  -6   5 -11  252.77   12.00
  -6  -5  11  246.08   11.80
   6  -5 -11  260.07   12.50
  -7   5   0    0.60    0.70
  -7  -5   0    0.50    0.50
  -7   5   0    1.80    0.50
   7   5   0    1.10    0.60
  -7   5   0    0.60    0.50
   7  -5   0    1.90    0.60
  -7  -5   0    0.70    0.90
  -7   5   0    0.10    0.70
  -7   5   0    4.00    1.10
  -7  -5   0    1.00    1.00
   7   5   0    0.20    0.50
  -7   5   0    0.80    0.80
  -7   5   0    1.50    0.70
   7  -5   0    1.30    0.60
  -7  -5   0    0.30    0.90
  -7   5   2 1403.36   34.60
   7  -5   2 1289.47   34.00
  -7  -5  -2 1307.67   35.20
  -7   5   2 1322.97   35.30
   7   5  -2 1378.46   34.90
  -7   5   2 1282.77   34.70
  -7   5   2 1316.27   35.20
   7   5  -2 1324.97   34.90
  -7   5   2 1311.87   35.40
  -7  -5  -2 1289.77   35.30
  -7   5   2 1341.77   36.00
  -7  -5  -2 1264.67   35.30
  -7   5  -2 1283.47   34.40
  -7  -5   2 1239.48   36.00
  -7   5  -2 1320.97   35.00
  -7  -5   2 1310.97   36.40
   7   5   2 1299.57   35.10
   7  -5  -2 1332.77   34.40
  -7   5  -2 1263.27   34.90
  -7   5  -2 1305.57   35.50
   7   5   2 1377.16   34.20
  -7   5  -2 1263.47   35.00
  -7  -5   2 1279.57   34.80
  -7  -5   2 1328.67   35.70
   7  -5  -2 1370.56   36.10
   7   5   2 1375.56   34.10
   7  -5  -2 1293.77   34.60
  -7   5   4  506.65   15.60
  -7  -5  -4  499.35   15.40
   7   5  -4  489.75   15.50
  -7   5   4  521.55   17.00
   7   5  -4  506.45   15.60
  -7  -5  -4  485.65   15.40
  -7   5   4  488.95   16.30
  -7  -5  -4  523.15   14.90
   7  -5   4  506.95   15.20
  -7   5  -4  520.35   15.10
  -7   5  -4  510.55   15.70
   7  -5  -4  501.45   15.30
   7   5   4  539.05   16.00
  -7  -5   4  494.95   16.20
   7  -5  -4  504.25   15.50
  -7  -5   4  537.25   17.60
  -7  -5   4  502.45   15.60
  -7   5  -4  510.05   15.10
  -7   5   6   40.10    3.80
  -7  -5  -6   40.80    3.30
   7  -5   6   41.40    3.50
  -7  -5  -6   45.50    3.50
  -7   5   6   41.60    3.50
  -7  -5  -6   49.50    3.00
  -7  -5  -6   46.50    3.10
   7   5  -6   44.60    3.80
  -7   5   6   45.60    4.60
   7   5  -6   41.80    3.60
  -7  -5   6   43.70    4.60
  -7   5  -6   43.60    3.90
   7  -5  -6   42.30    3.60
  -7   5  -6   38.80    3.20
  -7  -5   6   40.10    3.60
  -7   5  -6   45.30    3.10
   7   5   6   42.10    3.70
   7  -5  -6   46.90    3.70
  -7  -5   6   40.60    3.60
   7   5  -8  314.47   12.70
  -7  -5  -8  314.97   12.30
   7   5  -8  314.77   12.70
  -7   5   8  304.97   12.20
   7  -5  -8  337.17   12.50
   7  -5  -8  323.67   12.80
  -7   5  -8  313.87   12.10
   7  -5  -8  300.77   12.50
  -7  -5   8  321.27   12.60
  -7   5  -8  293.77   11.00
  -7  -5   8  304.77   11.90
  -7   5  10    0.40    1.60
   7   5 -10   -0.70    1.60
   7   5 -10   -1.70    1.50
  -7  -5 -10    1.20    1.70
   7   5 -10    0.00    1.80
  -7   5 -10    0.40    1.80
   7  -5 -10    0.90    2.00
  -7  -5  10   -0.70    1.70
   7  -5 -10    1.90    2.10
   8   5  -1 1074.89   28.80
  -8   5   1 1075.49   29.70
  -8   5   1 1077.09   29.00
   8   5  -1 1077.09   28.90
  -8   5   1 1064.19   30.20
  -8  -5  -1 1088.59   29.70
  -8   5   1 1099.69   29.30
  -8   5   1 1094.89   29.60
  -8  -5  -1 1154.48   28.10
   8  -5   1 1060.39   28.10
  -8  -5  -1 1032.50   30.10
  -8  -5  -1 1113.99   30.10
   8   5   1 1091.89   28.40
   8   5   1 1065.19   29.40
   8  -5  -1 1101.79   28.20
  -8   5  -1 1053.49   29.20
  -8  -5   1 1020.50   30.40
  -8  -5   1 1093.69   30.20
  -8   5  -1 1104.39   28.60
  -8  -5   1 1082.59   30.20
   8  -5  -1 1098.19   28.50
  -8   5  -1 1091.39   29.50
  -8   5  -1 1097.19   29.80
   8   5   1 1090.79   28.40
  -8   5  -1 1116.09   29.60
  -8   5  -1 1044.50   29.30
  -8  -5   1 1144.39   29.00
  -8  -5  -3   86.89    4.20
  -8   5   3   72.09    4.10
  -8   5   3   82.39    4.50
  -8   5   3   72.99    4.60
  -8   5   3   77.29    3.50
  -8   5   3   75.39    3.70
   8  -5   3   74.19    3.20
  -8  -5  -3   71.29    4.10
  -8   5   3   78.59    4.20
  -8  -5  -3   71.89    4.00
   8   5  -3   82.29    4.00
   8   5  -3   75.79    3.90
  -8  -5   3   78.09    4.00
   8  -5  -3   79.09    3.70
  -8   5  -3   70.59    3.70
   8   5   3   72.69    3.80
  -8   5  -3   81.79    3.70
  -8   5  -3   67.39    3.80
  -8  -5   3   81.99    4.50
  -8   5  -3   76.19    4.40
  -8  -5   3   77.99    4.90
  -8   5  -3   82.09    3.90
   8  -5  -3   77.79    3.90
  -8  -5   3   80.59    4.80
   8   5  -5  248.28    9.50
  -8   5   5  243.08    9.50
   8  -5   5  247.38    8.90
   8   5  -5  251.17    9.50
  -8  -5  -5  240.08    9.30
  -8   5   5  253.67   10.30
  -8  -5  -5  241.08    9.20
  -8  -5   5  232.98    9.30
  -8  -5   5  262.57   11.40
  -8   5  -5  249.28    9.00
   8  -5  -5  256.07    9.30
   8  -5  -5  251.67    9.50
  -8  -5   5  256.17   10.10
  -8   5  -5  258.67    9.70
   8   5   5  251.27    9.50
  -8   5  -5  235.78    8.70
   8   5  -7  945.01   27.60
  -8  -5  -7  902.61   26.60
   8  -5   7  916.11   27.30
   8   5  -7  911.21   27.60
  -8  -5  -7  858.81   26.90
  -8   5   7  892.61   27.20
   8  -5  -7  905.01   27.30
  -8  -5   7  904.61   27.30
  -8   5  -7  925.71   26.00
  -8  -5   7  891.31   27.30
  -8   5  -7  899.51   26.80
   8   5   7  896.81   27.80
   8  -5  -7  874.81   27.40
   8   5  -9   42.10    5.10
  -8   5   9   50.09    5.30
   8   5  -9   43.10    5.20
  -8  -5  -9   41.20    4.80
  -8   5  -9   38.10    4.60
   8  -5  -9   31.60    4.50
   8  -5  -9   43.20    5.20
  -8  -5   9   42.80    5.10
  -9  -5   0   -0.10    0.90
  -9   5   0    0.80    0.60
   9   5   0    2.10    0.70
  -9   5   0    0.50    0.90
  -9   5   0    2.40    1.20
  -9   5   0    0.10    0.70
  -9  -5   0   -0.40    0.90
  -9  -5   0    0.90    0.90
  -9   5   0    0.10    0.80
  -9   5   0    0.90    0.90
   9   5   0    0.30    0.50
  -9  -5   0    0.00    0.50
  -9  -5  -2  500.85   15.80
  -9   5   2  522.75   15.20
  -9  -5  -2  508.85   16.20
   9   5  -2  545.05   15.30
  -9   5   2  523.75   16.70
  -9   5   2  557.24   15.50
  -9   5   2  512.55   15.90
  -9   5   2  518.75   16.00
  -9  -5  -2  513.35   16.20
   9   5  -2  520.65   15.30
   9   5   2  512.45   15.30
  -9   5  -2  531.95   15.10
  -9   5  -2  512.35   16.10
  -9  -5   2  515.55   15.30
  -9   5  -2  509.45   15.50
   9  -5  -2  542.45   15.10
  -9   5  -2  536.15   15.70
  -9  -5   2  508.65   16.80
   9  -5  -2  550.94   14.70
  -9   5  -2  514.05   15.50
  -9  -5   2  502.35   16.30
  -9  -5  -4  105.99    5.40
   9   5  -4  106.69    5.30
  -9   5   4  109.19    6.10
   9   5  -4  104.59    5.20
  -9  -5  -4  110.59    5.50
  -9   5   4  108.19    4.90
  -9   5   4  111.49    5.60
  -9   5  -4  114.49    5.00
  -9  -5   4  105.89    5.60
  -9   5  -4  103.89    5.70
  -9   5  -4  119.19    5.20
   9   5   4  108.69    5.10
   9  -5  -4  108.09    5.20
  -9  -5   4  115.69    6.30
  -9   5  -4  108.69    5.50
   9  -5  -4   98.39    4.80
  -9  -5   4  107.39    5.30
  -9   5   6  125.59    7.10
  -9   5   6  118.09    5.70
   9   5  -6  115.29    6.20
   9   5  -6  114.69    6.30
  -9  -5  -6  112.99    6.20
  -9   5   6  119.19    6.50
  -9  -5  -6  119.89    6.10
   9   5   6  104.59    5.90
  -9   5  -6  120.39    6.00
   9  -5  -6  110.19    6.20
  -9  -5   6  103.49    6.40
  -9  -5   6  113.99    6.20
  -9   5  -6  112.09    5.50
   9  -5  -6  112.09    6.00
  -9   5  -6  112.39    6.40
  -9  -5  -8  259.07   11.00
   9   5  -8  243.28   11.00
  -9   5   8  238.68   10.80
   9   5  -8  239.78   10.90
  -9  -5   8  242.28   10.70
   9  -5  -8  241.08   10.90
  -9  -5   8  252.47   11.00
  -9   5  -8  249.18   10.70
   9  -5  -8  245.48   10.90
  -9   5  10   28.90    4.10
   9   5 -10   25.80    4.40
  -9  -5 -10   31.30    4.40
   9   5 -10   29.10    4.40
   9  -5 -10   27.90    4.50
  -9   5 -10   30.90    4.60
   9  -5 -10   27.20    4.60
  -9  -5  10   22.40    4.00
 -10   5   1  299.17   10.90
 -10  -5  -1  284.67   10.20
 -10   5   1  305.87   10.10
 -10   5   1  301.37    9.60
 -10   5   1  291.67   10.10
 -10  -5  -1  297.17   10.80
  10   5  -1  297.27    9.10
 -10   5   1  308.17   10.50
 -10  -5  -1  284.77   10.60
 -10  -5   1  279.87   11.00
 -10   5  -1  283.47    9.60
 -10   5  -1  292.27   10.10
 -10   5  -1  283.87    9.90
 -10  -5   1  309.07    9.50
 -10   5  -1  290.57   10.30
 -10  -5   1  301.97   10.80
 -10   5  -1  294.77    9.30
 -10   5  -1  299.47   10.20
 -10  -5  -3  999.70   28.80
 -10   5   3 1001.80   27.90
 -10  -5  -3 1052.39   29.40
 -10  -5  -3 1043.70   28.70
  10   5  -3 1006.00   28.10
 -10   5   3 1033.00   29.00
 -10   5   3 1062.09   28.10
 -10   5   3 1018.00   30.10
 -10   5   3  966.80   29.00
  10   5  -3 1007.20   28.20
 -10  -5   3 1018.70   28.50
 -10  -5   3  976.70   29.30
 -10   5  -3 1030.10   29.50
  10   5   3 1021.90   27.80
 -10   5  -3  977.60   28.50
 -10   5  -3 1020.70   28.30
  10  -5  -3 1031.40   28.10
 -10  -5   3 1020.60   30.20
 -10   5  -3 1044.60   28.00
 -10   5  -3  996.90   28.30
 -10  -5  -5  604.64   19.30
 -10   5   5  611.34   18.40
  10   5  -5  628.94   19.30
 -10   5   5  581.14   19.40
  10   5  -5  621.14   19.30
 -10  -5  -5  592.24   19.30
 -10   5   5  633.74   20.80
  10  -5  -5  632.94   19.20
 -10  -5   5  593.54   20.20
 -10  -5   5  616.04   19.30
 -10   5  -5  635.64   19.70
 -10   5  -5  634.34   18.70
 -10   5  -5  644.14   18.90
  10  -5  -5  599.04   18.70
  10   5   5  605.74   18.50
 -10  -5   5  594.34   19.60
 -10   5   7   14.50    2.50
 -10  -5  -7   13.90    2.80
 -10   5   7   18.90    3.20
  10   5  -7   12.70    2.70
 -10  -5  -7   11.10    2.60
  10   5  -7   14.20    2.90
  10  -5  -7   14.90    2.90
 -10   5  -7   13.90    2.60
 -10  -5   7   12.30    3.00
  10  -5  -7   16.80    3.00
 -10  -5   7   15.60    2.90
 -10  -5   7   14.50    3.00
 -10   5   9  361.16   14.90
  10   5  -9  360.16   15.10
  10   5  -9  400.26   15.40
 -10  -5  -9  377.56   15.20
 -10  -5   9  381.76   15.20
 -10   5  -9  380.96   14.80
 -10  -5   9  375.06   14.80
  10  -5  -9  371.46   15.00
 -11  -5   0    0.00    1.20
 -11  -5   0    0.10    0.60
 -11   5   0    2.70    1.40
 -11   5   0    0.60    0.80
 -11   5   0    1.80    1.20
 -11   5   0    0.30    1.00
 -11   5   0    0.00    0.80
 -11  -5   0   -0.10    1.00
 -11  -5   0    0.70    1.20
 -11  -5  -2  621.04   18.70
  11   5  -2  604.84   17.10
 -11   5   2  577.74   18.10
 -11   5   2  608.24   19.30
 -11  -5  -2  603.14   18.30
 -11   5   2  601.74   17.20
 -11   5   2  603.84   17.80
 -11   5   2  545.45   18.20
 -11  -5  -2  575.74   18.60
 -11   5  -2  597.44   17.70
 -11  -5   2  603.64   19.50
 -11  -5   2  554.44   18.60
 -11  -5   2  585.94   17.40
 -11   5  -2  559.14   17.50
 -11   5  -2  568.24   18.50
 -11   5  -2  592.24   17.90
 -11   5  -2  590.34   17.20
  11   5  -4  341.27   12.00
 -11  -5  -4  338.57   12.80
  11   5  -4  360.76   12.10
 -11  -5  -4  350.46   12.60
 -11   5   4  351.46   12.80
 -11   5   4  356.46   13.90
 -11   5   4  358.86   11.70
 -11   5  -4  363.66   12.60
 -11   5  -4  346.17   13.20
 -11   5  -4  352.56   12.00
  11  -5  -4  383.56   13.30
 -11  -5   4  364.96   12.50
 -11  -5   4  355.46   13.70
 -11  -5   4  343.17   13.00
 -11   5  -4  367.36   12.00
 -11  -5  -6   80.59    5.40
 -11   5   6   80.59    5.60
  11   5  -6   90.39    5.60
  11   5  -6   80.59    5.30
 -11   5   6   75.49    6.00
 -11  -5  -6   87.89    5.70
 -11   5  -6   83.49    4.80
 -11  -5   6   83.79    5.90
 -11  -5   6   79.69    5.40
 -11  -5   6   79.49    5.40
  11  -5  -6   85.39    5.20
  11  -5  -6   73.59    5.10
 -11   5  -6   75.39    5.00
 -11   5   8  136.89    8.10
  11   5  -8  153.58    8.20
  11   5  -8  147.09    8.10
 -11  -5  -8  143.89    8.20
  11  -5  -8  139.89    7.80
  11  -5  -8  131.39    7.80
 -11  -5   8  146.59    8.20
 -11  -5   8  132.09    8.00
 -11  -5   8  136.49    7.80
 -11   5  -8  135.29    7.60
 -12   5   1 1011.30   29.00
 -12   5   1 1035.80   27.90
 -12   5   1 1012.60   29.10
 -12   5   1 1013.10   30.00
 -12  -5  -1  978.40   29.70
 -12  -5  -1  996.80   29.10
 -12  -5  -1  998.20   29.90
 -12   5   1 1020.00   29.50
 -12   5  -1 1008.90   29.10
 -12   5  -1 1002.70   28.20
 -12   5  -1  962.00   29.30
 -12  -5   1 1039.70   30.60
 -12   5  -1  997.90   29.00
 -12  -5   1 1011.50   29.90
 -12  -5   1 1074.29   28.00
 -12   5  -1 1018.60   27.90
 -12   5  -1 1035.60   28.70
 -12   5   3   84.79    6.00
 -12  -5  -3   83.19    5.40
 -12  -5  -3   87.19    5.30
 -12   5   3   88.79    5.30
 -12  -5   3   88.29    6.10
 -12   5  -3   88.29    4.80
 -12   5  -3   86.19    4.90
 -12   5  -3   90.79    4.70
 -12  -5   3   86.79    4.80
 -12  -5   3   79.79    5.30
 -12   5  -3   84.79    5.50
 -12   5  -3   90.69    5.00
  12   5  -5  345.37   12.40
 -12  -5  -5  348.17   13.00
 -12   5   5  324.07   14.00
 -12   5   5  333.37   13.00
 -12  -5  -5  329.37   12.90
 -12  -5   5  362.46   12.80
 -12  -5   5  328.37   13.80
 -12  -5   5  341.67   13.20
 -12   5  -5  350.56   12.10
 -12   5  -5  333.77   12.70
 -12   5  -5  350.16   12.30
  12   5  -7  701.53   22.60
 -12   5   7  685.63   23.20
 -12  -5  -7  690.73   23.00
 -12  -5  -7  697.63   22.90
  12   5  -7  719.93   22.90
 -12  -5   7  658.23   23.40
 -12  -5   7  689.03   22.90
 -12   5  -7  723.43   22.50
 -12  -5   7  678.33   22.70
  12  -5  -7  696.03   22.50
  12   5  -9   50.29    5.90
 -12   5   9   32.80    4.80
 -12  -5  -9   31.60    4.60
  12   5  -9   40.10    5.30
 -12  -5   9   38.10    5.10
 -12  -5   9   41.40    5.30
  12  -5  -9   38.70    5.20
 -12   5  -9   38.00    4.80
 -13  -5   0    0.20    1.30
 -13   5   0    1.70    1.50
 -13   5   0   -0.60    1.10
 -13   5   0    0.00    1.40
 -13  -5   0    0.40    1.30
 -13   5   0   -1.00    1.00
 -13  -5  -2  343.67   12.40
 -13  -5  -2  321.27   12.60
 -13   5   2  334.67   12.10
 -13   5   2  309.87   11.70
 -13   5   2  331.17   13.20
 -13   5   2  305.07   12.20
 -13  -5  -2  332.37   12.20
 -13  -5   2  309.87   12.60
 -13   5  -2  326.57   11.10
 -13   5  -2  323.47   12.50
 -13   5  -2  330.17   11.90
 -13   5  -2  334.37   11.60
 -13   5  -2  324.47   11.30
 -13  -5   2  327.67   13.30
 -13  -5   2  334.97   11.30
 -13   5   4  120.19    7.60
 -13   5   4  111.79    6.60
 -13  -5  -4  122.69    7.00
 -13  -5  -4  125.89    6.80
 -13   5  -4  123.49    6.50
 -13   5  -4  129.59    6.10
 -13  -5   4  113.19    7.30
 -13  -5   4  129.79    6.40
 -13  -5   4  118.49    6.90
 -13   5  -4  115.69    7.10
 -13   5  -4  122.79    6.20
 -13  -5  -6   80.29    5.80
  13   5  -6   79.59    5.90
 -13   5   6   88.19    6.00
 -13   5   6   86.29    6.80
 -13  -5  -6   67.39    5.50
 -13   5  -6   81.79    5.30
 -13  -5   6   84.09    5.70
 -13  -5   6   78.19    5.80
 -13  -5   6   65.19    5.80
 -13  -5  -8  128.09    7.80
  13   5  -8  110.49    7.30
 -13   5   8  110.69    7.60
 -13   5  -8  119.89    7.30
 -13  -5   8  120.39    8.00
 -13  -5   8  114.49    7.40
 -14  -5  -1  163.48    7.80
 -14   5   1  160.88    8.40
 -14   5   1  154.48    7.60
 -14  -5  -1  154.18    8.10
 -14  -5  -1  165.88    8.20
 -14   5   1  144.89    7.30
 -14   5   1  150.18    7.70
 -14   5  -1  155.18    7.90
 -14  -5   1  134.89    7.70
 -14   5  -1  138.39    7.30
 -14  -5   1  165.58    8.70
 -14   5  -1  169.88    7.40
 -14   5   3  463.05   16.30
 -14  -5  -3  456.45   16.30
 -14  -5  -3  447.86   16.70
 -14   5   3  483.95   17.90
 -14  -5   3  460.55   17.60
 -14   5  -3  458.95   15.80
 -14   5  -3  461.05   15.40
 -14   5  -3  465.15   17.00
 -14   5  -3  476.25   16.00
 -14  -5   3  436.96   16.60
 -14  -5   3  521.95   15.80
 -14  -5  -5  343.67   14.00
 -14  -5  -5  350.16   13.80
 -14   5   5  364.16   14.10
 -14   5   5  366.06   15.40
 -14  -5   5  340.67   14.10
 -14  -5   5  362.96   13.40
 -14   5  -5  376.46   13.10
 -14  -5   5  331.27   14.70
 -14  -5  -7   -0.60    1.90
 -14  -5  -7    0.70    1.80
 -14   5   7    1.60    1.80
 -14  -5   7    4.10    2.40
 -14  -5   7    1.10    1.90
 -14  -5   7    2.20    1.90
 -14   5  -7    1.10    1.70
 -15  -5   0    1.40    1.70
 -15   5   0    0.60    1.30
 -15   5   0   -0.30    1.40
 -15  -5   0    2.20    1.90
 -15   5   0   -2.10    1.20
 -15   5   0   -0.30    1.50
 -15  -5  -2  281.57   12.40
 -15   5   2  300.37   13.10
 -15   5   2  304.07   11.90
 -15  -5  -2  296.27   12.00
 -15   5  -2  290.87   12.40
 -15   5  -2  293.27   11.70
 -15  -5   2  289.07   13.00
 -15   5  -2  318.17   11.40
 -15  -5   2  294.87   12.60
 -15   5   4  103.19    6.50
 -15  -5  -4  105.59    7.00
 -15   5   4   96.39    7.40
 -15  -5  -4  111.39    6.70
 -15  -5   4  110.39    7.60
 -15   5  -4   96.99    7.00
 -15  -5   4   97.89    5.90
 -15  -5   4   99.39    6.80
 -15   5  -4  104.99    6.20
 -15  -5  -6   31.90    4.40
 -15  -5  -6   39.20    5.20
 -15   5   6   29.00    4.40
 -15  -5   6   35.20    4.60
 -15  -5   6   34.10    5.30
 -15  -5   6   33.70    4.20
 -16   5   1  349.87   14.00
 -16  -5  -1  396.76   14.80
 -16  -5  -1  371.66   15.00
 -16   5   1  366.36   14.90
 -16   5   1  362.16   13.70
 -16  -5   1  392.26   15.50
 -16   5  -1  353.26   13.90
 -16   5  -1  383.46   13.60
 -16   5  -1  348.87   14.40
 -16  -5   1  378.96   15.10
 -16  -5  -3    5.50    2.60
 -16   5   3    5.40    2.10
 -16   5   3    9.90    3.20
 -16  -5  -3   11.10    2.70
 -16   5  -3    7.40    2.40
 -16  -5   3    7.30    2.70
 -16   5  -3   10.20    3.20
 -16   5  -3    5.80    2.00
 -16  -5   3    7.10    2.60
 -16   5   5  129.39    9.10
 -16  -5  -5  138.69    8.10
 -16  -5  -5  127.79    8.40
 -16   5   5  156.88    8.60
 -16  -5   5  125.09    7.30
 -16  -5   5  136.79    8.20
 -16  -5   5  137.99    9.00
 -17   5   0    0.10    1.80
 -17   5   0    6.70    2.00
 -17  -5   0    2.90    2.00
 -17  -5   0    1.80    1.70
 -17  -5  -2  213.48   11.00
 -17   5   2  226.58   11.60
 -17   5   2  226.48   10.30
 -17  -5   2  210.48   10.80
 -17  -5   2  225.58   11.70
 -17   5  -2  232.98   10.30
 -17   5  -2  206.28    9.30
 -17   5   4   70.79    5.90
 -17  -5  -4   87.69    7.00
 -17  -5  -4   86.89    6.40
 -17   5  -4   78.19    6.80
 -17  -5   4   79.29    6.30
 -17  -5   4   96.59    7.60
 -18  -5  -1   92.39    7.10
 -18   5   1   97.99    6.40
 -18  -5   1   94.99    7.30
 -18  -5   1   96.29    7.30
 -18   5  -1   90.89    6.00
 -18   5   3  307.87   12.80
 -18  -5  -3  282.77   13.40
 -18  -5   3  268.17   13.00
 -18  -5   3  313.97   14.40
 -18   5  -3  290.47   13.60
   0  -6   0   43.60    2.60
   0   6   0   43.50    2.10
   0   6   0   43.40    1.90
   0   6   0   44.60    1.90
   0   6   0   43.00    2.00
   0   6   0   39.90    2.50
   0   6   2  104.19    4.90
   0   6   2  117.19    3.60
   0   6  -2  113.19    4.30
   0   6  -2  109.99    4.10
   0   6  -2  116.69    4.10
   0   6   2  119.59    3.60
   0   6   2  116.49    4.30
   0  -6   2  119.59    5.10
   0   6  -2  116.09    4.20
   0  -6  -2  117.29    3.70
   0  -6  -2  113.69    4.20
   0   6  -4 1342.17   36.30
   0  -6  -4 1332.27   36.30
   0  -6  -4 1367.26   35.70
   0   6   4 1370.76   38.10
   0  -6   4 1389.56   35.80
   0  -6   4 1367.96   38.10
   0   6  -4 1401.76   36.50
   0   6  -4 1363.26   36.40
   0   6   4 1370.36   35.40
   0  -6   6 1197.98   36.40
   0  -6  -6 1235.68   33.60
   0   6  -6 1229.68   34.20
   0   6   6 1257.47   33.10
   0   6  -6 1231.38   34.30
   0   6   6 1316.97   37.10
   0  -6  -6 1228.18   34.20
   0  -6  -6 1221.28   34.30
   0   6  -6 1230.78   34.30
   0   6  -8   72.99    5.00
   0   6  -8   73.19    4.90
   0   6   8   83.59    6.70
   0  -6  -8   71.99    4.60
   0  -6  -8   74.69    5.00
   0   6  -8   76.39    5.00
   0  -6   8   71.39    6.20
   0   6  -8   68.29    4.90
   0  -6  -8   74.29    5.10
   0   6 -10   37.60    4.60
   0  -6 -10   40.70    4.60
   0   6 -10   47.70    5.30
   0   6 -10   32.90    4.40
   0   6 -10   40.00    4.50
   0  -6 -10   30.50    4.10
   0  -6 -10   37.40    4.80
   1   6  -1 1753.02   46.50
   1   6  -1 1893.01   46.20
  -1   6   1 1855.91   46.10
  -1   6   1 1893.41   46.10
  -1   6   1 1728.63   47.30
  -1   6   1 1858.61   46.50
   1  -6   1 1770.12   47.20
  -1  -6  -1 1751.92   45.90
  -1   6   1 1798.42   46.50
   1   6  -1 1696.03   47.30
   1   6  -1 1835.72   46.50
   1   6   1 1902.21   46.40
   1   6   1 1785.82   46.50
  -1   6  -1 1780.82   46.40
  -1   6  -1 1841.92   46.40
   1  -6  -1 1846.62   47.50
  -1   6  -1 1809.72   47.20
  -1  -6   1 1849.52   47.50
   1   6   1 1757.12   47.40
  -1   6  -1 1864.71   46.40
   1   6   1 1770.12   45.70
  -1   6  -1 1810.72   46.40
  -1  -6  -3   31.70    2.10
  -1   6   3   30.30    1.60
  -1  -6  -3   33.40    1.90
   1   6  -3   32.00    2.20
  -1   6   3   28.60    1.70
   1  -6   3   29.70    2.70
   1   6  -3   29.50    2.10
  -1  -6  -3   31.50    1.40
   1   6  -3   31.60    2.00
  -1   6   3   30.30    2.70
  -1  -6   3   27.80    2.00
   1  -6  -3   28.00    1.60
  -1   6  -3   29.60    2.00
   1   6   3   30.40    1.40
  -1   6  -3   25.70    2.00
  -1   6  -3   24.80    1.80
   1   6   3   35.60    2.80
   1  -6  -3   30.60    2.10
  -1   6  -3   30.90    2.10
  -1  -6  -5    8.90    1.70
   1  -6   5    7.70    1.20
   1   6  -5    7.40    1.60
  -1  -6  -5    5.50    1.30
   1  -6   5    5.80    1.80
  -1  -6  -5    7.50    1.40
  -1   6   5   12.90    2.50
  -1   6   5    6.90    1.30
   1   6  -5    8.30    1.60
  -1   6  -5    6.50    1.50
  -1   6  -5    4.60    1.40
  -1   6  -5    6.40    1.50
  -1   6  -5    6.70    1.50
  -1   6  -5   10.00    1.70
   1   6   5   11.30    1.30
   1  -6  -5    8.50    1.40
   1   6   5   12.10    2.40
  -1  -6   5   10.70    1.50
  -1  -6   5    8.90    2.20
  -1   6   7   10.30    1.80
   1  -6   7    7.60    2.30
   1   6  -7    9.10    2.10
  -1   6   7    7.40    2.40
   1   6  -7   16.70    2.60
  -1  -6  -7    9.30    2.00
  -1  -6  -7   12.30    2.20
  -1  -6  -7   16.10    2.50
   1   6  -7    9.80    2.10
  -1   6  -7    9.60    2.00
   1  -6  -7    9.60    1.90
   1  -6  -7   10.70    2.20
  -1  -6   7   13.50    2.90
  -1   6  -7   12.60    2.20
  -1   6  -7    9.10    2.10
   1  -6  -7    9.50    2.10
  -1   6  -7    7.70    2.10
   1   6   7    9.80    2.70
  -1  -6  -9  297.87   12.00
   1   6  -9  277.37   11.80
  -1  -6  -9  280.87   11.30
  -1  -6  -9  290.27   11.70
   1   6  -9  285.27   11.90
   1   6  -9  293.67   11.40
   1   6  -9  287.37   11.80
  -1   6  -9  282.07   11.80
   1  -6  -9  288.57   11.20
  -1   6  -9  277.97   11.40
   1  -6  -9  273.87   11.90
   1  -6  -9  303.87   12.10
  -1   6  -9  273.57   11.50
  -1   6  -9  283.27   11.10
   1   6 -11  139.69    8.50
  -1  -6 -11  129.19    8.20
   1   6 -11  123.39    7.90
   1   6 -11  135.59    7.70
   1   6 -11  147.79    8.40
  -1  -6 -11  128.09    7.60
  -1  -6 -11  120.79    7.70
   1  -6 -11  129.09    7.50
  -1   6 -11  131.69    7.80
   1  -6 -11  136.19    8.50
  -1   6 -11  129.19    8.20
  -1   6 -11  127.09    7.90
   2  -6   0  454.75   12.80
  -2   6   0  418.36   12.50
   2   6   0  409.36   11.90
   2   6   0  442.56   11.50
   2   6   0  412.46   12.70
  -2   6   0  414.56   11.90
   2   6   0  440.06   12.00
  -2   6   0  417.06   11.80
  -2   6   0  441.76   11.90
  -2  -6   0  414.96   11.70
  -2   6   0  448.36   11.90
  -2   6   2   29.30    2.40
  -2  -6  -2   32.90    1.60
  -2   6   2   26.20    1.60
   2  -6   2   25.40    2.10
  -2   6   2   28.40    1.60
   2   6  -2   24.90    1.80
  -2  -6  -2   28.40    1.70
   2   6  -2   29.90    1.60
  -2  -6  -2   28.70    1.80
   2   6  -2   30.00    1.90
   2  -6  -2   31.10    1.40
   2  -6  -2   27.20    1.80
  -2   6  -2   27.00    1.80
   2   6   2   26.60    2.30
  -2   6  -2   28.50    1.70
  -2   6  -2   27.50    1.70
  -2   6  -2   27.50    1.90
   2  -6  -2   29.60    2.70
  -2  -6   2   26.30    2.00
  -2   6  -2   34.40    1.70
   2   6   2   28.50    1.80
  -2  -6  -4 1754.82   45.50
   2   6  -4 1686.83   46.10
  -2  -6  -4 1693.63   45.70
  -2  -6  -4 1827.62   44.80
  -2   6   4 1683.33   47.60
   2   6  -4 1789.72   46.30
   2  -6   4 1669.23   47.20
   2  -6   4 1810.92   44.80
   2   6  -4 1721.73   45.50
  -2   6   4 1732.53   45.40
   2  -6  -4 1723.53   46.00
  -2   6  -4 1745.73   45.70
  -2   6  -4 1645.34   45.60
  -2   6  -4 1746.63   46.10
  -2   6  -4 1732.93   45.70
  -2   6  -4 1751.62   45.90
   2   6   4 1820.92   44.40
   2   6   4 1824.92   47.60
  -2  -6   4 1757.42   45.80
   2  -6  -4 1806.32   46.20
   2  -6  -4 1799.62   45.10
  -2  -6   4 1700.63   47.80
  -2   6   6  847.82   23.80
  -2  -6  -6  830.42   24.30
   2   6  -6  832.52   24.70
  -2  -6  -6  865.71   24.50
  -2   6   6  842.02   27.00
   2   6  -6  882.61   24.90
   2  -6   6  837.62   26.40
  -2  -6  -6  849.52   24.10
   2  -6  -6  859.01   24.80
  -2   6  -6  847.72   24.20
  -2  -6   6  875.31   27.20
   2  -6  -6  831.32   24.60
  -2   6  -6  852.91   24.30
   2  -6  -6  856.41   23.80
  -2   6  -6  828.62   24.50
  -2  -6   6  863.31   23.80
   2   6   6  879.11   26.70
  -2   6  -6  820.12   24.10
  -2  -6  -8   26.80    3.50
  -2  -6  -8   22.80    3.10
   2   6  -8   28.90    3.70
   2   6  -8   25.90    3.50
  -2   6   8   23.20    4.40
  -2   6   8   27.30    3.10
   2   6  -8   20.60    3.20
   2  -6   8   28.30    4.50
  -2  -6  -8   25.20    3.30
  -2   6  -8   25.10    3.20
   2   6   8   21.40    4.00
  -2   6  -8   24.80    3.40
   2  -6  -8   26.60    3.50
  -2   6  -8   25.30    3.30
  -2   6  -8   27.70    3.30
   2  -6  -8   23.50    3.40
  -2  -6   8   22.70    4.20
   2  -6  -8   24.20    3.10
  -2  -6 -10  204.18    9.70
   2   6 -10  214.48   10.30
  -2  -6 -10  211.68   10.20
   2   6 -10  209.58   10.30
   2   6 -10  203.18   10.20
   2   6 -10  198.38    9.60
  -2  -6 -10  220.68   10.10
  -2   6 -10  206.88    9.80
  -2   6 -10  220.88   10.50
   2  -6 -10  224.28   10.60
   2  -6 -10  220.58    9.70
   2  -6 -10  204.88   10.40
  -2   6 -10  210.48    9.80
  -2   6 -10  205.68    9.30
  -3   6   1 1379.96   36.80
   3   6  -1 1370.76   36.80
  -3   6   1 1402.06   36.70
  -3   6   1 1514.35   36.80
   3  -6   1 1360.66   37.20
   3   6  -1 1551.94   36.10
  -3  -6  -1 1435.56   36.80
   3   6  -1 1384.06   37.80
  -3   6   1 1341.77   37.40
  -3  -6  -1 1445.26   36.70
   3   6  -1 1425.66   36.80
  -3   6   1 1449.06   36.70
  -3   6  -1 1409.66   36.50
  -3   6  -1 1393.26   36.80
  -3   6  -1 1428.86   36.00
  -3   6  -1 1372.16   36.80
   3  -6  -1 1420.46   37.70
  -3   6  -1 1376.46   36.70
   3   6   1 1388.46   37.70
  -3   6  -1 1472.05   36.50
  -3  -6   1 1425.96   37.40
   3  -6  -1 1385.56   36.60
  -3   6  -1 1420.26   37.20
   3   6   1 1456.95   36.80
  -3   6   3  220.88    8.60
  -3  -6  -3  219.48    7.20
   3   6  -3  225.58    7.70
  -3  -6  -3  234.08    7.00
  -3   6   3  230.88    7.10
   3   6  -3  219.28    6.90
   3  -6   3  224.88    8.10
  -3  -6  -3  226.18    7.30
   3   6  -3  227.88    7.60
  -3   6   3  213.18    7.10
  -3  -6   3  215.68    7.70
   3  -6  -3  222.38    7.50
  -3   6  -3  230.98    7.10
   3  -6  -3  235.38    6.60
  -3   6  -3  225.18    7.40
  -3   6  -3  229.78    7.10
  -3   6  -3  213.38    7.10
   3   6   3  214.18    8.20
  -3   6  -3  231.88    7.60
  -3  -6  -5  142.59    5.10
  -3   6   5  137.99    7.30
   3  -6   5  132.29    6.60
  -3  -6  -5  133.09    5.50
   3   6  -5  133.69    6.00
  -3   6   5  131.59    5.40
   3   6  -5  130.29    5.90
  -3  -6  -5  134.99    5.50
  -3  -6  -5  141.19    5.70
   3   6   5  128.89    6.70
  -3   6  -5  148.29    5.60
  -3   6  -5  135.09    5.50
  -3   6  -5  130.99    5.60
   3  -6  -5  142.09    5.20
  -3  -6   5  139.79    7.40
   3  -6  -5  136.69    6.00
  -3   6  -5  132.69    5.50
  -3  -6   5  130.59    5.60
   3  -6  -5  133.59    5.90
  -3   6  -5  136.29    6.00
  -3  -6  -7   52.39    3.70
  -3  -6  -7   50.09    3.80
  -3  -6  -7   53.79    3.80
  -3   6   7   49.00    3.50
  -3   6   7   43.50    4.90
   3  -6   7   48.20    4.60
   3   6  -7   49.90    3.90
   3   6  -7   51.59    4.10
   3   6   7   48.10    4.70
  -3   6  -7   42.70    3.30
  -3  -6   7   54.39    5.20
   3  -6  -7   49.40    3.40
   3  -6  -7   55.39    4.10
  -3   6  -7   41.50    3.60
  -3   6  -7   51.29    3.60
  -3   6  -7   41.80    3.40
  -3  -6   7   44.90    3.60
   3  -6  -7   64.09    4.40
   3   6  -9  188.48    9.30
  -3   6   9  199.38    8.50
  -3  -6  -9  180.78    8.80
   3   6  -9  206.98    9.60
  -3  -6  -9  186.48    8.80
  -3  -6  -9  186.78    8.70
   3   6  -9  202.08    9.40
  -3   6  -9  188.18    9.10
   3  -6  -9  190.38    9.40
  -3   6  -9  187.48    8.70
  -3   6  -9  187.68    8.60
  -3   6  -9  192.68    8.40
   3  -6  -9  190.28    9.50
   3  -6  -9  191.88    8.60
   3   6 -11  111.69    7.60
  -3  -6 -11  118.69    7.40
  -3  -6 -11  111.89    7.20
  -3  -6 -11  120.49    7.20
   3   6 -11  107.19    7.20
   3   6 -11  102.99    7.40
   3   6 -11  107.49    7.50
   3  -6 -11  103.69    7.50
  -3   6 -11  111.59    7.40
   3  -6 -11  100.29    7.50
  -3   6 -11   95.29    6.50
  -3  -6  11   95.79    7.00
   4   6   0  480.65   14.70
   4   6   0  488.85   13.80
  -4   6   0  489.15   14.10
   4  -6   0  504.75   14.30
  -4   6   0  484.75   13.90
   4   6   0  490.05   13.70
  -4   6   0  478.35   13.90
   4   6   0  528.95   13.00
  -4   6   0  524.85   13.60
  -4   6   0  498.65   13.90
  -4  -6   0  468.25   13.80
  -4  -6   0  499.35   14.50
   4   6  -2  267.37    8.40
  -4   6   2  260.77    9.20
  -4   6   2  270.07    8.30
  -4  -6  -2  278.77    8.30
   4   6  -2  256.37    8.40
   4  -6   2  254.47    8.50
  -4   6   2  267.87    8.50
   4   6  -2  283.27    7.60
  -4  -6  -2  260.77    8.30
  -4   6   2  259.97    8.20
  -4   6  -2  272.37    7.80
   4   6   2  265.97    8.20
  -4   6  -2  269.17    7.80
   4  -6  -2  258.77    8.20
  -4  -6   2  268.37    9.00
  -4   6  -2  279.67    7.90
   4   6   2  273.67    9.20
  -4   6  -2  275.47    8.40
  -4   6  -2  264.97    8.50
  -4   6  -2  267.77    8.40
   4  -6  -2  285.17    9.50
  -4  -6  -4 1140.49   29.70
   4  -6   4 1163.48   31.00
  -4   6   4 1064.99   29.80
   4  -6   4 1068.29   30.90
   4   6  -4 1079.89   30.40
  -4   6   4 1062.99   31.70
  -4  -6  -4 1107.99   29.90
   4   6  -4 1101.59   30.40
  -4  -6  -4 1162.98   29.60
  -4   6  -4 1117.89   29.80
   4  -6  -4 1088.09   30.20
   4  -6  -4 1096.09   30.10
   4   6   4 1094.69   31.30
   4  -6  -4 1138.69   29.10
  -4  -6   4 1138.29   32.30
  -4  -6   4 1111.59   30.50
  -4   6  -4 1072.59   29.50
  -4   6  -4 1060.39   30.20
  -4   6  -4 1102.79   29.30
  -4   6  -4 1136.79   30.00
  -4  -6  -6  803.02   23.40
  -4   6   6  848.22   26.90
   4  -6   6  823.62   25.50
  -4  -6  -6  822.02   23.80
  -4   6   6  816.72   23.70
   4   6  -6  814.42   24.40
  -4  -6  -6  846.02   23.80
   4   6  -6  834.52   24.50
   4  -6  -6  797.22   24.30
  -4   6  -6  852.01   23.50
   4  -6  -6  826.92   23.20
  -4   6  -6  796.62   23.90
  -4   6  -6  815.02   23.60
  -4   6  -6  832.12   24.50
  -4  -6   6  876.11   27.10
   4  -6  -6  812.32   24.30
   4   6   6  825.72   25.80
  -4  -6   6  819.12   23.80
  -4   6  -6  832.32   23.40
  -4  -6  -8    4.10    1.60
  -4   6   8    1.20    1.70
  -4  -6  -8   -0.20    1.30
   4   6  -8    1.30    1.60
  -4   6   8    5.80    1.80
  -4  -6  -8    3.40    1.60
   4  -6   8    1.00    1.50
   4   6  -8    0.60    1.50
   4  -6  -8    0.30    1.30
  -4   6  -8    0.90    1.50
   4  -6  -8   -2.00    1.10
  -4   6  -8    0.90    1.10
   4  -6  -8   -1.00    1.10
   4   6   8   -1.10    2.00
  -4  -6   8    3.60    2.20
  -4   6  -8    1.10    1.30
  -4   6  -8   -1.00    0.90
  -4  -6 -10  194.78    9.20
  -4  -6 -10  200.38    9.50
  -4  -6 -10  209.78    9.80
   4   6 -10  187.88    9.70
   4   6 -10  193.18   10.10
   4   6 -10  199.88   10.10
  -4  -6  10  188.38    9.70
  -4   6 -10  182.28    8.80
   4  -6 -10  204.68   10.40
   4  -6 -10  189.88   10.10
  -4   6 -10  203.58   10.00
  -5  -6  -1  883.21   24.90
   5   6  -1  899.91   24.80
   5   6  -1  948.81   24.80
  -5  -6  -1  937.51   25.20
  -5   6   1  984.50   24.50
  -5  -6  -1  923.31   25.50
  -5   6   1  920.21   25.00
  -5   6   1  920.81   25.00
   5  -6   1  904.81   24.90
  -5   6   1  909.21   24.90
  -5   6   1  937.11   25.30
   5   6   1  895.31   25.60
  -5   6  -1  909.71   24.90
   5   6   1  924.91   24.60
   5   6   1  940.91   24.60
  -5   6  -1  898.81   24.90
   5  -6  -1  915.91   24.50
  -5  -6   1  904.01   25.70
   5  -6  -1  943.11   25.70
  -5   6  -1  945.11   24.00
  -5   6  -1  921.61   24.20
  -5   6  -1  996.30   25.20
  -5   6  -1 1003.60   24.30
  -5   6  -1  915.51   25.00
   5  -6   3   70.89    3.60
   5   6  -3   67.19    3.60
   5   6  -3   63.49    3.40
  -5  -6  -3   71.79    3.60
  -5  -6  -3   68.99    3.30
  -5   6   3   71.29    3.50
  -5   6   3   62.19    3.30
  -5   6   3   71.29    4.30
  -5   6  -3   72.59    2.80
  -5   6  -3   68.49    3.60
  -5   6  -3   69.59    3.40
  -5   6  -3   67.19    3.10
   5  -6  -3   69.29    3.50
  -5  -6   3   70.59    4.50
   5  -6  -3   66.09    3.40
  -5   6  -3   66.69    2.90
  -5  -6   3   68.99    3.90
   5   6   3   70.49    4.00
  -5  -6  -5   33.70    2.70
  -5   6   5   32.60    3.60
   5  -6   5   35.60    3.20
  -5   6   5   32.70    2.70
  -5  -6  -5   35.10    2.50
  -5  -6  -5   33.60    2.60
  -5  -6  -5   35.00    2.50
   5   6  -5   36.00    3.00
   5   6  -5   35.80    3.10
   5   6   5   32.60    3.20
  -5  -6   5   32.40    3.60
   5  -6  -5   41.10    2.50
  -5  -6   5   33.20    2.90
  -5   6  -5   38.50    2.70
  -5   6  -5   33.30    2.40
   5  -6  -5   34.00    2.90
  -5   6  -5   30.60    3.20
  -5   6  -5   37.40    2.30
   5  -6  -5   34.60    2.90
  -5   6  -5   36.50    2.70
  -5   6   7   42.80    5.00
  -5  -6  -7   46.40    3.50
  -5  -6  -7   40.50    3.50
  -5  -6  -7   45.80    3.40
   5  -6   7   45.50    4.30
  -5   6   7   42.00    3.60
   5   6  -7   45.90    4.10
   5   6  -7   40.40    4.20
  -5   6  -7   41.60    3.20
  -5   6  -7   39.90    3.10
   5  -6  -7   37.80    4.20
  -5   6  -7   44.00    3.30
  -5  -6   7   48.10    3.70
  -5   6  -7   38.70    4.00
  -5  -6   7   47.40    5.00
   5  -6  -7   52.89    3.50
   5  -6  -7   50.39    4.30
   5   6   7   47.40    4.50
  -5  -6  -9  245.18   10.80
  -5   6   9  252.57   10.60
  -5  -6  -9  259.77   10.70
   5   6  -9  245.88   11.30
   5   6  -9  252.07   11.40
  -5  -6  -9  246.88   10.30
   5  -6  -9  257.27   11.50
  -5  -6   9  261.77   11.30
   5  -6  -9  259.07   11.60
  -5   6  -9  250.37   10.00
  -5   6  -9  266.17   11.20
  -5   6  -9  271.47   13.60
   5   6 -11   90.69    6.90
  -5  -6 -11   94.29    6.80
   5   6 -11  104.19    7.40
   5  -6 -11   96.89    7.30
  -5  -6  11   93.99    6.80
   5  -6 -11   96.59    7.30
  -5   6 -11   94.59    7.00
   6   6   0   46.80    3.10
  -6  -6   0   56.49    2.30
  -6  -6   0   64.19    3.50
   6  -6   0   56.99    2.90
  -6   6   0   54.19    2.00
  -6   6   0   49.20    2.80
  -6   6   0   51.89    2.70
  -6  -6   0   46.60    2.80
   6   6   0   51.89    2.50
  -6   6   0   49.60    2.80
  -6  -6   0   51.99    3.10
   6   6   0   48.40    2.50
  -6   6   0   54.79    2.60
  -6   6   0   50.99    2.80
   6   6  -2    8.20    1.40
   6   6  -2    8.60    1.40
  -6   6   2    8.50    1.50
  -6   6   2   10.40    1.70
  -6   6   2    7.40    1.50
  -6  -6  -2    8.80    1.50
  -6  -6  -2    9.10    1.60
  -6   6   2    9.50    1.50
  -6   6   2   10.70    1.20
   6  -6   2    8.00    1.20
  -6  -6  -2   10.70    1.70
  -6   6  -2    6.60    1.30
   6  -6  -2   10.00    1.40
  -6   6  -2   10.50    1.30
  -6  -6   2    8.60    1.40
   6   6   2   14.40    1.50
  -6   6  -2   10.40    0.90
   6   6   2    7.00    1.50
  -6   6  -2    9.20    1.50
  -6   6  -2    6.90    1.40
  -6   6  -2   12.20    1.80
   6  -6  -2   10.30    1.40
  -6  -6   2    9.90    1.90
  -6   6  -2   13.40    1.10
   6  -6  -2   11.50    1.90
  -6   6   4 1559.34   42.40
  -6  -6  -4 1521.35   40.60
   6   6  -4 1518.15   40.80
  -6   6   4 1507.25   40.50
  -6   6   4 1470.65   40.60
  -6  -6  -4 1533.95   40.10
  -6  -6  -4 1535.05   40.30
   6   6  -4 1489.95   40.80
   6  -6   4 1463.05   40.80
  -6  -6   4 1464.85   41.20
  -6   6  -4 1464.05   40.80
   6  -6  -4 1506.95   40.50
  -6   6  -4 1594.44   39.20
  -6   6  -4 1504.75   40.30
  -6   6  -4 1513.95   40.10
   6  -6  -4 1456.45   40.60
  -6   6  -4 1542.85   39.50
  -6  -6   4 1549.94   43.00
   6   6   4 1558.64   41.60
   6  -6   6  592.14   19.40
  -6  -6  -6  629.44   18.00
  -6  -6  -6  591.44   17.70
   6   6  -6  608.94   19.10
   6   6  -6  590.74   18.90
  -6  -6  -6  622.64   18.00
  -6   6   6  605.44   21.20
  -6   6   6  592.14   18.50
  -6  -6  -6  575.74   18.40
  -6   6  -6  594.14   18.00
  -6  -6   6  609.84   21.40
  -6  -6   6  610.44   18.80
   6  -6  -6  633.14   17.70
   6  -6  -6  598.24   19.00
   6  -6  -6  589.34   18.80
  -6   6  -6  573.14   18.20
   6   6   6  600.04   19.90
  -6   6  -6  591.44   19.10
  -6   6  -6  580.84   17.40
  -6  -6  -8   11.30    2.40
   6   6  -8    9.30    2.40
   6   6  -8    9.80    2.50
  -6   6   8    5.30    1.90
  -6  -6  -8    4.80    1.80
  -6  -6  -8    4.30    1.60
  -6   6  -8    5.00    1.90
  -6  -6   8    9.80    2.30
  -6  -6   8   10.60    3.20
   6  -6  -8   15.00    3.00
  -6  -6   8   13.60    2.90
   6  -6  -8    4.20    2.00
  -6   6  -8    6.80    1.80
   6   6 -10  144.69    8.60
  -6  -6 -10  143.39    8.20
  -6   6  10  144.69    7.90
   6   6 -10  131.69    8.20
   6   6 -10  139.79    8.50
   6  -6 -10  135.09    8.40
   6  -6 -10  142.09    8.60
  -6   6 -10  138.09    8.10
  -6  -6  10  128.29    8.10
   7   6  -1 1049.49   29.00
  -7  -6  -1 1092.69   29.60
   7  -6   1 1072.59   28.90
   7   6  -1 1083.39   29.10
  -7   6   1 1107.79   29.40
  -7   6   1 1102.59   29.70
  -7   6   1 1060.89   30.10
  -7   6   1 1082.99   29.30
  -7  -6  -1 1098.49   29.90
  -7  -6  -1 1178.48   28.00
  -7  -6  -1 1075.99   30.20
  -7   6   1 1091.19   29.60
  -7   6   1 1103.69   29.10
  -7   6  -1 1075.89   29.50
  -7   6  -1 1052.69   29.40
   7  -6  -1 1129.19   29.90
  -7   6  -1 1106.19   28.40
   7   6   1 1107.89   28.80
  -7   6  -1 1111.89   28.10
   7   6   1 1114.79   28.70
  -7  -6   1 1093.59   30.60
   7  -6  -1 1095.19   28.80
   7   6   1 1072.49   29.90
  -7   6  -1 1020.90   29.20
  -7  -6   1 1086.49   30.20
  -7  -6   1 1104.49   28.90
  -7   6  -1 1101.79   29.70
  -7   6   3    6.70    1.80
   7   6  -3    8.10    1.60
  -7   6   3    6.60    1.30
  -7  -6  -3   17.70    2.20
  -7   6   3   10.90    1.70
   7   6  -3    5.50    1.40
  -7   6   3    7.30    1.70
  -7   6   3    5.70    1.40
  -7  -6  -3    7.40    1.50
  -7  -6  -3    7.20    1.50
   7  -6   3    8.10    1.30
  -7   6   3    7.80    1.60
  -7   6  -3    9.00    1.60
  -7   6  -3    6.40    1.50
   7  -6  -3    6.90    1.30
  -7   6  -3    7.60    1.30
   7   6   3    7.10    1.50
   7  -6  -3   11.40    1.70
  -7  -6   3    8.30    1.90
  -7   6  -3    8.10    1.50
  -7  -6   3    8.00    1.80
  -7  -6   3    5.70    1.40
   7   6  -5    5.10    1.70
  -7   6   5    2.90    1.60
  -7  -6  -5    2.50    1.20
  -7  -6  -5   12.40    2.00
   7  -6   5    5.10    1.40
   7   6  -5    2.90    1.40
  -7   6   5    3.00    1.30
  -7  -6  -5    3.50    1.20
  -7  -6   5    5.50    1.70
  -7  -6   5    5.40    2.00
  -7   6  -5    4.00    1.30
  -7  -6   5    1.90    1.40
   7  -6  -5    2.80    1.30
   7   6   5    3.80    1.40
  -7   6  -5    4.70    1.60
  -7   6  -5   10.90    1.90
  -7  -6  -7   -0.20    1.20
   7   6  -7    3.90    1.80
  -7  -6  -7    0.80    1.10
   7  -6   7    2.40    1.50
  -7   6   7   -0.30    1.30
   7   6  -7    2.30    1.70
  -7   6  -7    0.00    1.00
   7  -6  -7    0.60    1.40
  -7  -6   7   -0.10    1.50
   7  -6  -7    2.10    1.60
  -7   6  -7    0.80    1.30
  -7  -6   7    0.70    1.50
   7   6   7    1.60    1.50
  -7  -6   7    1.10    1.50
   7   6  -9  226.48   10.90
   7   6  -9  218.68   10.70
  -7   6   9  226.78   10.30
   7  -6  -9  229.58   11.00
  -7   6  -9  253.17   10.80
  -7  -6   9  247.78   11.00
   7  -6  -9  216.48   10.90
  -8  -6   0  207.08    7.80
  -8   6   0  230.48    6.80
  -8  -6   0  230.68    6.90
  -8   6   0  230.68    8.00
   8   6   0  226.38    7.20
  -8   6   0  226.38    7.90
   8   6   0  224.78    7.20
  -8   6   0  223.98    7.80
  -8   6   0  214.08    7.50
  -8  -6   0  227.38    8.40
  -8  -6   0  210.58    8.50
  -8   6   2   41.50    2.70
  -8   6   2   40.60    2.90
   8   6  -2   42.70    2.60
  -8   6   2   39.00    2.90
  -8  -6  -2   40.70    2.90
  -8  -6  -2   40.10    2.90
   8   6  -2   41.00    2.70
  -8  -6  -2   38.60    3.00
  -8   6   2   43.10    2.50
  -8   6   2   41.40    3.30
   8   6   2   42.60    2.20
   8   6   2   43.40    2.30
   8  -6  -2   41.30    2.50
  -8   6  -2   40.00    2.70
  -8   6  -2   39.40    3.00
  -8  -6   2   41.90    2.60
   8  -6  -2   39.50    2.30
  -8  -6   2   43.60    3.50
   8   6   2   39.80    2.80
  -8   6  -2   41.00    2.30
  -8  -6   2   38.20    3.10
  -8   6  -2   43.80    2.90
  -8  -6   2   45.20    3.50
  -8   6  -2   41.70    2.80
  -8  -6  -4  685.63   20.80
  -8   6   4  715.93   20.50
  -8   6   4  673.73   21.70
  -8  -6  -4  716.23   20.90
  -8  -6  -4  731.23   20.40
  -8   6   4  701.03   21.00
   8   6  -4  721.73   21.00
   8  -6   4  731.63   20.20
   8   6  -4  699.43   20.90
   8  -6  -4  714.23   20.80
  -8   6  -4  728.33   20.60
  -8  -6   4  716.33   21.90
  -8   6  -4  696.43   20.20
  -8  -6   4  680.43   20.70
   8  -6  -4  706.33   20.50
  -8   6  -4  702.83   21.10
   8   6   4  684.23   21.00
  -8  -6   4  724.63   23.00
  -8  -6  -6  836.32   25.50
  -8  -6  -6  900.01   25.30
   8   6  -6  843.92   25.80
  -8   6   6  830.62   25.60
   8   6  -6  860.41   25.80
   8  -6   6  868.41   25.50
  -8   6  -6  848.52   26.10
   8   6   6  882.91   26.40
  -8  -6   6  873.51   25.80
  -8  -6   6  866.01   26.20
  -8   6  -6  864.51   25.10
  -8   6  -6  840.22   24.80
   8  -6  -6  855.51   25.60
   8  -6  -6  850.51   25.80
   8   6  -8   31.90    4.10
  -8  -6  -8   22.00    3.50
  -8   6   8   29.20    3.90
   8   6  -8   19.40    3.50
   8  -6  -8   26.70    3.90
  -8  -6   8   31.00    4.10
  -8   6  -8   28.80    3.50
   8  -6  -8   25.40    3.90
  -8   6  -8   24.00    3.60
  -8  -6   8   23.80    3.70
  -8  -6 -10   26.40    4.00
  -8   6  10   28.50    4.10
   8   6 -10   30.20    4.90
   8   6 -10   36.70    5.10
   8  -6 -10   29.20    4.70
   8  -6 -10   28.60    4.40
  -8  -6  10   26.60    4.20
  -8   6 -10   36.90    4.80
  -9  -6  -1  501.25   15.40
  -9   6   1  506.95   15.50
  -9   6   1  505.45   14.80
  -9  -6  -1  500.35   16.10
  -9   6   1  519.75   15.10
  -9  -6  -1  508.75   15.80
  -9   6   1  490.55   15.30
  -9   6   1  516.85   16.10
   9   6  -1  512.25   14.60
   9   6  -1  501.55   14.50
  -9   6  -1  522.65   15.60
  -9   6  -1  481.15   15.10
  -9  -6   1  493.95   15.90
   9   6   1  512.85   14.10
  -9   6  -1  513.75   14.20
  -9  -6   1  478.15   16.30
   9   6   1  503.45   14.10
  -9  -6   1  513.35   14.50
  -9   6  -1  498.85   15.30
  -9   6  -1  482.25   14.90
  -9   6   3   24.70    2.90
   9   6  -3   29.80    2.50
  -9   6   3   31.30    2.50
  -9  -6  -3   30.60    2.70
  -9  -6  -3   27.00    2.90
   9   6  -3   30.70    2.50
   9  -6   3   26.80    1.60
  -9   6   3   25.70    3.40
  -9  -6  -3   21.00    2.70
  -9   6   3   25.20    2.80
  -9   6  -3   25.80    2.70
   9  -6  -3   24.30    2.10
   9  -6  -3   26.10    2.30
  -9   6  -3   26.40    3.10
  -9  -6   3   27.80    3.20
  -9  -6   3   26.20    3.40
  -9   6  -3   29.10    2.20
  -9   6  -3   25.40    2.80
  -9   6  -3   26.90    2.40
   9   6   3   25.90    2.40
  -9  -6   3   24.80    2.60
   9   6  -5   24.20    3.10
  -9  -6  -5   17.40    2.60
   9   6  -5   18.40    2.80
  -9   6   5   21.20    2.60
  -9   6   5   20.60    3.40
  -9  -6  -5   19.90    2.80
  -9   6   5   28.10    3.40
   9  -6  -5   18.70    2.70
  -9  -6   5   20.90    3.20
  -9   6  -5   19.60    2.50
  -9  -6   5   21.90    2.80
   9   6   5   23.90    2.60
  -9   6  -5   19.90    3.00
   9  -6  -5   23.50    2.80
  -9   6  -5   21.80    2.60
  -9   6   7   39.20    3.60
  -9  -6  -7   32.00    3.70
  -9   6   7   41.00    4.60
  -9  -6  -7   34.10    4.00
   9   6  -7   40.70    4.50
   9   6  -7   40.10    4.50
   9  -6  -7   39.80    4.40
  -9  -6   7   41.50    4.70
  -9   6  -7   40.70    3.30
   9  -6  -7   36.20    4.10
  -9  -6   7   38.10    4.30
  -9   6  -7   34.40    3.80
   9   6  -9  171.28    9.40
  -9   6   9  167.58    9.10
   9   6  -9  173.78    9.40
  -9  -6  -9  170.28    9.20
   9  -6  -9  172.68    9.40
  -9   6  -9  171.58    9.00
  -9  -6   9  187.48    9.50
   9  -6  -9  192.78    9.70
 -10   6   0  218.08    8.10
 -10   6   0  200.78    7.80
 -10   6   0  206.28    7.90
 -10  -6   0  211.38    8.80
 -10  -6   0  196.48    7.90
 -10  -6   0  214.88    6.80
 -10   6   0  195.68    7.40
 -10   6   0  215.48    8.40
 -10  -6   0  203.68    8.40
 -10   6   2   29.60    3.50
 -10   6   2   26.80    2.30
 -10  -6  -2   34.20    3.10
 -10   6   2   35.00    3.10
 -10   6   2   33.00    2.60
 -10   6   2   28.80    3.10
  10   6  -2   31.70    2.40
 -10  -6  -2   32.10    3.00
  10   6  -2   30.00    2.40
 -10  -6  -2   32.20    2.90
 -10   6  -2   28.70    2.50
 -10  -6   2   30.30    2.40
 -10   6  -2   29.00    3.30
 -10  -6   2   28.00    3.60
 -10   6  -2   26.80    2.80
 -10   6  -2   33.60    2.30
 -10   6  -2   34.20    2.80
 -10  -6   2   31.40    3.40
  10   6  -4  711.83   20.90
 -10  -6  -4  681.93   21.30
 -10  -6  -4  683.83   21.20
 -10   6   4  680.33   21.30
 -10   6   4  701.03   20.40
 -10   6   4  717.03   22.60
  10   6  -4  712.33   21.00
 -10  -6   4  715.23   21.10
 -10   6  -4  708.63   20.40
  10  -6  -4  716.43   20.80
  10   6   4  659.43   20.50
 -10  -6   4  663.53   21.60
  10  -6  -4  722.83   20.40
 -10  -6   4  669.23   22.20
 -10   6  -4  731.63   21.40
 -10   6  -4  700.83   20.80
 -10   6   6  404.76   13.50
 -10  -6  -6  394.36   14.00
 -10  -6  -6  382.96   14.10
 -10   6   6  396.76   14.50
  10   6  -6  398.56   14.40
  10   6  -6  388.46   14.20
 -10   6  -6  418.86   14.80
 -10  -6   6  390.76   14.20
 -10  -6   6  390.36   15.00
 -10  -6   6  392.56   14.60
  10  -6  -6  397.96   14.00
  10   6   6  388.56   13.80
 -10   6  -6  417.46   13.90
  10  -6  -6  412.76   14.30
 -10   6  -6  400.86   13.50
 -10  -6  -8    9.90    2.70
  10   6  -8    9.40    2.80
  10   6  -8    9.00    2.60
 -10   6   8    7.40    2.50
 -10   6   8    9.70    2.40
 -10  -6   8   10.20    2.60
 -10  -6   8   10.40    2.90
  10  -6  -8   10.90    2.90
 -10   6  -8   10.50    2.50
  10  -6  -8    8.70    2.50
 -10  -6   8   11.20    2.80
 -11  -6  -1  411.36   14.60
 -11   6   1  434.66   14.10
 -11   6   1  434.66   14.90
 -11  -6  -1  445.26   14.40
 -11   6   1  439.36   13.50
 -11  -6  -1  423.16   14.80
 -11   6   1  447.76   14.10
 -11   6   1  432.86   14.40
 -11  -6   1  413.46   14.70
 -11   6  -1  412.76   13.50
 -11   6  -1  454.75   14.00
 -11  -6   1  443.86   15.40
 -11   6  -1  440.66   14.40
 -11   6  -1  432.36   14.20
 -11  -6   1  444.16   13.10
 -11   6  -1  420.66   12.80
 -11  -6  -3   72.09    4.40
 -11   6   3   69.19    4.70
 -11  -6  -3   70.69    4.70
 -11  -6  -3   66.99    4.40
 -11   6   3   72.69    4.00
  11   6  -3   67.69    3.90
  11   6  -3   70.89    4.10
 -11   6   3   75.49    5.40
 -11   6   3   66.49    4.50
  11   6   3   67.59    3.70
 -11  -6   3   68.79    4.90
 -11  -6   3   72.29    4.10
 -11   6  -3   73.19    4.30
 -11  -6   3   71.49    5.20
 -11   6  -3   70.89    4.30
 -11   6  -3   71.99    4.40
 -11   6  -3   64.99    4.70
 -11   6  -3   70.09    3.80
 -11  -6  -5   71.19    4.90
 -11   6   5   69.49    5.60
  11   6  -5   79.99    4.90
 -11   6   5   63.19    4.80
  11   6  -5   80.09    5.00
 -11   6   5   84.69    4.60
 -11  -6  -5   75.59    5.10
 -11   6  -5   73.69    5.20
 -11   6  -5   82.89    4.80
 -11  -6   5   85.59    5.10
 -11  -6   5   70.29    5.10
 -11   6  -5   76.79    4.70
 -11  -6   5   72.09    5.60
  11  -6  -5   79.49    4.90
 -11  -6  -7   34.30    4.40
  11   6  -7   39.90    4.70
  11   6  -7   43.30    4.70
 -11   6   7   31.00    4.20
 -11  -6  -7   32.00    4.30
  11  -6  -7   36.90    4.50
 -11  -6   7   32.70    4.30
  11  -6  -7   43.50    4.70
 -11  -6   7   41.30    4.70
 -11   6  -7   36.00    4.20
 -11  -6   7   44.00    5.30
 -11   6   9   93.19    6.90
 -11  -6  -9   98.49    7.10
  11   6  -9   99.79    7.00
 -11  -6   9   97.99    7.00
 -11   6  -9  102.29    6.70
  11  -6  -9  106.29    7.20
 -11  -6   9  107.19    7.20
  11  -6  -9  106.79    7.10
 -12   6   0  240.68    9.60
 -12   6   0  244.78    9.40
 -12   6   0  248.28    8.80
 -12  -6   0  246.98   10.20
 -12   6   0  244.58   10.00
 -12  -6   0  267.77   10.80
 -12   6   0  243.38    9.70
 -12  -6  -2   32.10    3.70
 -12   6   2   31.40    2.90
 -12  -6  -2   27.90    3.50
 -12   6   2   30.30    2.60
 -12   6   2   32.80    3.60
 -12  -6  -2   28.50    3.50
 -12   6   2   31.40    3.60
 -12   6   2   27.50    3.80
 -12   6  -2   28.20    3.30
 -12  -6   2   34.40    4.40
 -12   6  -2   35.80    3.00
 -12  -6   2   24.50    3.40
 -12   6  -2   26.40    3.50
 -12   6  -2   31.80    3.30
 -12  -6   2   29.80    2.60
 -12   6  -2   31.90    2.90
 -12   6   4  450.95   17.00
 -12  -6  -4  447.86   15.90
 -12  -6  -4  480.55   15.90
  12   6  -4  449.16   14.90
 -12   6   4  460.95   15.80
 -12   6  -4  450.15   15.10
 -12   6  -4  467.85   15.60
 -12   6  -4  443.96   16.20
 -12   6  -4  472.35   14.80
 -12  -6   4  427.66   16.00
 -12  -6   4  461.25   15.10
 -12  -6   4  444.16   16.80
 -12  -6  -6  448.46   16.10
  12   6  -6  438.96   15.60
 -12   6   6  450.15   16.40
 -12  -6  -6  428.96   16.00
  12   6  -6  457.25   15.90
 -12   6  -6  459.85   15.50
 -12  -6   6  467.05   16.10
 -12  -6   6  436.66   17.00
 -12  -6   6  427.96   16.20
 -12   6  -6  455.55   15.20
 -12  -6  -8   -0.80    1.40
  12   6  -8    3.20    2.10
  12   6  -8    0.70    1.90
 -12   6   8    3.70    2.20
 -12   6  -8    4.00    2.00
 -12  -6   8    4.00    2.20
 -12  -6   8    4.30    2.30
 -12  -6   8    3.20    1.80
  12  -6  -8    3.40    2.30
 -13   6   1  296.57   11.40
 -13   6   1  316.87   11.70
 -13  -6  -1  327.47   12.60
 -13  -6  -1  297.77   12.20
 -13   6   1  339.57   12.70
 -13   6   1  299.37   11.80
 -13  -6  -1  335.37   12.00
 -13   6  -1  295.67   11.50
 -13   6  -1  314.97   12.00
 -13   6  -1  315.07   10.90
 -13  -6   1  296.07   12.20
 -13  -6   1  330.47   13.10
 -13   6  -1  313.67   11.30
 -13   6   3    6.50    2.20
 -13  -6  -3    7.70    2.20
 -13   6   3    7.80    2.50
 -13  -6  -3    5.70    2.10
 -13  -6   3    4.30    1.60
 -13  -6   3   10.80    2.50
 -13   6  -3    7.00    2.40
 -13   6  -3    6.80    1.90
 -13   6  -3    6.90    1.90
 -13   6  -3    8.10    2.10
 -13  -6   3    3.90    2.00
 -13  -6  -5    3.10    1.90
 -13  -6  -5    1.00    1.50
 -13   6   5    3.70    2.30
 -13   6   5    0.90    1.50
 -13  -6   5    3.90    2.00
 -13   6  -5    1.10    1.40
 -13   6  -5   -0.90    1.40
 -13   6  -5    2.50    1.50
 -13  -6   5    5.10    2.50
 -13  -6   5    3.80    1.70
  13   6  -7    7.60    2.50
 -13  -6  -7    4.60    2.50
 -13   6   7    3.30    2.00
 -13  -6  -7    1.80    1.70
 -13  -6   7    5.30    2.40
 -13  -6   7    2.90    2.00
 -13   6  -7    5.70    2.10
 -13  -6   7    4.10    2.40
 -14  -6   0    1.70    1.80
 -14   6   0    0.40    1.50
 -14  -6   0    4.10    1.90
 -14   6   0    2.50    1.60
 -14   6   0    2.30    1.80
 -14  -6  -2   10.70    2.70
 -14   6   2   12.10    3.00
 -14  -6  -2   10.50    2.60
 -14   6   2   13.20    2.70
 -14   6   2   14.50    2.90
 -14  -6  -2   14.60    2.80
 -14  -6   2   16.90    3.60
 -14   6  -2   10.50    2.80
 -14  -6   2   15.50    3.10
 -14   6  -2   12.80    2.40
 -14   6  -2   11.00    2.50
 -14  -6  -4  607.44   20.90
 -14   6   4  602.94   21.90
 -14  -6  -4  625.64   20.60
 -14   6   4  622.14   20.60
 -14   6  -4  607.84   19.80
 -14  -6   4  576.84   20.70
 -14  -6   4  610.64   21.80
 -14   6  -4  601.64   19.60
 -14  -6   4  631.64   19.60
 -14  -6  -6  190.88    9.80
 -14  -6  -6  221.58   10.20
 -14   6   6  190.58    9.80
 -14  -6   6  211.98    9.70
 -14  -6   6  213.68   11.00
 -14  -6   6  193.38   10.00
 -15   6   1  269.77   11.50
 -15   6   1  260.07   11.10
 -15  -6  -1  273.07   12.00
 -15   6   1  287.87   11.30
 -15  -6  -1  295.57   12.10
 -15   6  -1  258.37   11.00
 -15   6  -1  257.97   11.40
 -15  -6   1  274.57   12.40
 -15   6  -1  272.07   10.80
 -15  -6   1  262.37   11.80
 -15   6   3    1.50    1.70
 -15  -6  -3    1.10    1.80
 -15  -6  -3    2.80    1.80
 -15   6   3   -0.20    2.00
 -15  -6   3    2.50    2.20
 -15   6  -3    2.80    1.80
 -15   6  -3    1.80    1.70
 -15   6  -3    2.60    2.20
 -15  -6   3    2.10    1.80
 -15  -6  -5    1.70    2.20
 -15  -6  -5    3.80    2.10
 -15   6   5    1.10    1.70
 -15  -6   5    2.70    2.00
 -15  -6   5    2.80    1.70
 -15  -6   5   -0.80    1.80
 -16  -6   0  138.19    8.20
 -16   6   0  125.79    7.00
 -16  -6   0  125.59    7.80
 -16   6   0  132.29    7.70
 -16   6   0  136.39    7.70
 -16  -6  -2   16.00    3.40
 -16   6   2   11.10    2.70
 -16  -6   2   16.10    3.80
 -16   6  -2   18.20    3.80
 -16   6  -2   22.10    3.30
 -16   6  -2   18.80    3.20
 -16  -6   2   25.00    4.10
 -16  -6  -4  228.98   11.20
 -16   6   4  216.58   10.50
 -16  -6  -4  231.08   10.70
 -16  -6   4  243.18   12.10
 -16  -6   4  212.68   10.80
 -17   6   1  172.18    8.50
 -17  -6  -1  161.48    9.20
 -17   6  -1  171.88    8.30
 -17  -6   1  170.88    9.70
 -17  -6   1  146.19    9.00
 -17   6  -1  159.78    8.60
 -17   6   3   27.10    3.90
 -17  -6  -3   25.70    4.40
 -17  -6  -3   29.60    4.30
 -17  -6   3   29.00    5.00
 -17   6  -3   30.20    4.90
 -17   6  -3   29.60    4.20
 -17  -6   3   23.30    4.10
 -18  -6   0   81.09    6.70
 -18  -6   0   80.69    6.60
 -18   6   0   84.89    5.90
 -18   6   2   28.70    4.00
 -18  -6  -2   31.60    4.90
 -18  -6   2   27.30    4.50
 -18  -6   2   36.70    5.60
 -18   6  -2   29.70    4.80
 -18   6  -2   37.10    4.80
 -18   6  -2   33.80    4.30
   0  -7  -1   10.20    0.80
   0   7   1    8.00    1.40
   0   7  -1    8.20    1.40
   0   7   1    9.30    0.90
   0   7  -1   15.60    1.30
   0   7   1    9.70    0.90
   0   7   1    6.60    1.10
   0   7   1    9.80    1.20
   0   7  -1    9.10    1.10
   0  -7   1    9.50    2.40
   0   7  -1    9.30    1.20
   0   7  -1    9.70    1.20
   0   7   3 1358.86   34.10
   0  -7  -3 1354.86   34.50
   0   7  -3 1327.27   35.30
   0   7   3 1384.56   34.30
   0  -7  -3 1308.37   35.30
   0   7  -3 1295.67   35.00
   0   7   3 1370.36   36.90
   0   7  -3 1251.07   35.30
   0   7  -3 1340.97   35.30
   0   7  -5  175.88    7.00
   0  -7  -5  181.78    6.50
   0   7  -5  174.38    7.00
   0  -7   5  182.48    8.50
   0   7  -5  177.48    7.00
   0  -7  -5  188.18    7.20
   0   7   5  189.08    6.10
   0  -7  -5  173.28    7.00
   0  -7   5  191.08    6.40
   0   7   5  182.88    8.50
   0   7  -7   18.00    2.90
   0  -7   7   28.00    4.20
   0   7   7   25.60    4.10
   0  -7  -7   22.20    3.10
   0  -7  -7   23.50    3.10
   0   7  -7   30.80    3.40
   0   7  -7   22.00    3.00
   0   7  -7   26.50    3.30
   0  -7  -7   27.30    3.00
   0  -7  -9  223.68   10.10
   0   7  -9  226.08   10.00
   0   7  -9  209.68    9.90
   0   7  -9  224.48   10.00
   0  -7  -9  216.48    9.30
   0  -7  -9  209.48   10.00
   0   7  -9  224.48    9.80
   0   7 -11  121.09    7.20
   0   7 -11  119.09    7.80
   0   7 -11  124.79    7.70
   0  -7 -11  132.09    8.20
   0   7 -11  107.89    7.40
   0  -7 -11  120.39    7.30
  -1   7   0   -1.20    0.50
   1   7   0   -0.40    0.80
   1   7   0   -0.60    0.50
   1   7   0   -0.30    0.60
  -1   7   0   -0.60    0.80
   1  -7   0   -1.10    0.70
  -1   7   0   -1.20    0.50
  -1   7   0   -0.10    0.60
  -1   7   0    0.00    0.70
   1   7   0   -0.90    0.60
   1   7  -2 1240.38   33.60
   1   7  -2 1228.18   33.60
   1   7  -2 1306.37   33.30
  -1   7   2 1234.48   34.80
  -1  -7  -2 1281.57   33.60
  -1   7   2 1291.97   32.90
  -1  -7  -2 1363.76   32.80
  -1  -7  -2 1307.67   33.00
  -1   7   2 1330.97   33.00
   1  -7   2 1253.77   34.60
  -1   7  -2 1259.87   33.50
   1   7   2 1276.47   34.90
   1   7   2 1255.77   33.60
  -1   7  -2 1169.18   33.50
  -1   7  -2 1243.08   33.40
   1  -7  -2 1328.57   32.60
   1   7   2 1327.87   32.50
  -1   7  -2 1305.87   33.60
   1   7   2 1311.37   32.50
   1  -7  -2 1250.47   33.60
   1  -7   4  441.56   12.10
  -1  -7  -4  417.36   11.30
  -1  -7  -4  400.66   12.10
   1   7  -4  426.46   13.00
  -1  -7  -4  394.36   12.60
   1   7  -4  401.66   12.40
   1   7  -4  412.36   12.80
  -1   7   4  430.96   12.00
   1  -7   4  388.86   13.90
  -1   7   4  409.26   14.30
  -1  -7   4  422.26   12.50
  -1   7  -4  421.26   12.70
  -1  -7   4  416.46   14.40
  -1   7  -4  416.86   12.70
   1  -7  -4  418.86   12.80
  -1   7  -4  408.66   12.70
   1  -7  -4  431.96   11.90
   1   7   4  402.26   14.10
  -1   7  -4  418.76   12.80
   1   7   4  437.46   11.40
  -1  -7  -6  171.68    6.50
   1  -7   6  158.08    8.30
  -1  -7  -6  164.48    7.00
   1   7  -6  169.58    7.20
  -1  -7  -6  162.98    6.90
   1   7  -6  166.38    7.10
  -1   7   6  158.38    6.10
  -1   7   6  155.58    8.40
  -1   7  -6  170.38    7.00
   1   7   6  161.28    8.40
  -1   7  -6  152.18    6.80
  -1   7  -6  160.98    6.90
   1  -7  -6  157.58    6.90
   1  -7  -6  165.68    6.30
  -1   7  -6  161.88    6.90
  -1  -7   6  167.78    6.20
   1  -7  -6  162.28    7.10
  -1  -7   6  160.68    8.60
   1   7  -8  350.46   13.40
   1   7  -8  360.76   13.40
  -1  -7  -8  355.16   13.10
   1   7  -8  370.66   13.20
   1  -7   8  360.56   15.50
  -1  -7  -8  358.46   12.60
   1   7  -8  361.16   13.40
  -1  -7  -8  355.26   13.30
  -1   7   8  369.56   16.00
  -1   7  -8  356.26   13.00
   1  -7  -8  380.36   12.70
  -1   7  -8  347.67   12.80
  -1   7  -8  366.06   13.40
   1  -7  -8  358.96   13.40
   1  -7  -8  339.07   13.30
   1   7   8  368.26   15.90
  -1  -7   8  372.76   16.00
  -1   7  -8  341.87   13.00
  -1  -7 -10    3.80    2.20
  -1  -7 -10    5.00    2.10
   1   7 -10    5.00    2.30
   1   7 -10    2.60    2.10
   1   7 -10   -0.20    1.90
   1   7 -10    7.30    2.60
  -1  -7 -10    4.60    2.10
   1  -7 -10    1.70    1.80
   1  -7 -10    3.10    1.90
  -1   7 -10    1.20    1.70
  -1   7 -10    2.40    1.80
  -1   7 -10    3.40    1.90
  -1   7 -10    3.50    2.10
   1  -7 -10    4.30    2.20
   2   7  -1  550.24   14.30
   2   7  -1  516.25   15.80
  -2   7   1  529.35   14.50
  -2   7   1  535.85   15.80
   2   7  -1  528.55   14.80
  -2   7   1  528.75   14.90
  -2   7   1  554.64   14.60
  -2   7   1  536.45   14.80
  -2  -7  -1  525.85   14.40
   2   7  -1  522.65   14.90
   2  -7   1  542.05   15.60
  -2   7  -1  523.65   14.70
  -2   7  -1  514.15   15.50
   2   7   1  524.85   15.80
  -2   7  -1  544.35   14.90
  -2   7  -1  544.65   14.70
   2   7   1  565.94   14.00
  -2   7  -1  529.45   14.00
   2   7   1  524.55   14.80
   2  -7  -1  535.35   15.80
  -2   7  -1  501.75   14.70
  -2   7  -1  520.05   14.60
  -2   7   3    4.30    0.90
  -2  -7  -3    4.40    0.90
  -2   7   3    5.60    1.00
   2   7  -3    3.90    0.90
   2   7  -3    7.20    1.30
  -2  -7  -3    6.10    0.90
   2   7  -3    4.70    1.20
   2  -7   3    8.70    1.80
  -2  -7  -3    5.60    1.10
  -2   7   3    5.50    1.50
   2  -7  -3    6.00    1.30
  -2   7  -3    4.70    1.00
  -2   7  -3    6.60    1.10
  -2   7  -3    5.20    1.00
   2   7   3    5.60    1.50
  -2  -7   3    5.50    1.20
  -2   7  -3    5.00    1.10
   2  -7  -3    7.80    0.90
  -2   7  -3    5.90    1.20
  -2  -7  -5   24.00    2.10
   2   7  -5   19.40    2.50
  -2   7   5   21.10    3.20
  -2  -7  -5   16.30    2.10
   2  -7   5   25.40    3.00
  -2   7   5   16.60    1.90
   2   7  -5   13.60    2.10
  -2   7  -5   13.20    2.00
   2  -7  -5   23.00    1.80
  -2   7  -5   13.90    1.90
   2  -7  -5   15.80    2.20
  -2   7  -5   14.20    2.00
  -2   7  -5   18.30    2.20
  -2  -7   5   19.30    2.20
  -2   7  -5   22.50    2.60
   2   7   5   13.30    2.50
   2  -7  -5   16.80    2.30
   2   7  -7  527.65   17.20
   2  -7   7  507.95   18.90
  -2   7   7  525.65   19.70
  -2  -7  -7  506.15   16.80
  -2   7   7  517.15   16.00
  -2  -7  -7  529.15   16.80
   2   7  -7  521.55   17.30
  -2  -7  -7  513.55   16.30
  -2  -7   7  555.04   19.90
   2  -7  -7  532.55   16.10
  -2   7  -7  519.15   16.60
   2   7   7  548.45   19.50
  -2   7  -7  522.75   16.60
  -2   7  -7  522.45   16.80
   2  -7  -7  530.95   17.20
   2  -7  -7  496.65   17.00
  -2   7  -7  518.15   16.90
   2   7  -9    2.60    2.00
   2   7  -9    1.90    1.80
   2   7  -9    3.10    2.10
  -2  -7  -9    0.60    1.30
  -2  -7  -9    0.50    1.60
  -2  -7  -9    1.40    1.60
   2  -7  -9    0.90    1.40
   2  -7  -9   -0.20    1.50
   2  -7  -9   -0.90    1.60
  -2   7  -9   -0.20    1.30
  -2   7  -9    1.50    1.70
  -2   7  -9    0.60    1.50
  -2   7  -9    0.50    1.40
  -2  -7 -11   12.20    3.00
   2   7 -11   15.20    3.60
   2   7 -11   15.30    3.50
  -2  -7 -11   13.00    3.20
  -2  -7 -11    9.30    2.90
   2   7 -11   12.20    3.10
   2   7 -11   12.40    3.10
   2  -7 -11   14.30    3.50
   2  -7 -11   13.70    3.50
  -2   7 -11   15.30    3.50
  -2   7 -11   13.00    3.30
  -2   7 -11   17.40    3.40
   3   7   0    0.40    0.60
  -3   7   0    0.70    0.80
   3   7   0   -0.70    0.80
   3   7   0   -0.50    0.40
  -3   7   0    1.90    0.80
  -3   7   0   -0.70    0.50
  -3   7   0    0.00    0.60
   3  -7   0    0.80    0.80
  -3  -7   0    2.10    0.80
   3   7   0    2.50    0.90
  -3   7   0   -0.10    0.60
  -3   7   2  998.60   26.70
   3   7  -2 1040.00   27.20
   3   7  -2 1034.70   26.30
   3  -7   2  987.00   27.70
  -3  -7  -2 1035.50   26.80
   3   7  -2 1020.20   27.20
  -3   7   2 1000.10   28.10
  -3   7   2  990.30   26.70
  -3   7   2  995.70   27.10
  -3  -7  -2 1076.29   26.70
  -3   7  -2  976.80   27.00
   3   7   2  981.30   26.90
  -3   7  -2 1015.60   26.60
  -3   7  -2  980.90   27.10
   3  -7  -2 1029.70   27.00
  -3   7  -2 1000.20   26.30
  -3   7  -2 1001.30   26.60
  -3  -7   2  982.90   27.50
   3   7   2 1034.70   28.30
  -3  -7  -4  277.27    8.90
  -3   7   4  268.57    8.50
   3   7  -4  261.07    9.30
  -3  -7  -4  266.57    8.80
   3   7  -4  259.87    9.20
  -3  -7  -4  289.77    8.30
  -3   7   4  293.17   10.90
  -3   7   4  269.57    8.70
   3  -7   4  249.38    9.90
   3   7   4  256.77   10.20
  -3   7  -4  282.77    8.80
  -3   7  -4  275.67    9.10
  -3   7  -4  260.27    8.70
  -3  -7   4  269.07    9.30
  -3  -7   4  273.07   10.90
   3  -7  -4  266.77    9.30
   3  -7  -4  282.57    8.20
  -3   7  -4  268.77    9.20
   3  -7  -4  266.67    9.20
  -3   7  -4  279.97    8.90
   3   7  -6  187.18    7.90
  -3  -7  -6  188.08    7.40
   3  -7   6  181.38    8.80
  -3   7   6  182.38    7.10
   3   7  -6  184.98    8.00
  -3   7   6  183.58    9.40
  -3  -7  -6  183.88    7.30
  -3  -7  -6  191.38    7.60
   3   7   6  195.58    9.20
  -3   7  -6  189.88    8.00
   3  -7  -6  184.28    6.90
   3  -7  -6  187.38    7.90
   3  -7  -6  194.68    8.00
  -3   7  -6  177.68    7.20
  -3   7  -6  174.88    7.40
  -3   7  -6  174.38    7.30
  -3  -7   6  198.38    9.70
  -3  -7   6  180.58    7.20
  -3   7  -6  184.18    7.30
  -3  -7  -8  313.87   11.80
  -3  -7  -8  304.97   11.70
  -3   7   8  334.17   15.20
   3   7  -8  316.67   12.50
   3  -7   8  349.96   19.90
   3   7  -8  307.97   12.40
  -3   7   8  305.67   11.30
  -3  -7  -8  312.37   12.00
   3  -7  -8  319.97   12.50
   3  -7  -8  311.97   12.50
  -3   7  -8  310.27   11.60
  -3   7  -8  312.07   11.60
  -3  -7   8  351.36   15.30
  -3   7  -8  316.77   12.20
  -3   7  -8  310.87   11.80
   3  -7  -8  316.87   11.40
  -3  -7 -10    3.00    1.90
   3   7 -10    0.00    1.90
   3   7 -10    3.40    2.20
   3   7 -10   -0.50    1.80
  -3  -7 -10   -1.00    1.40
   3   7 -10   -0.20    1.70
  -3  -7 -10    0.80    1.70
  -3   7 -10    1.10    1.50
  -3   7 -10    1.50    1.70
  -3   7 -10    0.70    1.80
   3  -7 -10    0.50    1.90
   3  -7 -10   -0.70    1.60
  -3   7 -10    1.50    1.70
  -4   7   1   14.50    1.70
  -4   7   1   10.80    1.40
  -4  -7  -1   12.00    1.50
  -4   7   1   13.20    1.50
  -4  -7  -1   11.50    1.40
  -4   7   1   11.40    1.40
   4  -7   1   12.10    1.50
   4   7  -1   12.30    1.50
   4   7  -1    9.40    1.30
   4   7  -1   13.10    0.90
  -4   7  -1   12.50    0.80
  -4   7  -1   10.80    1.20
  -4   7  -1   12.90    1.50
  -4   7  -1   11.90    1.40
   4   7   1   10.00    1.70
   4   7   1   11.80    1.40
  -4  -7   1   10.10    1.70
  -4   7  -1   11.00    1.40
  -4   7  -1    8.90    1.30
   4  -7  -1   13.20    1.90
   4   7  -3  678.83   18.40
  -4   7   3  695.93   20.80
   4   7  -3  673.33   19.50
  -4  -7  -3  693.53   18.90
   4  -7   3  682.13   19.90
  -4  -7  -3  687.03   19.20
  -4   7   3  674.03   19.10
  -4   7   3  695.03   19.00
   4   7  -3  693.83   19.60
   4   7   3  700.03   20.60
  -4   7  -3  687.43   18.80
   4  -7  -3  722.93   18.00
  -4   7  -3  672.73   19.30
  -4   7  -3  669.73   18.80
   4  -7  -3  684.83   19.30
  -4   7  -3  660.43   19.40
  -4   7  -3  702.43   18.70
  -4  -7   3  670.33   19.80
   4   7  -5   60.59    3.90
  -4   7   5   65.19    3.60
   4  -7   5   61.59    4.30
  -4  -7  -5   62.39    3.10
  -4  -7  -5   60.89    3.60
  -4  -7  -5   58.69    3.40
   4   7  -5   54.49    3.80
  -4   7   5   61.19    4.80
  -4   7  -5   61.39    4.00
  -4   7  -5   56.79    3.50
   4  -7  -5   65.99    3.20
   4   7   5   59.99    4.40
  -4  -7   5   65.69    3.90
  -4   7  -5   60.79    3.30
   4  -7  -5   60.69    3.80
  -4   7  -5   57.79    3.30
   4  -7  -5   62.59    3.90
  -4  -7   5   60.59    4.80
  -4   7  -5   55.09    3.40
  -4   7   7  103.69    7.30
   4   7  -7   81.99    5.40
   4   7  -7   97.29    5.70
  -4  -7  -7   95.89    5.10
  -4  -7  -7   95.29    5.30
  -4  -7  -7   93.39    5.20
  -4   7   7   86.79    5.00
   4  -7   7   91.79    6.30
  -4   7  -7   95.09    5.00
  -4  -7   7  102.49    7.30
   4  -7  -7   92.49    5.60
  -4   7  -7   92.29    4.90
  -4   7  -7   96.89    5.40
   4  -7  -7   86.99    5.50
   4   7   7   96.19    6.70
  -4   7  -7   84.19    4.90
  -4  -7   7   93.29    5.00
   4  -7  -7   97.09    4.90
  -4   7   9   92.89    5.70
   4   7  -9   86.69    6.30
   4   7  -9   92.79    6.40
  -4  -7  -9   92.79    5.80
   4   7  -9  109.19    6.80
  -4  -7  -9   92.29    6.00
  -4  -7  -9   86.99    5.90
  -4   7  -9   95.19    6.20
   4  -7  -9   90.39    6.40
  -4   7  -9   95.39    5.70
   4  -7  -9   93.69    6.50
  -4   7  -9  105.59    5.90
   4   7 -11   65.59    6.70
   4   7 -11   63.79    6.80
  -4  -7 -11   66.19    5.60
   4   7 -11   68.79    6.00
  -4  -7 -11   62.69    5.30
   4   7 -11   56.19    6.00
  -4   7 -11   68.99    5.90
   4  -7 -11   65.39    7.00
  -4  -7  11   53.29    6.00
  -5  -7   0    1.70    1.00
  -5  -7   0   -0.60    0.70
   5   7   0   -0.80    0.60
  -5   7   0   -0.70    0.70
  -5   7   0   -0.50    0.70
  -5  -7   0    1.90    0.60
  -5  -7   0    0.20    1.00
   5  -7   0   -0.20    0.70
  -5   7   0    1.70    0.90
  -5   7   0    1.50    0.70
   5   7   0    0.20    0.40
   5   7   0   -0.30    0.80
  -5   7   0    0.20    0.70
   5   7   0    0.10    0.60
  -5   7   2 1029.40   28.00
  -5   7   2 1041.90   28.20
   5  -7   2 1057.99   28.40
   5   7  -2 1026.00   28.10
  -5   7   2 1049.09   29.10
  -5  -7  -2 1045.30   28.10
  -5   7   2 1004.50   28.00
  -5  -7  -2 1050.99   28.10
   5   7  -2 1051.39   28.20
  -5   7  -2 1015.70   28.20
   5  -7  -2 1125.69   29.70
  -5   7  -2 1049.79   27.40
   5   7   2 1020.10   29.10
  -5   7  -2 1061.99   27.30
  -5   7  -2 1044.80   28.20
   5  -7  -2 1041.50   27.90
  -5  -7   2 1019.90   28.90
  -5   7  -2 1005.40   28.10
   5   7   2 1038.40   27.80
  -5   7  -2 1100.19   27.40
  -5   7   4  431.26   14.80
  -5  -7  -4  421.36   12.60
  -5  -7  -4  405.16   12.80
   5   7  -4  411.96   13.30
   5  -7   4  409.26   13.70
   5   7  -4  418.86   13.40
  -5   7   4  398.76   12.80
  -5  -7  -4  420.86   12.60
  -5   7   4  420.66   12.80
  -5  -7   4  415.56   13.60
   5  -7  -4  411.46   13.20
  -5   7  -4  406.96   13.20
  -5  -7   4  418.86   15.10
  -5   7  -4  433.86   12.60
  -5   7  -4  414.46   12.30
   5  -7  -4  447.86   12.00
  -5   7  -4  413.86   12.90
   5   7   4  413.36   14.10
  -5   7  -4  435.46   12.20
   5  -7  -4  400.36   13.00
  -5  -7  -6  130.09    6.10
  -5   7   6  156.88    8.50
  -5  -7  -6  144.99    6.20
  -5  -7  -6  136.59    5.70
  -5   7   6  138.19    6.30
   5   7  -6  135.19    6.70
  -5  -7  -6  140.19    6.00
   5  -7   6  137.29    7.20
   5   7  -6  133.49    6.60
  -5   7  -6  139.89    5.70
  -5  -7   6  133.59    6.40
   5  -7  -6  125.89    6.40
   5   7   6  132.89    7.40
  -5  -7   6  142.99    8.30
  -5   7  -6  128.79    6.60
   5  -7  -6  138.99    6.70
   5  -7  -6  138.59    5.60
  -5   7  -6  132.79    6.00
  -5   7  -6  132.09    6.10
  -5   7  -6  132.89    5.70
   5   7  -8  251.07   11.10
  -5   7   8  266.07   10.50
  -5  -7  -8  275.37   10.50
   5   7  -8  259.07   11.10
  -5   7   8  282.67   13.80
  -5  -7  -8  249.68   10.50
  -5  -7  -8  256.77   10.10
  -5   7  -8  260.27   10.00
   5  -7  -8  258.27   11.10
  -5   7  -8  252.47   10.60
   5  -7  -8  263.27   11.30
  -5   7  -8  262.37   10.10
  -5  -7   8  264.07   13.70
   5   7 -10    2.40    2.20
  -5  -7 -10    2.20    1.70
   5   7 -10    0.20    1.90
   5   7 -10    3.90    2.30
  -5  -7 -10    1.40    1.90
   5  -7 -10    2.50    2.20
  -5   7 -10    2.90    2.00
   5  -7 -10    4.00    2.30
  -5  -7  10    5.60    2.60
  -6   7   1  530.25   15.50
  -6  -7  -1  508.85   15.80
  -6   7   1  567.74   14.70
  -6  -7  -1  520.75   15.50
   6   7  -1  512.15   15.00
  -6   7   1  507.85   15.20
   6  -7   1  528.45   15.20
  -6   7   1  514.85   15.20
  -6   7   1  493.85   15.10
   6   7  -1  509.05   14.90
  -6  -7  -1  531.35   15.30
   6   7   1  526.35   14.70
  -6   7  -1  561.94   14.40
  -6  -7   1  510.25   16.00
  -6   7  -1  541.45   14.30
  -6   7  -1  516.55   15.20
  -6   7  -1  511.15   15.20
   6   7   1  535.85   14.80
   6  -7  -1  543.55   15.90
  -6   7  -1  532.75   15.30
   6   7   1  478.75   15.80
  -6  -7   1  539.05   14.60
  -6   7  -1  537.35   14.00
  -6  -7  -3    4.60    1.20
   6   7  -3    5.50    1.30
  -6  -7  -3    5.30    1.20
  -6   7   3    5.70    1.60
  -6   7   3    6.20    1.40
   6   7  -3    7.00    1.40
  -6  -7  -3   10.90    1.80
  -6   7   3    7.10    1.50
   6  -7  -3    6.60    1.40
  -6   7  -3    5.80    1.40
   6  -7  -3    5.10    1.20
  -6   7  -3    6.60    1.40
  -6  -7   3    6.20    1.80
  -6  -7   3    8.70    1.90
  -6   7  -3    8.70    1.30
  -6   7  -3    9.40    1.10
  -6   7  -3    7.20    1.10
   6   7   3    5.90    1.50
  -6  -7  -5   31.00    2.40
  -6  -7  -5   39.60    3.90
  -6  -7  -5   35.10    2.80
   6  -7   5   30.70    3.00
  -6  -7  -5   30.00    2.50
   6   7  -5   30.40    3.30
   6   7  -5   35.10    3.10
  -6   7   5   36.70    3.00
  -6   7   5   32.60    3.70
  -6  -7  -5   36.30    2.70
  -6   7  -5   33.70    3.50
  -6   7  -5   30.90    2.60
  -6   7  -5   30.80    2.50
   6   7   5   31.50    3.20
   6  -7  -5   34.40    3.00
  -6   7  -5   34.10    2.40
   6  -7  -5   30.80    3.30
  -6  -7   5   32.80    3.10
  -6  -7   5   35.20    4.00
   6  -7   7  405.16   15.40
  -6  -7  -7  419.56   13.60
  -6  -7  -7  384.66   14.10
  -6   7   7  454.05   17.60
  -6   7   7  395.06   14.20
  -6  -7  -7  426.16   13.90
   6   7  -7  408.46   14.80
   6   7  -7  424.16   15.00
  -6   7  -7  391.76   13.60
  -6  -7   7  419.46   17.40
   6   7   7  434.16   16.20
  -6  -7   7  411.66   14.40
   6  -7  -7  403.56   14.80
   6  -7  -7  414.56   14.80
  -6   7  -7  428.36   14.30
  -6  -7  -9   -0.50    1.30
   6   7  -9    2.90    2.00
  -6  -7  -9   -0.80    1.30
  -6   7   9    1.20    1.50
   6   7  -9    8.60    2.70
   6  -7  -9    1.60    1.90
   6  -7  -9    0.60    1.90
  -6   7  -9    2.30    1.70
  -6  -7   9    1.50    1.80
  -6   7  -9    1.90    1.50
  -7   7   0    1.40    0.70
  -7  -7   0    0.10    1.00
  -7   7   0   -0.10    0.80
  -7   7   0   -0.10    0.80
  -7   7   0    1.90    1.00
   7   7   0    0.20    0.70
  -7   7   0    0.60    0.80
  -7  -7   0    0.20    1.00
   7  -7   0    0.50    0.80
   7   7   0    5.60    1.10
  -7  -7   0   -0.20    0.80
  -7  -7   0    1.30    0.60
  -7  -7  -2  585.14   17.30
  -7   7   2  579.54   17.30
   7   7  -2  588.34   17.10
  -7   7   2  627.94   16.30
  -7   7   2  566.44   17.00
  -7   7   2  576.74   17.70
  -7   7   2  576.14   17.30
  -7  -7  -2  577.44   17.40
  -7  -7  -2  586.74   17.70
   7   7  -2  597.44   17.10
  -7  -7   2  595.94   18.30
  -7   7  -2  575.94   17.20
   7   7   2  593.54   16.50
  -7   7  -2  604.64   16.20
   7  -7  -2  593.74   16.60
  -7   7  -2  587.84   17.10
  -7  -7   2  593.84   16.90
  -7   7  -2  595.64   15.90
   7   7   2  604.64   16.60
   7  -7  -2  593.94   16.90
  -7   7  -2  614.04   17.30
   7   7   2  585.44   17.80
  -7   7   4  205.88    8.00
  -7   7   4  203.58    7.90
  -7  -7  -4  215.38    8.00
  -7   7   4  216.38    9.20
  -7  -7  -4  211.58    7.80
   7   7  -4  200.78    8.00
  -7   7   4  198.78    7.80
   7   7  -4  198.18    8.00
   7  -7   4  208.38    7.90
  -7  -7  -4  214.28    7.70
   7  -7  -4  217.18    8.00
  -7   7  -4  199.58    8.00
   7  -7  -4  197.98    7.70
  -7   7  -4  203.18    7.30
  -7  -7   4  196.08    8.40
  -7  -7   4  213.08    8.00
   7   7   4  202.08    8.50
  -7   7  -4  218.58    7.80
  -7  -7   4  219.38    9.70
  -7  -7  -6  174.88    7.20
   7   7  -6  169.18    7.80
   7   7  -6  161.98    7.80
  -7  -7  -6  168.68    7.50
  -7   7   6  181.18    7.80
  -7  -7  -6  176.68    7.00
  -7  -7  -6  173.78    6.80
   7  -7   6  162.78    7.90
   7  -7  -6  174.38    7.80
   7   7   6  185.08    8.70
  -7   7  -6  159.08    7.10
  -7   7  -6  168.08    7.20
  -7   7  -6  184.98    8.30
   7  -7  -6  174.68    8.00
  -7  -7   6  184.68    9.80
  -7  -7   6  175.58    7.80
  -7  -7   6  158.68    7.70
  -7  -7  -8  245.58   10.50
   7   7  -8  242.48   11.00
   7   7  -8  269.57   11.30
  -7   7   8  242.38   10.50
   7  -7  -8  250.87   11.20
  -7  -7   8  255.47   10.50
  -7  -7   8  256.87   11.00
   7  -7  -8  259.17   11.20
  -7   7  -8  248.68   10.00
  -7   7  -8  250.37   10.50
  -7  -7 -10    3.20    2.20
  -7   7  10   10.30    2.60
   7   7 -10    1.40    2.10
   7   7 -10    9.20    3.00
   7  -7 -10    4.20    2.50
  -7  -7  10    4.20    2.50
  -7   7 -10    5.30    2.30
   7  -7 -10    4.60    2.40
   8   7  -1   10.20    1.50
   8   7  -1    6.50    1.20
  -8   7   1    2.50    1.10
  -8   7   1    5.90    1.30
  -8   7   1    7.70    1.40
  -8  -7  -1    6.30    1.70
  -8  -7  -1    5.20    1.50
  -8  -7  -1    4.30    1.30
  -8   7   1    5.10    1.40
   8   7   1    6.30    1.10
  -8   7  -1    4.70    1.30
  -8   7  -1    7.60    1.00
   8   7   1    5.00    1.00
  -8  -7   1    3.90    1.40
  -8   7  -1    9.70    1.70
  -8  -7   1    4.60    1.60
   8  -7  -1    9.00    1.30
   8   7   1    5.70    1.40
  -8   7  -1    4.40    1.20
  -8  -7   1    6.20    1.10
  -8   7  -1    6.70    1.50
  -8   7   3  503.55   16.00
   8   7  -3  535.45   16.00
  -8  -7  -3  528.95   16.10
  -8   7   3  519.05   15.80
   8  -7   3  533.75   15.40
  -8  -7  -3  536.15   16.20
   8   7  -3  524.45   15.90
  -8   7   3  532.05   16.20
  -8  -7  -3  537.95   16.20
   8  -7  -3  506.85   15.60
   8   7   3  517.45   16.40
  -8   7  -3  515.25   15.90
  -8   7  -3  514.25   16.00
  -8  -7   3  550.54   17.90
  -8  -7   3  517.95   15.70
   8  -7  -3  538.35   15.50
  -8  -7   3  501.95   17.00
  -8   7  -3  540.95   15.20
  -8   7  -3  504.05   15.80
  -8   7   5  144.19    6.70
  -8  -7  -5  141.69    6.70
   8   7  -5  140.49    6.80
   8  -7   5  148.09    6.50
   8   7  -5  128.79    6.60
  -8  -7  -5  141.69    6.40
  -8   7   5  135.09    6.30
  -8  -7   5  144.49    7.30
  -8   7  -5  156.48    6.30
   8   7   5  150.38    7.20
   8  -7  -5  139.89    6.70
  -8  -7   5  161.08    8.70
   8  -7  -5  132.59    6.40
  -8   7  -5  138.09    6.30
  -8  -7   5  151.58    6.80
  -8   7  -5  146.49    6.90
  -8  -7  -7   25.90    3.40
  -8   7   7   24.60    3.50
   8  -7   7   25.80    3.50
  -8  -7  -7   26.80    3.30
   8   7  -7   20.20    3.30
   8   7  -7   20.30    3.30
  -8   7  -7   19.70    2.90
   8  -7  -7   17.50    3.10
  -8  -7   7   28.10    3.80
   8  -7  -7   23.40    3.50
  -8   7  -7   23.30    3.00
  -8  -7   7   23.40    3.50
  -8   7   9  146.59    8.00
   8   7  -9  143.69    8.40
  -8  -7  -9  149.88    8.20
   8   7  -9  149.19    8.50
   8  -7  -9  132.39    8.10
  -8  -7   9  135.89    8.00
  -8   7  -9  139.69    7.80
   8  -7  -9  135.29    8.30
  -9   7   0   -0.20    0.80
  -9   7   0    1.80    0.90
   9   7   0    0.80    0.70
  -9   7   0    0.60    1.00
  -9  -7   0    2.30    1.20
  -9  -7   0    4.50    1.60
  -9   7   0    0.80    0.90
  -9  -7   0    0.00    0.90
   9   7   0    0.30    0.70
   9   7  -2  678.53   19.30
  -9   7   2  645.84   19.80
  -9   7   2  650.83   19.30
  -9  -7  -2  658.83   20.30
  -9  -7  -2  680.93   19.90
  -9   7   2  706.83   19.00
  -9   7   2  659.03   19.90
   9   7  -2  675.13   19.20
  -9  -7  -2  653.43   20.00
  -9   7  -2  676.93   18.50
   9   7   2  701.93   19.60
   9   7   2  642.64   19.80
  -9   7  -2  669.03   20.10
  -9   7  -2  674.73   19.60
   9  -7  -2  686.13   18.60
  -9  -7   2  659.43   19.00
  -9  -7   2  646.94   20.90
  -9   7  -2  694.13   19.80
   9  -7  -2  665.23   18.90
  -9  -7   2  652.13   20.40
  -9   7  -2  661.43   19.60
  -9  -7  -4  223.78    9.00
  -9  -7  -4  252.57    8.90
  -9   7   4  230.58    8.60
  -9   7   4  228.78    9.10
  -9   7   4  225.28    9.10
   9  -7   4  237.18    8.30
   9   7  -4  232.68    8.90
   9   7  -4  228.98    8.90
  -9  -7  -4  238.08    9.10
  -9  -7   4  238.08   10.00
   9   7   4  218.28    8.90
  -9   7  -4  222.88    8.70
  -9   7  -4  234.08    9.20
  -9   7  -4  243.78    8.40
   9  -7  -4  230.38    8.50
  -9  -7   4  229.48    8.80
   9  -7  -4  235.88    8.80
  -9  -7  -6   60.09    4.60
   9   7  -6   59.79    4.70
  -9   7   6   62.49    4.40
   9   7  -6   73.49    5.00
  -9  -7  -6   60.99    4.40
  -9   7   6   61.99    4.70
   9  -7  -6   72.59    4.90
  -9  -7   6   73.19    5.30
  -9   7  -6   66.89    5.10
   9  -7  -6   70.69    4.80
  -9   7  -6   60.99    4.20
  -9   7  -6   72.29    4.50
  -9  -7   6   63.89    4.70
   9   7   6   71.89    5.00
  -9   7   8  226.08   10.70
  -9  -7  -8  242.28   10.90
   9   7  -8  244.58   11.10
   9   7  -8  245.28   11.30
  -9   7   8  261.47   10.70
  -9   7  -8  246.48   10.60
   9  -7  -8  239.28   11.10
   9  -7  -8  259.47   11.30
  -9  -7   8  268.27   11.30
  -9  -7   8  259.37   11.10
   9   7 -10    2.60    2.50
  -9   7  10   -0.60    1.80
  -9  -7 -10    0.60    1.90
  -9   7  10    0.00    1.90
   9   7 -10    1.40    2.10
  -9   7 -10    1.20    1.90
   9  -7 -10    0.20    2.10
   9  -7 -10    0.60    2.00
  -9  -7  10   -0.40    1.70
  10   7  -1  186.88    6.90
 -10   7   1  197.38    7.40
 -10  -7  -1  198.18    7.90
 -10   7   1  206.88    7.50
 -10  -7  -1  197.38    8.50
 -10  -7  -1  193.58    8.20
 -10   7   1  193.78    7.90
 -10   7   1  186.38    7.70
  10   7  -1  192.58    6.90
 -10  -7   1  197.18    8.70
 -10   7  -1  215.58    8.20
 -10   7  -1  186.98    7.50
 -10   7  -1  194.28    7.40
 -10  -7   1  205.08    6.80
 -10   7  -1  187.58    7.70
 -10  -7   1  184.88    8.20
 -10   7   3   44.50    3.20
  10   7  -3   52.09    3.40
 -10  -7  -3   50.69    3.80
  10   7  -3   46.80    3.30
 -10  -7  -3   42.30    3.50
 -10  -7  -3   47.20    3.60
 -10   7   3   47.80    3.70
 -10   7   3   49.00    3.70
  10   7   3   42.20    3.20
 -10  -7   3   32.90    4.00
 -10  -7   3   48.40    3.30
  10  -7  -3   49.90    3.20
 -10   7  -3   46.50    3.40
 -10   7  -3   44.30    2.90
 -10  -7   3   43.00    3.80
 -10   7  -3   48.80    3.50
 -10   7  -3   45.40    3.30
 -10  -7  -5   17.80    2.80
 -10   7   5   20.90    3.10
  10   7  -5   20.10    3.00
 -10  -7  -5   17.80    2.90
  10   7  -5   19.20    2.90
 -10   7   5   21.70    2.80
  10  -7  -5   19.40    2.90
 -10  -7   5   14.60    2.90
 -10   7  -5   18.50    2.40
 -10  -7   5   15.80    2.90
 -10   7  -5   19.10    3.00
  10  -7  -5   16.20    2.60
  10   7   5   22.10    2.90
 -10  -7   5   19.20    2.90
 -10   7  -5   17.80    2.60
 -10  -7  -7  253.17   10.40
 -10  -7  -7  248.48   10.70
  10   7  -7  247.88   10.80
  10   7  -7  253.87   11.00
 -10   7   7  260.27   10.20
 -10   7   7  232.58   10.70
 -10  -7   7  243.48   10.70
 -10  -7   7  259.57   11.10
  10  -7  -7  244.78   10.80
 -10   7  -7  235.68    9.80
  10  -7  -7  251.77   10.60
 -10   7  -7  251.37   10.20
 -10  -7   7  237.38   11.00
 -10   7   9   -2.90    1.50
  10   7  -9    0.30    1.90
 -10  -7  -9    2.40    1.90
  10   7  -9    1.10    2.10
 -10  -7   9    3.20    2.00
 -10   7  -9    1.80    1.70
  10  -7  -9    0.80    1.90
 -10  -7   9    0.80    1.80
  10  -7  -9    4.70    2.50
 -11  -7   0   -1.20    1.00
 -11   7   0    2.20    1.30
 -11   7   0    0.40    0.80
 -11   7   0    2.60    1.30
 -11  -7   0    0.00    1.20
 -11   7   0    1.00    1.20
 -11   7   2  444.06   15.60
 -11  -7  -2  411.66   14.00
 -11   7   2  422.66   14.30
 -11  -7  -2  391.16   14.20
  11   7  -2  431.06   13.00
 -11  -7  -2  417.56   14.40
 -11   7   2  420.36   13.20
 -11   7   2  433.86   14.10
 -11  -7   2  416.56   13.00
 -11  -7   2  424.36   15.20
 -11   7  -2  394.56   14.10
 -11   7  -2  396.16   13.60
 -11   7  -2  404.26   13.50
 -11   7  -2  413.36   13.50
 -11  -7   2  387.16   14.40
  11   7  -4  103.49    5.60
 -11   7   4  127.19    5.80
 -11   7   4  112.09    6.20
 -11  -7  -4  108.29    6.20
 -11  -7  -4  110.09    6.10
  11   7  -4  111.49    5.70
 -11   7  -4  110.99    5.70
 -11   7  -4  112.69    5.30
 -11  -7   4  104.69    6.30
  11   7   4  107.09    5.40
 -11  -7   4  126.49    6.00
 -11  -7   4  114.39    7.00
 -11   7  -4  113.49    6.10
 -11   7   6   78.79    5.00
 -11   7   6   77.99    5.60
 -11  -7  -6   81.59    5.60
  11   7  -6   84.19    5.60
  11   7  -6   77.99    5.50
 -11  -7  -6   84.79    5.70
 -11  -7   6   95.29    6.50
  11  -7  -6   82.49    5.50
 -11  -7   6   84.59    5.60
 -11   7  -6   85.89    5.20
 -11   7  -6   90.39    6.10
 -11  -7   6   84.49    5.90
 -11   7  -6   91.19    5.30
  11   7  -8  177.78    9.40
 -11   7   8  185.98    9.60
 -11  -7  -8  179.48    9.30
  11   7  -8  185.28    9.40
 -11  -7   8  178.58    9.50
 -11  -7   8  183.58    9.70
 -11   7  -8  182.78    8.90
  11  -7  -8  191.28    9.50
 -11  -7   8  185.88    9.40
  11  -7  -8  185.08    9.20
 -12   7   1    2.10    1.50
 -12   7   1    3.00    1.50
 -12  -7  -1    5.10    1.90
 -12  -7  -1    3.30    1.50
 -12  -7  -1    2.60    1.60
 -12   7   1    0.90    1.20
 -12   7   1    1.70    1.20
 -12   7  -1    1.30    1.20
 -12   7  -1    1.50    1.50
 -12   7  -1    0.00    1.20
 -12  -7   1    1.00    1.60
 -12   7  -1    0.70    1.10
 -12  -7   1    3.00    1.70
 -12  -7  -3  176.78    8.00
 -12   7   3  181.08    7.30
  12   7  -3  179.38    9.70
 -12  -7  -3  172.38    8.00
 -12  -7  -3  162.78    8.10
 -12   7   3  166.78    8.10
 -12   7   3  170.48    8.00
 -12   7  -3  184.08    7.90
 -12  -7   3  176.78    9.00
 -12  -7   3  179.68    7.40
 -12  -7   3  161.88    8.30
 -12   7  -3  185.08    7.90
 -12   7  -3  174.88    7.60
 -12   7  -3  176.08    8.50
 -12  -7  -5   47.70    4.30
  12   7  -5   52.59    4.20
  12   7  -5   49.20    4.20
 -12   7   5   49.50    4.40
 -12  -7  -5   52.09    4.60
 -12  -7   5   55.69    5.20
 -12   7  -5   52.79    4.60
 -12  -7   5   49.80    4.10
 -12   7  -5   51.09    4.10
 -12  -7   5   47.60    4.60
 -12   7  -5   53.19    3.90
 -12  -7  -7   59.89    5.20
 -12   7   7   46.30    5.20
  12   7  -7   52.49    4.80
  12   7  -7   52.19    5.40
 -12  -7   7   54.19    4.90
 -12  -7   7   49.99    5.50
 -12   7  -7   53.79    4.50
 -12  -7   7   57.09    5.40
 -13   7   0   -0.50    1.30
 -13   7   0   -0.70    0.90
 -13   7   0    0.40    1.40
 -13  -7   0    1.00    1.60
 -13  -7   0    1.10    1.50
 -13   7   0    1.70    1.50
 -13   7   2  322.67   12.30
 -13  -7  -2  298.67   12.30
 -13  -7  -2  328.87   12.40
 -13  -7  -2  317.77   12.10
 -13   7   2  339.07   14.10
 -13   7   2  317.27   11.90
 -13   7  -2  311.87   12.30
 -13   7  -2  304.87   11.20
 -13  -7   2  300.57   12.50
 -13  -7   2  315.77   13.20
 -13   7  -2  293.47   11.50
 -13   7  -2  295.17   11.30
 -13  -7  -4  154.08    8.10
 -13   7   4  157.18    8.00
 -13  -7  -4  153.48    8.00
 -13  -7   4  155.08    8.30
 -13  -7   4  151.68    8.80
 -13  -7   4  161.38    7.40
 -13   7  -4  164.08    7.70
 -13   7  -4  156.38    7.70
 -13  -7  -6   77.29    5.90
  13   7  -6   90.09    5.90
 -13   7   6   71.29    5.80
 -13  -7  -6   81.69    6.00
 -13   7  -6   94.79    5.80
 -13  -7   6   83.29    6.60
 -13  -7   6   81.29    5.60
 -13  -7   6   80.09    6.20
 -13  -7  -8  108.99    7.30
  13   7  -8  101.99    7.00
 -13   7   8  101.39    7.20
 -13  -7   8  101.19    7.40
 -13  -7   8  105.29    7.00
 -14  -7  -1  221.58   10.10
 -14   7   1  217.78    9.20
 -14   7   1  195.68    9.30
 -14  -7  -1  204.28    9.80
 -14   7   1  204.28    9.20
 -14  -7   1  204.48    9.80
 -14   7  -1  207.48    9.50
 -14   7  -1  204.18    9.20
 -14  -7   1  220.88   10.50
 -14   7  -1  208.48    9.00
 -14  -7  -3    8.20    2.40
 -14   7   3    9.90    2.70
 -14  -7  -3    7.40    2.40
 -14   7  -3   12.40    2.50
 -14   7  -3   12.00    2.70
 -14  -7   3    5.70    2.70
 -14   7  -3    8.60    2.20
 -14   7  -3    7.10    2.50
 -14  -7   3    5.80    2.20
 -14  -7  -5   33.00    4.30
 -14  -7  -5   29.80    4.20
 -14   7   5   28.90    4.10
 -14   7  -5   34.80    4.10
 -14  -7   5   27.80    4.20
 -14   7  -5   33.90    4.40
 -14  -7   5   36.50    4.20
 -14  -7   5   28.90    4.80
 -14   7   7  173.58    9.60
 -14  -7  -7  174.98    9.40
 -14  -7   7  188.38    9.30
 -14  -7   7  177.08    9.50
 -14  -7   7  165.28    9.80
 -15   7   0    1.30    1.60
 -15  -7   0    2.10    1.80
 -15  -7   0    0.80    1.70
 -15   7   0   -0.70    1.50
 -15   7   0    0.50    1.50
 -15  -7  -2  237.38   10.50
 -15   7   2  231.08   10.60
 -15   7   2  242.08   10.40
 -15  -7  -2  223.48   10.70
 -15  -7   2  237.58   11.60
 -15   7  -2  235.68   10.20
 -15  -7   2  220.58   10.80
 -15   7  -2  234.78    9.90
 -15   7  -2  220.98   10.60
 -15   7   4   91.19    6.50
 -15  -7  -4  102.49    7.00
 -15  -7  -4  106.09    6.70
 -15  -7   4  103.19    7.10
 -15  -7   4  103.99    7.50
 -15   7  -4  102.49    6.30
 -15  -7  -6   55.49    6.00
 -15   7   6   56.59    6.20
 -15  -7  -6   42.30    5.20
 -15  -7   6   55.39    6.80
 -15  -7   6   56.09    4.90
 -15  -7   6   49.90    5.90
 -16   7   1    6.40    2.30
 -16  -7  -1    7.90    2.60
 -16  -7  -1    1.50    1.90
 -16   7   1    4.20    2.40
 -16  -7   1    3.30    2.20
 -16   7  -1    5.00    2.10
 -16   7  -1    6.10    2.50
 -16  -7   1    6.20    2.70
 -16   7  -1    2.60    1.90
 -16  -7  -3  146.49    8.80
 -16  -7  -3  156.98    8.50
 -16   7   3  149.69    8.30
 -16  -7   3  149.99    8.90
 -16  -7   3  178.58   10.00
 -16   7  -3  155.38    8.30
 -16   7  -3  175.38    8.40
 -16   7   5   69.39    5.90
 -16  -7  -5   59.49    5.80
 -16  -7  -5   55.09    5.90
 -16  -7   5   55.49    5.40
 -16  -7   5   71.19    6.60
 -17  -7   0   -0.50    1.70
 -17  -7   0    0.80    1.90
 -17   7   0    0.60    2.00
 -17   7   0    2.80    1.70
 -17  -7  -2  169.38    9.70
 -17   7   2  181.98    9.30
 -17   7  -2  183.18    8.70
 -17   7  -2  179.48    9.30
 -17  -7   2  169.38    9.70
 -17  -7   2  178.18   10.20
 -17   7  -2  174.48    9.70
 -17  -7  -4   38.20    5.00
 -17  -7  -4   44.30    5.70
 -17   7   4   35.70    4.60
 -17  -7   4   39.10    5.60
 -17  -7   4   39.40    5.10
 -18  -7  -1   41.30    5.70
 -18   7   1   44.80    5.00
 -18   7  -1   53.79    5.90
 -18  -7   1   53.49    6.30
 -18   7  -1   54.79    5.50
 -18  -7   1   55.69    6.80
 -18   7  -1   60.99    6.50
   0   8   0 7574.54  193.28
   0   8   0 7449.15  197.98
   0   8   0 7293.87  191.28
   0   8   0 7585.84  192.08
   0   8  -2    3.50    1.10
   0   8   2    3.80    0.70
   0  -8  -2    5.80    0.70
   0   8   2    4.40    0.70
   0  -8  -2    5.30    0.80
   0   8  -2    5.90    1.20
   0   8  -2    4.70    1.00
   0   8   2    3.70    1.00
   0   8   2    5.80    1.50
   0   8  -2    4.80    1.00
   0   8  -4   31.90    2.60
   0  -8  -4   28.00    2.50
   0   8  -4   30.00    2.40
   0  -8   4   26.60    2.20
   0   8   4   27.50    3.00
   0   8  -4   27.20    2.40
   0   8  -4   29.00    2.40
   0  -8  -4   36.30    2.10
   0   8   4   31.70    1.80
   0  -8  -6  641.34   19.50
   0  -8  -6  650.93   18.50
   0   8   6  648.34   21.90
   0  -8  -6  625.14   19.30
   0   8  -6  617.04   19.40
   0  -8   6  650.33   21.80
   0   8  -6  622.84   19.40
   0   8  -6  635.44   19.40
   0   8  -8  187.48    8.60
   0   8  -8  190.98    8.50
   0  -8  -8  186.18    8.70
   0   8   8  186.38   11.90
   0   8  -8  176.98    8.60
   0  -8  -8  184.48    8.60
   0  -8  -8  188.38    7.90
   0   8  -8  186.98    8.70
   0   8 -10  311.27   13.00
   0  -8 -10  302.37   12.90
   0  -8 -10  304.67   13.10
   0   8 -10  311.77   12.90
   0   8 -10  297.37   12.30
   0   8 -10  290.07   12.70
   0  -8 -10  289.67   11.90
   1   8  -1   11.30    1.40
  -1  -8  -1    7.70    0.90
   1   8  -1    7.10    1.20
  -1   8   1    6.50    1.50
  -1   8   1    9.10    1.10
  -1   8   1    7.50    1.00
   1   8  -1    8.10    1.70
  -1   8   1    8.90    1.30
   1   8  -1    6.10    1.20
   1   8  -1    7.20    1.10
  -1   8  -1    7.90    1.20
   1   8   1    7.30    1.60
  -1   8  -1    9.70    1.30
   1   8   1    9.10    1.30
   1   8   1    9.30    1.30
  -1   8  -1    8.60    1.60
  -1   8  -1    8.60    1.30
   1   8   1    8.40    1.00
  -1   8  -1   15.80    1.40
   1   8  -3  158.68    6.00
   1   8  -3  154.88    5.60
  -1   8   3  150.68    7.00
  -1  -8  -3  166.28    4.80
  -1   8   3  157.68    5.10
  -1  -8  -3  157.38    5.30
  -1  -8  -3  155.78    5.90
  -1   8   3  167.38    5.30
   1   8  -3  158.88    6.00
   1   8   3  169.88    4.60
   1  -8  -3  156.38    6.00
   1  -8  -3  161.98    5.00
  -1  -8   3  157.98    5.90
  -1   8  -3  157.08    5.80
  -1   8  -3  158.38    5.80
  -1   8  -3  158.98    5.80
   1   8   3  153.78    7.00
  -1   8  -3  150.38    5.90
   1   8   3  160.68    4.70
   1   8  -5  927.81   27.00
  -1  -8  -5  954.00   27.20
  -1  -8  -5  999.60   26.60
   1   8  -5  970.30   27.50
   1  -8   5 1005.90   26.30
  -1   8   5 1014.20   29.90
  -1   8   5  980.00   26.20
   1   8  -5  981.20   27.60
   1  -8   5  951.70   29.20
  -1   8  -5  981.80   27.30
  -1   8  -5  937.81   27.10
  -1  -8   5  986.90   29.70
   1  -8  -5  949.21   27.30
  -1   8  -5  953.20   27.20
  -1   8  -5  969.40   27.40
  -1   8  -5  942.21   27.30
  -1  -8   5  988.00   26.80
   1  -8  -5  965.80   27.60
   1  -8  -5 1022.30   26.40
   1   8   5  978.60   29.50
  -1  -8  -7   42.30    3.70
  -1   8   7   51.09    5.20
   1  -8   7   47.10    4.80
  -1  -8  -7   46.20    3.40
   1   8  -7   52.29    4.10
  -1  -8  -7   44.00    3.60
   1   8  -7   60.79    4.30
  -1   8  -7   45.80    3.80
   1  -8  -7   46.70    4.00
   1  -8  -7   48.40    3.40
  -1   8  -7   46.10    3.80
  -1   8  -7   43.60    3.70
   1   8   7   49.10    5.10
   1  -8  -7   42.30    3.90
  -1   8  -7   48.90    3.90
  -1  -8   7   45.10    4.80
  -1  -8  -9    1.20    1.50
  -1  -8  -9    2.20    1.80
   1   8  -9   -0.50    1.50
   1   8  -9    2.30    1.90
  -1  -8  -9    0.80    1.70
   1   8  -9    3.10    1.90
   1   8  -9   -0.10    1.50
  -1   8  -9   -0.20    1.30
   1  -8  -9    1.20    1.70
   1  -8  -9   -0.40    1.30
  -1   8  -9    0.60    1.50
  -1   8  -9    1.60    1.70
  -1   8  -9   -0.30    1.60
   1  -8  -9    6.00    2.20
   1   8 -11   16.90    3.80
  -1  -8 -11   11.90    3.30
   1   8 -11   14.70    3.50
  -1  -8 -11   15.50    4.60
   1   8 -11   13.90    3.10
  -1  -8 -11   24.00    4.30
  -1   8 -11    6.40    2.50
  -1   8 -11   11.60    3.00
  -1   8 -11   10.00    3.00
   1  -8 -11    9.10    2.80
   1  -8 -11   11.60    3.30
  -1   8 -11   11.70    3.20
   2   8   0  502.95   14.40
  -2   8   0  517.65   14.20
   2   8   0  506.25   15.50
   2   8   0  502.05   14.40
   2   8   0  527.25   14.00
  -2   8   0  498.25   14.30
  -2   8   0  504.85   14.20
   2   8   0  517.85   13.90
  -2   8   0  498.15   14.30
  -2   8   0  490.85   15.20
   2  -8   0  517.55   15.40
  -2   8   2  957.70   27.50
  -2   8   2  940.21   25.50
   2   8  -2  936.31   26.10
  -2  -8  -2  996.10   25.40
   2   8  -2  970.80   26.20
  -2   8   2  945.11   26.20
  -2  -8  -2  970.60   25.60
   2  -8   2 1045.10   28.30
   2   8  -2 1004.80   25.60
  -2   8   2  957.20   25.60
   2   8   2  997.60   24.70
   2  -8  -2  942.21   26.10
  -2   8  -2  955.80   25.80
   2   8   2  975.10   27.60
  -2   8  -2  960.70   26.10
  -2   8  -2  957.00   26.10
  -2   8  -2  967.90   25.90
   2   8   2  947.01   26.10
  -2  -8  -4  478.25   14.90
   2   8  -4  486.45   15.20
  -2   8   4  516.15   14.40
  -2  -8  -4  529.85   13.70
  -2   8   4  500.95   16.80
   2   8  -4  509.55   15.30
   2  -8   4  510.25   14.30
  -2  -8  -4  506.45   14.50
  -2   8   4  515.95   14.20
   2   8  -4  501.05   14.60
   2  -8  -4  492.15   15.10
  -2   8  -4  490.95   15.00
  -2   8  -4  474.25   14.60
  -2  -8   4  488.65   15.00
   2   8   4  511.55   16.70
  -2   8  -4  492.25   15.10
   2  -8  -4  518.85   13.90
  -2   8  -4  490.65   14.80
  -2   8  -4  497.55   14.80
  -2  -8  -6    2.00    1.10
  -2   8   6    1.70    0.90
   2   8  -6    1.20    1.20
   2  -8   6    2.30    1.40
  -2   8   6    0.70    1.40
   2   8  -6   -0.10    1.10
  -2  -8  -6    2.20    1.20
  -2  -8  -6    0.50    1.10
   2   8   6    1.60    1.40
   2  -8  -6    0.60    1.20
   2  -8  -6    1.10    1.20
  -2   8  -6    1.70    1.20
  -2   8  -6   -0.10    1.00
  -2   8  -6    1.10    1.00
  -2  -8   6    2.80    1.10
  -2  -8   6    0.00    1.10
   2  -8  -6    3.20    1.10
  -2   8  -6    1.40    1.20
  -2   8  -6    0.60    1.00
  -2   8   8  152.48    9.80
  -2  -8  -8  145.49    6.90
   2   8  -8  131.69    7.40
  -2  -8  -8  157.18    7.50
   2   8  -8  132.99    7.40
  -2  -8  -8  149.19    7.50
   2   8  -8  141.99    7.50
  -2   8  -8  135.19    7.20
  -2   8  -8  143.09    7.10
   2  -8  -8  144.69    6.70
  -2   8  -8  138.09    7.20
  -2   8  -8  142.69    7.10
   2  -8  -8  142.19    7.60
   2  -8  -8  143.59    7.60
  -2  -8 -10  717.13   23.80
  -2  -8 -10  720.43   23.50
  -2  -8 -10  716.23   23.00
   2   8 -10  747.13   24.10
   2   8 -10  655.33   23.60
   2   8 -10  691.33   23.80
   2  -8 -10  740.83   24.30
  -2   8 -10  708.23   22.80
  -2   8 -10  684.23   23.10
  -2   8 -10  722.93   23.90
   2  -8 -10  676.93   24.00
  -3   8   1    2.00    0.90
  -3   8   1    0.60    0.70
  -3  -8  -1    0.40    0.70
  -3   8   1    3.70    0.90
  -3   8   1    2.20    1.00
  -3  -8  -1    1.90    0.80
   3   8  -1    1.10    1.00
  -3   8   1    0.00    0.70
   3   8  -1   -0.30    0.70
   3   8  -1    1.00    0.80
   3   8  -1    2.40    0.70
   3  -8   1   -0.90    0.70
  -3   8  -1    3.30    1.00
   3   8   1   -0.40    0.80
  -3   8  -1    0.80    0.60
  -3   8  -1    1.80    0.90
  -3   8  -1    1.60    1.00
  -3   8  -1    1.10    0.70
  -3   8  -1    1.30    0.50
   3   8   1    2.70    0.80
   3   8   1    2.80    0.60
   3   8   1    0.80    0.70
  -3   8   3  632.44   17.70
   3   8  -3  630.34   18.30
   3   8  -3  639.84   17.50
   3   8  -3  648.44   18.50
   3  -8   3  648.34   19.30
  -3   8   3  643.14   17.70
  -3  -8  -3  661.83   17.50
  -3   8   3  614.64   19.60
  -3  -8  -3  654.53   17.90
  -3   8  -3  626.64   17.70
   3   8   3  645.34   19.70
   3  -8  -3  681.43   16.70
   3  -8  -3  618.94   18.20
  -3   8  -3  639.44   18.30
  -3   8  -3  636.24   17.90
  -3   8  -3  624.84   18.20
  -3  -8   3  598.14   18.40
  -3   8  -3  637.84   17.60
  -3   8   5  286.67   11.90
   3  -8   5  277.47   11.20
   3   8  -5  287.87   10.40
   3   8  -5  278.37   10.20
  -3  -8  -5  268.67    9.60
  -3   8   5  290.27    9.40
  -3  -8  -5  287.47    9.60
   3  -8  -5  276.87   10.00
   3  -8  -5  301.67    8.90
  -3   8  -5  283.87    9.60
  -3   8  -5  279.07    9.60
  -3   8  -5  286.87    9.90
  -3   8  -5  278.67   10.10
  -3  -8   5  306.47   12.20
  -3   8  -5  276.67    9.60
   3   8   5  280.57   11.40
  -3  -8   5  283.97    9.90
   3  -8  -5  290.07   10.20
  -3   8   7  151.78    9.20
  -3  -8  -7  148.79    7.00
   3   8  -7  144.29    7.30
  -3  -8  -7  145.69    6.60
   3   8  -7  150.98    7.50
  -3  -8  -7  142.99    6.80
  -3   8   7  147.79    6.50
   3  -8   7  149.99    8.40
  -3   8  -7  150.98    7.00
  -3   8  -7  146.69    6.80
  -3  -8   7  161.28    9.40
   3  -8  -7  155.18    6.30
   3   8   7  143.79    8.60
  -3   8  -7  143.39    7.00
   3  -8  -7  135.29    7.10
  -3   8  -7  148.79    6.80
   3  -8  -7  137.69    7.10
   3   8  -9   84.89    6.10
  -3  -8  -9   76.49    5.50
  -3  -8  -9   82.99    5.70
  -3  -8  -9   83.39    5.60
   3   8  -9   79.79    6.00
   3   8  -9   79.89    6.00
  -3   8  -9   92.39    5.70
  -3   8  -9   89.09    5.70
  -3   8  -9   78.39    5.40
  -3   8  -9   84.19    5.80
   3  -8  -9   87.99    6.20
   3  -8  -9   79.59    6.00
   3   8 -11   -0.50    1.90
  -3  -8 -11    0.80    1.80
   3   8 -11    2.40    2.20
  -3  -8 -11    2.60    1.90
   3   8 -11   -1.30    1.90
   3   8 -11    6.20    2.80
  -3  -8 -11   -0.40    1.80
   3  -8 -11    1.00    2.10
  -3   8 -11    1.00    1.90
  -3   8 -11    0.60    1.70
   3  -8 -11    6.90    2.80
  -4   8   0 2248.38   59.79
   4   8   0 2252.97   59.09
   4  -8   0 2347.67   60.09
  -4   8   0 2344.77   58.89
  -4   8   0 2263.27   59.09
   4   8   0 2324.87   60.59
   4   8   0 2285.17   59.09
   4   8   0 2440.16   58.19
  -4   8   0 2141.79   59.09
  -4   8   0 2295.67   59.09
  -4  -8  -2  665.93   18.30
  -4   8   2  630.44   18.50
   4   8  -2  682.83   17.50
  -4  -8  -2  673.13   18.30
   4   8  -2  633.84   18.50
  -4   8   2  636.04   19.60
  -4   8   2  668.73   18.30
   4  -8   2  699.33   19.30
  -4   8   2  653.83   18.30
   4   8  -2  644.84   18.60
  -4   8  -2  665.33   18.00
   4  -8  -2  652.93   18.40
   4   8   2  634.64   18.30
  -4   8  -2  657.33   18.50
  -4  -8   2  651.03   19.10
  -4   8  -2  640.04   18.50
  -4   8  -2  672.03   18.70
   4   8   2  638.14   19.60
  -4   8  -2  671.33   18.00
  -4   8  -2  664.93   17.50
  -4  -8  -4   89.19    4.30
  -4   8   4   92.99    4.20
   4   8  -4   99.59    4.80
  -4  -8  -4   95.39    4.00
   4   8  -4   93.49    4.70
  -4  -8  -4   93.29    4.30
  -4   8   4   94.49    5.70
  -4   8   4   93.69    4.30
   4   8   4   97.79    5.50
  -4   8  -4   90.39    4.10
  -4  -8   4   96.49    4.90
  -4   8  -4   95.79    4.20
  -4   8  -4   92.19    4.50
   4  -8  -4   93.79    4.60
  -4   8  -4  103.39    4.20
  -4  -8   4   94.09    5.80
   4  -8  -4   94.69    4.70
  -4   8  -4   90.79    4.60
   4   8  -6  309.07   11.50
  -4  -8  -6  300.47   10.60
  -4  -8  -6  301.07   10.60
   4   8  -6  300.27   11.30
  -4   8   6  323.37   13.50
   4  -8   6  311.87   12.40
  -4  -8  -6  313.87   10.90
  -4   8   6  305.97   10.60
  -4   8  -6  308.87   10.80
   4  -8  -6  289.77   11.10
  -4  -8   6  320.37   13.60
  -4   8  -6  301.97   10.40
  -4   8  -6  278.67   10.60
   4  -8  -6  317.07   11.40
  -4  -8   6  313.87   10.90
  -4   8  -6  299.87   10.40
  -4   8  -6  303.07   11.40
   4   8   6  294.67   12.50
   4   8  -8  218.58   10.20
  -4   8   8  264.37   13.30
  -4  -8  -8  247.18   10.00
  -4  -8  -8  237.28    9.60
  -4   8   8  228.08    9.30
  -4  -8  -8  238.48    9.70
   4   8  -8  244.78   10.50
   4  -8  -8  228.38   10.30
  -4   8  -8  223.38    9.30
  -4   8  -8  223.58    9.20
  -4   8  -8  233.48   10.00
   4  -8  -8  214.78   10.20
  -4   8  -8  217.98    9.30
  -4  -8 -10  182.18    9.20
   4   8 -10  184.88    9.80
   4   8 -10  203.08   10.20
  -4  -8 -10  185.68    9.40
  -4  -8 -10  187.88    9.20
   4  -8 -10  200.18   10.20
   4  -8 -10  176.98    9.80
  -4   8 -10  186.18    8.90
  -4   8 -10  170.78   12.00
  -4   8 -10  199.78    9.90
  -5   8   1  110.99    4.60
  -5  -8  -1  120.79    5.30
  -5  -8  -1  111.29    4.70
   5   8  -1  112.09    4.60
  -5   8   1  117.59    5.20
  -5   8   1  120.69    4.70
   5   8  -1  123.19    3.60
  -5  -8  -1  114.49    4.80
   5   8  -1  114.39    4.70
  -5   8   1  115.19    4.80
   5  -8   1  112.19    5.00
   5  -8  -1  113.39    5.40
  -5   8  -1  119.99    4.30
  -5   8  -1  125.39    3.60
   5   8   1  108.89    4.50
  -5   8  -1  116.19    4.20
  -5   8  -1  113.89    4.80
   5   8   1  111.19    5.40
  -5   8  -1  110.79    4.80
  -5   8  -1  115.09    4.90
   5   8   1  128.49    4.00
  -5   8  -1  119.49    4.80
   5   8   1  117.49    4.60
  -5  -8   1  109.69    5.20
  -5  -8  -3  286.97    9.50
   5   8  -3  289.27    9.90
  -5  -8  -3  292.87    9.40
  -5   8   3  316.37   11.10
  -5   8   3  286.77    9.80
  -5   8   3  282.57    9.50
  -5   8   3  302.27    9.50
   5   8  -3  291.27    9.80
  -5   8  -3  310.47    9.00
  -5  -8   3  273.07   10.20
  -5   8  -3  302.47    9.80
  -5   8  -3  299.87    9.90
   5  -8  -3  294.37    9.60
  -5   8  -3  296.67    9.10
  -5   8  -3  285.97    8.90
   5   8   3  285.57   10.70
   5   8  -5  440.16   14.90
   5   8  -5  493.15   15.50
  -5  -8  -5  465.15   14.50
  -5   8   5  458.25   14.50
  -5  -8  -5  465.15   14.20
  -5   8   5  481.45   17.00
   5  -8   5  452.45   15.60
  -5  -8  -5  464.25   13.90
   5  -8  -5  474.75   15.10
  -5   8  -5  468.55   14.10
  -5  -8   5  489.65   17.30
  -5  -8   5  451.25   15.00
   5  -8  -5  449.46   14.80
  -5   8  -5  473.05   13.90
   5   8   5  453.65   16.10
  -5   8  -5  458.95   14.30
  -5   8  -5  459.25   15.10
  -5   8  -5  457.95   14.60
  -5   8   7  240.28    9.70
   5  -8   7  252.27   11.40
   5   8  -7  236.48   10.40
  -5  -8  -7  265.87    9.80
   5   8  -7  251.17   10.50
  -5  -8  -7  254.17    9.90
  -5  -8  -7  239.68    9.80
  -5   8   7  291.67   13.30
  -5   8  -7  245.68    9.80
   5  -8  -7  262.77   10.60
  -5  -8   7  264.97   12.80
  -5  -8   7  257.17    9.90
  -5   8  -7  259.77   10.00
  -5   8  -7  258.17    9.50
  -5   8  -7  255.87    9.50
  -5   8  -7  249.58   10.60
   5  -8  -7  249.88   10.50
   5   8   7  256.17   11.80
  -5   8   9   14.40    2.80
  -5  -8  -9   15.40    3.00
   5   8  -9   15.60    3.30
  -5  -8  -9   11.60    2.60
  -5  -8  -9   12.60    2.80
   5   8  -9   13.80    3.30
   5  -8  -9   19.70    3.80
  -5   8  -9   14.00    2.70
   5  -8  -9   15.50    3.40
  -5   8  -9   11.60    2.70
  -6   8   0  839.92   23.80
   6   8   0  850.31   23.60
  -6  -8   0  870.31   24.80
  -6   8   0  862.61   24.00
   6   8   0  847.32   25.00
  -6   8   0  847.32   23.90
   6   8   0  874.31   23.70
  -6  -8   0  878.81   24.40
  -6  -8   0  924.31   22.70
  -6   8   0  896.61   24.00
  -6  -8   0  835.72   23.80
  -6   8   2  642.74   19.00
   6   8  -2  678.83   19.20
  -6   8   2  645.04   19.10
   6   8  -2  659.73   19.10
  -6  -8  -2  650.43   19.60
  -6  -8  -2  673.63   19.10
  -6  -8  -2  676.43   19.20
  -6   8   2  653.13   19.10
  -6   8   2  676.33   20.00
  -6   8  -2  691.33   18.20
   6   8   2  671.03   20.20
  -6   8  -2  657.43   19.20
   6  -8  -2  676.93   18.80
   6   8   2  660.43   18.70
  -6   8  -2  713.53   18.20
  -6   8  -2  658.53   19.10
  -6   8  -2  671.13   19.20
  -6   8  -2  702.13   18.00
  -6  -8   2  655.23   20.10
  -6  -8  -4  327.67   11.00
  -6   8   4  351.56   12.90
   6  -8   4  329.37   11.70
  -6  -8  -4  340.87   11.20
  -6   8   4  351.66   11.10
  -6   8   4  336.17   11.20
   6   8  -4  315.57   11.30
   6   8  -4  328.07   11.40
  -6  -8  -4  340.77   10.80
  -6   8   4  322.47   11.30
  -6  -8   4  316.97   11.80
  -6  -8   4  337.17   13.20
   6  -8  -4  335.87   11.20
  -6   8  -4  357.26   10.20
  -6   8  -4  346.87   11.20
  -6   8  -4  342.67   10.60
   6   8   4  321.87   12.20
  -6   8  -4  339.37   11.50
  -6   8  -4  335.87   10.30
   6  -8  -4  343.47   11.40
   6   8  -6    9.40    2.20
  -6   8   6    5.40    1.60
   6   8  -6    2.90    1.60
  -6   8   6    3.90    1.90
  -6  -8  -6    3.70    1.40
  -6  -8  -6    3.80    1.40
   6  -8   6    5.10    1.80
  -6  -8  -6    3.80    1.30
  -6  -8   6    7.70    2.50
  -6   8  -6    4.70    1.30
   6  -8  -6    5.00    1.80
  -6   8  -6    4.40    1.50
  -6   8  -6    4.60    1.50
   6   8   6    6.30    2.10
  -6   8  -6    4.30    1.80
  -6  -8   6    6.90    1.90
   6  -8  -6    7.30    2.00
  -6  -8  -8   42.80    3.70
  -6   8   8   49.40    4.20
   6   8  -8   33.90    4.30
  -6  -8  -8   43.90    4.00
  -6  -8  -8   49.70    4.00
   6   8  -8   52.39    5.50
  -6   8  -8   42.80    3.80
   6  -8  -8   46.00    5.00
   6  -8  -8   38.40    4.70
  -6   8  -8   37.00    4.00
  -6  -8 -10  672.43   22.50
   6   8 -10  667.23   23.30
   6   8 -10  672.13   23.40
   6   8 -10  650.03   23.30
   6  -8 -10  682.13   23.70
   6  -8 -10  664.53   23.50
  -6   8 -10  680.33   22.80
  -6  -8  10  668.13   23.00
  -7   8   1   27.40    2.40
   7   8  -1   32.40    2.30
  -7   8   1   25.20    2.20
   7   8  -1   29.90    2.20
  -7  -8  -1   30.30    2.70
  -7   8   1   26.80    2.30
  -7   8   1   30.70    2.40
  -7  -8  -1   27.80    2.50
  -7  -8  -1   29.90    2.40
   7   8   1   28.60    2.70
  -7   8  -1   31.60    2.40
  -7   8  -1   31.50    1.80
   7   8   1   28.60    2.10
  -7   8  -1   28.60    2.40
  -7  -8   1   31.90    3.00
   7   8   1   32.70    2.20
  -7   8  -1   26.00    2.30
  -7  -8   1   30.80    2.00
  -7  -8   1   27.70    2.60
  -7   8   3  147.69    6.80
  -7   8   3  138.79    5.90
   7   8  -3  133.59    5.90
  -7  -8  -3  134.39    5.80
  -7  -8  -3  125.39    5.70
  -7  -8  -3  140.59    6.00
  -7   8   3  133.59    5.80
   7   8  -3  168.68    6.30
  -7   8   3  131.79    5.80
  -7  -8   3  128.49    6.50
   7  -8  -3  140.29    5.60
  -7   8  -3  138.89    5.90
  -7   8  -3  127.69    5.80
   7  -8  -3  133.69    5.70
  -7   8  -3  132.19    5.00
  -7   8  -3  131.19    5.80
   7   8   3  129.19    6.30
  -7  -8   3  134.89    7.10
  -7  -8   3  141.09    5.70
  -7  -8  -5  586.54   18.40
   7   8  -5  588.64   18.70
  -7   8   5  606.14   18.60
   7  -8   5  591.04   18.80
  -7  -8  -5  614.74   18.00
   7   8  -5  593.64   18.80
  -7   8   5  561.54   18.30
   7   8   5  611.94   19.70
  -7   8  -5  605.14   17.80
   7  -8  -5  574.34   18.30
   7  -8  -5  612.64   18.70
  -7   8  -5  623.34   19.00
  -7   8  -5  582.34   18.20
  -7  -8   5  629.04   21.30
  -7  -8   5  584.64   19.10
   7   8  -7    2.50    1.80
  -7   8   7    3.10    1.70
   7  -8   7    2.40    1.50
  -7  -8  -7   -0.10    1.30
  -7  -8  -7    1.20    1.40
   7   8  -7    3.90    1.80
  -7  -8   7    5.40    1.90
  -7   8  -7   -1.30    1.40
  -7  -8   7    1.50    1.60
  -7   8  -7    2.00    1.30
  -7  -8   7    1.50    2.00
   7  -8  -7    2.00    1.80
  -7   8  -7    3.90    1.60
   7  -8  -7    1.50    1.50
  -7  -8  -9   16.20    3.20
   7   8  -9    9.50    2.90
   7   8  -9   15.00    3.30
  -7   8   9   10.80    2.70
  -7   8  -9    8.20    2.60
   7  -8  -9    8.70    2.80
   7  -8  -9    6.00    2.60
  -7  -8   9   10.70    2.90
  -7   8  -9   11.10    2.50
  -8   8   0 2594.24   67.99
  -8   8   0 2406.26   67.69
  -8   8   0 2659.23   66.49
   8   8   0 2726.93   67.49
  -8  -8   0 2614.84   68.09
  -8   8   0 2721.43   67.89
  -8  -8   0 2584.64   68.59
  -8   8   0 2531.35   67.99
   8   8   0 2594.94   67.29
  -8  -8   0 2699.63   69.29
   8   8  -2    1.30    0.90
  -8   8   2    1.30    1.00
  -8  -8  -2    1.60    1.10
  -8   8   2   -0.40    0.90
  -8  -8  -2    1.30    1.10
  -8   8   2    0.20    0.80
  -8  -8  -2    4.10    1.40
   8   8  -2    0.70    0.80
   8   8   2    0.60    0.90
  -8  -8   2    1.60    0.80
  -8  -8   2    2.60    1.30
   8  -8  -2    1.60    0.90
  -8   8  -2    0.10    0.60
   8   8   2    1.80    0.80
   8   8   2    0.60    0.80
  -8   8  -2    3.40    1.20
  -8   8  -2   10.70    1.80
  -8  -8   2    4.60    1.60
  -8   8  -2    3.20    1.20
   8  -8   4    5.00    1.40
   8   8  -4    5.90    1.60
  -8  -8  -4    9.10    1.80
  -8   8   4    3.70    1.50
  -8   8   4    7.50    1.70
  -8  -8  -4    5.80    1.60
   8   8  -4    4.50    1.60
  -8  -8  -4    3.10    1.30
  -8   8   4    4.50    1.50
   8  -8  -4    6.00    1.50
  -8  -8   4    5.30    1.50
  -8  -8   4    4.60    1.80
  -8  -8   4    6.30    2.20
   8  -8  -4    3.80    1.40
  -8   8  -4    5.90    1.60
  -8   8  -4    5.70    1.70
  -8   8  -4    6.90    1.40
   8   8   4    5.30    1.60
  -8  -8  -6  275.37   10.00
  -8  -8  -6  257.97   10.40
  -8   8   6  264.17   10.60
   8  -8   6  273.97   10.70
   8   8  -6  249.08   10.60
  -8   8   6  270.57   10.50
   8   8  -6  274.97   11.00
  -8  -8   6  257.37   10.90
  -8   8  -6  263.17   10.10
  -8   8  -6  259.87    9.90
  -8  -8   6  279.87   10.80
   8  -8  -6  264.67   10.70
   8   8   6  269.27   11.40
   8  -8  -6  262.47   10.50
  -8   8  -6  283.47   11.30
  -8   8   8  251.77   10.80
   8   8  -8  255.87   11.20
   8   8  -8  251.17   11.40
  -8  -8  -8  238.18   10.70
   8  -8  -8  245.08   11.20
  -8  -8   8  243.78   11.00
  -8   8  -8  243.08   10.20
   8  -8  -8  266.77   11.40
  -8  -8   8  254.77   10.90
  -8   8  -8  240.58   10.40
  -8   8  10  259.67   11.70
   8   8 -10  259.97   12.50
   8   8 -10  254.27   12.50
  -8  -8 -10  282.37   12.40
   8  -8 -10  283.17   12.80
  -8  -8  10  270.57   12.30
   8  -8 -10  248.78   12.40
  -8   8 -10  272.07   12.00
   9   8  -1   41.70    2.80
  -9   8   1   54.69    3.20
  -9  -8  -1   47.90    3.80
  -9  -8  -1   48.00    3.40
   9   8  -1   52.09    3.10
  -9   8   1   46.70    3.30
  -9   8   1   45.40    3.00
  -9  -8  -1   45.90    3.50
  -9   8   1   45.40    3.20
   9   8   1   49.70    3.60
  -9   8  -1   43.90    3.10
  -9  -8   1   39.60    3.40
  -9   8  -1   47.50    3.30
  -9  -8   1   50.39    4.10
  -9   8  -1   45.40    3.20
  -9  -8   1   50.89    2.70
   9   8   1   47.90    2.70
   9   8   1   47.40    2.70
  -9   8  -1   46.60    3.30
  -9   8   3  104.79    5.50
  -9  -8  -3  111.39    5.60
   9  -8   3  106.89    4.60
   9   8  -3  110.09    5.30
   9   8  -3  101.49    5.10
  -9   8   3  113.39    5.30
  -9  -8  -3  110.19    5.50
  -9  -8  -3  105.89    5.40
  -9   8   3  109.09    5.50
  -9   8  -3  111.79    5.40
  -9   8  -3  104.69    5.30
   9  -8  -3  105.79    4.80
  -9  -8   3  101.39    5.80
  -9   8  -3  105.89    5.40
   9   8   3   98.69    5.40
  -9  -8   3  109.39    6.20
  -9  -8   3  108.99    5.10
  -9   8  -3  109.79    4.60
   9  -8  -3  110.09    5.00
   9   8  -5  484.45   16.10
  -9   8   5  503.85   15.90
  -9  -8  -5  471.95   16.00
  -9  -8  -5  478.45   15.80
   9   8  -5  466.35   16.00
  -9   8   5  447.56   16.00
  -9   8  -5  524.55   16.70
   9   8   5  488.85   16.60
  -9   8  -5  491.05   15.20
   9  -8  -5  485.55   15.70
  -9   8  -5  473.25   15.60
  -9  -8   5  491.95   17.10
  -9  -8   5  483.25   15.90
   9  -8  -5  489.35   16.10
   9   8  -7   93.89    6.20
   9   8  -7  103.69    6.50
  -9   8   7   94.69    5.90
  -9   8   7   99.09    6.30
  -9  -8  -7   96.69    6.00
   9  -8  -7   98.59    6.20
  -9  -8   7  119.09    6.70
  -9   8  -7   88.49    5.40
  -9   8  -7   98.89    5.80
   9  -8  -7   94.39    6.20
  -9  -8   7   99.79    6.40
  -9  -8  -9   17.80    3.60
  -9   8   9    1.60    1.90
   9   8  -9    0.10    1.80
   9   8  -9   -0.50    1.70
  -9   8   9    2.60    2.00
   9  -8  -9    2.40    2.00
   9  -8  -9   -1.60    1.80
  -9  -8   9    2.00    2.00
  -9   8  -9    1.00    1.80
 -10  -8   0  539.65   17.90
 -10   8   0  534.85   16.80
 -10   8   0  531.95   16.30
 -10   8   0  543.05   16.50
 -10  -8   0  516.45   17.20
  10   8   0  527.55   15.90
 -10   8   0  550.64   16.70
  10   8   0  544.15   15.60
 -10  -8  -2  623.64   19.80
 -10   8   2  620.14   19.60
 -10  -8  -2  664.03   20.30
 -10   8   2  622.74   19.50
 -10   8   2  641.94   19.00
 -10  -8  -2  642.04   19.60
  10   8  -2  647.94   18.90
  10   8  -2  658.53   18.90
 -10  -8   2  642.44   20.30
 -10   8  -2  664.73   19.40
 -10   8  -2  622.64   19.20
 -10   8  -2  600.34   19.20
 -10  -8   2  657.03   20.90
  10   8   2  622.34   19.50
 -10  -8   2  667.73   18.60
  10   8  -4  253.17    9.60
 -10  -8  -4  241.18    9.80
 -10   8   4  237.78    9.80
 -10   8   4  246.58    9.40
 -10  -8  -4  259.07    9.90
  10   8  -4  255.87    9.70
 -10   8   4  249.28   10.00
 -10   8  -4  255.37    8.90
  10  -8  -4  243.88    9.00
 -10   8  -4  268.27   10.20
 -10  -8   4  246.18   10.80
  10   8   4  246.78    9.70
  10  -8  -4  250.67    9.40
 -10  -8   4  242.58   10.40
 -10  -8   4  244.98    9.40
 -10   8  -4  237.28    9.40
  10   8  -6   31.10    4.00
  10   8  -6   23.90    3.60
 -10  -8  -6   27.60    3.50
 -10   8   6   26.70    3.70
 -10   8   6   31.40    3.70
 -10  -8  -6   26.90    3.70
 -10   8  -6   25.60    3.30
 -10  -8   6   25.90    3.90
 -10   8  -6   26.00    3.80
 -10  -8   6   33.10    3.90
  10  -8  -6   24.60    3.50
  10  -8  -6   24.00    3.30
 -10   8  -6   25.90    3.10
 -10  -8   6   27.80    3.90
  10   8  -8   39.30    5.00
 -10  -8  -8   43.90    4.90
 -10   8   8   39.90    5.00
  10   8  -8   35.20    4.60
 -10   8   8   41.90    4.60
 -10  -8   8   38.00    4.70
  10  -8  -8   37.70    4.80
  10  -8  -8   39.90    4.80
 -10   8  -8   43.10    4.60
 -10  -8   8   38.60    5.10
 -11   8   1    1.40    1.40
 -11   8   1    1.60    1.30
 -11   8   1    1.70    1.20
  11   8  -1    0.90    1.30
 -11  -8  -1    2.20    1.50
 -11  -8  -1    3.80    1.70
 -11  -8  -1    1.90    1.30
 -11   8   1    2.70    1.10
 -11   8  -1    0.60    1.00
 -11   8  -1    1.30    1.30
 -11  -8   1    2.30    1.50
 -11  -8   1    2.00    1.70
 -11   8  -1    2.20    1.50
 -11   8  -1    0.70    1.30
 -11   8   3  260.87    9.50
  11   8  -3  252.37    9.40
 -11   8   3  249.68   10.10
 -11  -8  -3  248.88   10.10
 -11  -8  -3  254.67   10.20
  11   8  -3  257.27    9.40
 -11   8   3  254.27   10.10
 -11  -8  -3  258.47   10.20
 -11   8  -3  234.98    9.60
 -11  -8   3  253.37    9.30
  11   8   3  252.07    9.60
 -11  -8   3  252.17   11.20
 -11   8  -3  263.27    9.80
 -11  -8   3  247.58   10.50
 -11   8  -3  251.17    9.80
 -11   8   5  121.19    6.80
 -11   8   5  125.09    6.20
 -11  -8  -5  117.79    6.70
 -11  -8  -5  125.89    6.80
  11   8  -5  116.59    6.50
  11   8  -5  133.69    6.80
 -11  -8   5  134.79    6.70
 -11  -8   5  135.89    7.80
 -11  -8   5  127.69    7.30
 -11   8  -5  127.29    6.50
 -11   8  -5  125.49    7.00
  11  -8  -5  123.89    6.50
 -11   8   7   83.19    5.40
 -11  -8  -7   89.69    6.10
  11   8  -7   86.19    6.00
 -11  -8  -7   80.39    5.90
  11   8  -7   74.79    5.80
 -11   8   7   84.99    6.10
 -11   8  -7   81.19    5.30
  11  -8  -7   85.89    6.30
 -11  -8   7   92.09    6.10
 -11  -8   7   84.19    6.40
  11  -8  -7   78.59    5.80
 -11   8  -7   92.59    5.70
 -11  -8   7   89.69    6.30
  11   8  -9   62.59    5.60
 -11   8   9   55.09    5.90
 -11  -8  -9   50.09    5.50
  11   8  -9   63.29    5.80
 -11  -8   9   53.99    5.30
  11  -8  -9   65.39    5.70
 -11  -8   9   61.59    6.40
 -11   8  -9   49.60    7.50
 -12  -8   0  611.24   20.20
 -12   8   0  611.44   18.90
 -12   8   0  604.84   18.90
 -12   8   0  597.44   19.10
 -12  -8   0  552.24   19.30
 -12   8   0  614.74   18.40
 -12   8   2  104.29    6.00
 -12   8   2  103.39    5.30
 -12  -8  -2  100.59    5.70
 -12  -8  -2   96.49    5.90
 -12   8   2   96.49    5.70
 -12  -8  -2   97.69    6.00
 -12  -8   2   90.99    6.30
 -12   8  -2   89.79    5.40
 -12   8  -2   90.29    5.70
 -12   8  -2   97.59    5.40
 -12  -8   2   96.09    6.00
 -12   8  -2   97.29    5.40
 -12   8   4   31.70    3.80
 -12  -8  -4   28.90    3.80
 -12  -8  -4   27.40    3.70
 -12   8   4   38.70    3.30
  12   8  -4   34.60    3.80
 -12  -8   4   32.20    4.60
 -12  -8   4   31.40    3.60
 -12   8  -4   36.40    4.10
 -12   8  -4   39.40    4.20
 -12  -8   4   32.90    4.20
 -12   8   6   64.09    5.20
  12   8  -6   65.29    5.20
 -12  -8  -6   63.89    5.20
 -12  -8  -6   61.49    5.20
  12   8  -6   66.29    5.00
 -12  -8   6   54.89    5.20
 -12   8  -6   66.49    4.70
 -12  -8   6   60.09    4.70
 -12  -8   6   63.79    5.70
 -12   8  -6   74.59    5.70
  12   8  -8  222.68   10.80
 -12  -8  -8  234.58   11.20
 -12   8   8  243.48   11.50
 -12  -8   8  241.78   11.10
 -12  -8   8  236.28   11.50
 -13   8   1   10.20    2.50
 -13   8   1    8.30    2.20
 -13   8   1   10.20    2.10
 -13  -8  -1    7.30    2.20
 -13  -8  -1   12.70    2.70
 -13  -8   1   13.60    3.20
 -13  -8   1    9.90    2.50
 -13   8  -1    6.70    2.20
 -13   8  -1   10.30    2.20
 -13   8  -1   11.70    2.20
 -13   8  -1    9.10    2.30
 -13   8   3   81.09    5.50
 -13   8   3   87.89    5.90
 -13  -8  -3   84.89    5.70
 -13  -8  -3   90.19    6.00
 -13   8   3   81.49    5.30
 -13   8  -3   87.59    5.30
 -13  -8   3   89.19    6.60
 -13   8  -3   84.89    5.40
 -13   8  -3   96.79    5.70
 -13  -8   3   76.49    5.70
 -13  -8  -5  228.48   10.60
 -13  -8  -5  248.68   10.80
 -13   8   5  212.18   10.50
 -13  -8   5  231.08   11.00
 -13   8  -5  249.68   10.20
 -13  -8   5  240.98   11.70
 -13  -8   5  258.57   10.20
 -13   8  -5  248.98   10.80
 -13  -8  -7   70.09    5.90
 -13  -8  -7   76.69    5.90
  13   8  -7   68.99    5.70
 -13   8   7   78.09    6.20
 -13  -8   7   80.39    5.80
 -13  -8   7   72.19    6.20
 -13  -8   7   71.99    6.10
 -14   8   0  547.35   19.10
 -14   8   0  573.94   18.90
 -14   8   0  611.04   19.20
 -14  -8   0  573.04   19.90
 -14   8   0  568.14   19.00
 -14  -8   0  570.94   20.20
 -14   8   2  274.77   11.40
 -14  -8  -2  294.77   11.90
 -14  -8  -2  276.57   11.90
 -14  -8  -2  285.67   11.60
 -14   8   2  251.77   11.30
 -14   8  -2  274.97   11.30
 -14  -8   2  274.47   12.50
 -14  -8   2  264.47   11.90
 -14   8  -2  300.87   12.10
 -14   8  -2  268.47   10.90
 -14   8  -2  285.27   10.80
 -14  -8  -4  117.79    7.20
 -14  -8  -4  118.39    7.30
 -14   8   4  123.49    7.30
 -14  -8   4  109.09    7.20
 -14  -8   4  116.79    8.00
 -14   8  -4  119.79    6.80
 -14   8  -4  127.59    7.10
 -14   8   6    7.60    2.50
 -14  -8  -6    8.10    2.60
 -14  -8  -6    9.40    2.90
 -14  -8   6    4.90    2.40
 -14  -8   6    7.90    2.30
 -14  -8   6    4.70    2.60
 -15  -8  -1    2.10    1.80
 -15  -8  -1    3.10    2.10
 -15   8   1    2.90    1.90
 -15   8   1    3.00    1.90
 -15   8  -1    1.60    1.90
 -15   8  -1    0.00    1.30
 -15   8  -1    4.20    2.10
 -15  -8   1    1.80    1.70
 -15  -8   1   -0.10    1.60
 -15  -8  -3   35.50    4.50
 -15   8   3   30.50    4.20
 -15  -8  -3   34.40    4.60
 -15   8  -3   41.10    4.70
 -15  -8   3   36.80    5.30
 -15   8  -3   40.20    4.50
 -15  -8   3   40.10    5.00
 -15   8   5  289.57   12.70
 -15  -8  -5  273.27   12.40
 -15  -8  -5  273.17   12.40
 -15   8  -5  291.27   11.90
 -15   8  -5  303.37   12.60
 -15  -8   5  291.27   13.60
 -15  -8   5  275.77   12.90
 -16  -8   0  597.34   21.80
 -16   8   0  615.24   21.20
 -16  -8   0  660.23   22.50
 -16   8   0  618.14   20.70
 -16  -8  -2    2.60    2.10
 -16   8   2    2.60    2.00
 -16  -8   2    2.20    2.00
 -16   8  -2    1.90    1.70
 -16   8  -2    0.30    1.80
 -16  -8   2    2.20    2.40
 -16   8   4    1.30    1.90
 -16  -8  -4    1.90    2.30
 -16  -8  -4    2.50    2.20
 -16  -8   4    4.40    2.40
 -16  -8   4    2.30    2.30
 -16   8  -4    0.50    1.90
 -17   8   1    0.80    2.10
 -17   8   1    3.60    2.10
 -17  -8  -1    1.70    2.00
 -17  -8   1    1.50    2.10
 -17   8  -1   -0.30    2.20
 -17   8  -1    0.90    1.60
 -17  -8   1    5.00    2.50
 -17   8  -1    1.40    2.10
 -17  -8  -3   84.09    6.90
 -17   8   3   91.09    6.60
 -17  -8   3   96.59    7.50
 -17   8  -3   80.99    6.20
 -17  -8   3   77.89    6.50
 -18   8   0  164.58    9.20
 -18   8   0  164.38    8.80
 -18  -8   0  176.68    9.80
 -18  -8   0  151.18    9.50
   0   9  -1  782.02   21.40
   0   9  -1  800.92   21.40
   0   9  -1  791.42   22.90
   0   9   1  767.32   21.60
   0   9   1  832.12   21.00
   0   9   1  792.82   21.50
   0   9   1  791.32   23.00
   0   9  -1  803.82   21.70
   0   9  -1  756.22   21.50
   0   9   1  762.92   20.70
   0   9   3 3684.23  100.09
   0  -9  -3 4040.70   97.19
   0   9   3 3927.91   96.99
   0   9  -3 3862.11   97.99
   0   9  -3 3496.45   98.19
   0   9   3 3932.81   96.89
   0   9  -3 3957.80   98.39
   0  -9  -3 3760.72   98.29
   0   9  -3 3935.71   98.39
   0   9  -5  537.55   16.60
   0   9  -5  535.15   16.60
   0   9   5  550.94   18.70
   0  -9  -5  517.45   16.50
   0  -9   5  537.25   15.80
   0   9  -5  527.35   16.30
   0   9  -5  528.35   16.60
   0  -9   5  547.55   18.70
   0  -9  -5  551.94   15.50
   0   9   7  137.59    8.80
   0   9  -7  139.59    7.00
   0   9  -7  138.79    7.00
   0   9  -7  143.49    7.10
   0  -9   7  143.89    8.70
   0  -9  -7  154.38    6.40
   0  -9  -7  137.29    7.00
   0   9  -7  148.89    7.10
   0  -9  -7  141.99    7.00
   0   9  -9  498.55   17.50
   0  -9  -9  487.25   17.70
   0   9  -9  484.85   17.20
   0   9  -9  476.45   17.40
   0  -9  -9  496.05   17.70
   0  -9  -9  495.75   16.50
   0   9  -9  477.15   17.30
   0  -9 -11  248.88   12.20
   0   9 -11  264.17   12.10
   0   9 -11  259.17   12.00
   0   9 -11  267.97   11.80
   0   9 -11  275.57   12.60
  -1   9   0    0.40    0.60
  -1   9   0    2.00    0.80
   1   9   0    0.30    0.60
  -1   9   0    1.80    0.70
  -1   9   0    2.40    0.80
   1   9   0    0.40    0.80
   1   9   0    0.20    0.60
   1   9   0    1.90    0.70
  -1   9   0    1.90    0.90
   1   9   0    0.00    0.50
  -1   9   2  984.70   26.00
  -1   9   2  996.50   26.10
  -1   9   2  978.00   26.90
   1   9  -2  970.20   26.90
  -1   9   2  970.00   28.30
  -1  -9  -2 1009.10   26.00
   1   9  -2 1016.20   26.50
  -1  -9  -2 1031.80   25.90
   1   9  -2  992.80   26.90
   1   9  -2  990.90   27.00
  -1   9   2  978.30   26.90
   1   9   2  955.50   28.40
   1   9   2  993.60   27.00
  -1   9  -2  963.10   26.70
   1  -9  -2 1021.40   25.40
  -1   9  -2  978.40   26.70
  -1   9  -2 1006.50   26.80
   1   9   2 1027.90   25.70
   1   9   2  987.70   25.50
  -1   9  -2  960.00   26.80
   1   9  -4  181.78    7.00
   1  -9   4  178.38    6.40
   1   9  -4  168.48    6.50
  -1   9   4  173.08    5.80
   1   9  -4  175.88    6.90
  -1  -9  -4  183.78    6.10
  -1  -9  -4  166.18    6.70
  -1   9   4  177.18    8.20
  -1   9   4  175.18    5.70
  -1   9  -4  169.68    6.60
   1   9   4  175.88    8.20
  -1   9  -4  166.68    6.60
   1  -9  -4  181.38    5.80
   1  -9  -4  174.08    6.80
  -1   9  -4  173.58    6.90
  -1  -9   4  181.48    6.70
  -1   9  -4  167.88    6.60
  -1  -9  -6  148.89    6.90
   1   9  -6  155.38    7.10
   1   9  -6  158.78    7.10
  -1   9   6  152.58    8.60
   1  -9   6  142.49    8.10
   1   9  -6  147.69    7.00
  -1  -9  -6  142.99    6.80
  -1  -9  -6  163.18    6.30
   1  -9  -6  152.88    6.90
  -1   9  -6  154.08    6.90
  -1   9  -6  155.68    6.80
  -1   9  -6  154.98    7.00
   1  -9  -6  147.79    7.00
  -1   9  -6  145.19    6.70
  -1   9  -6  151.88    6.80
  -1  -9   6  152.28    7.20
   1  -9  -6  164.68    6.10
  -1  -9   6  163.38    8.70
   1   9   6  151.18    8.50
   1   9  -8  447.76   16.40
  -1  -9  -8  493.75   16.50
   1   9  -8  469.05   16.50
   1   9  -8  512.65   16.80
  -1  -9  -8  445.36   16.20
  -1  -9  -8  472.85   15.40
   1   9  -8  462.95   16.30
  -1   9  -8  443.06   15.90
  -1   9  -8  464.95   16.20
  -1   9  -8  463.05   16.10
   1  -9  -8  469.15   16.50
  -1   9  -8  475.45   16.30
   1  -9  -8  458.15   15.40
   1  -9  -8  456.85   16.50
  -1  -9 -10   -0.30    1.70
   1   9 -10   -0.60    1.70
  -1  -9 -10    6.20    2.50
   1   9 -10   -0.10    1.70
   1   9 -10    0.20    1.70
   1   9 -10    1.20    1.90
  -1   9 -10    0.80    1.80
  -1   9 -10    0.90    1.90
  -1   9 -10   -0.30    1.60
   1  -9 -10    1.40    2.00
  -1   9 -10    0.20    1.60
   1  -9 -10    0.00    1.70
  -2   9   1 1883.01   47.30
  -2   9   1 1841.02   46.80
   2   9  -1 1784.32   47.20
   2   9  -1 1784.12   47.00
   2   9  -1 1883.31   46.60
  -2   9   1 1749.12   48.40
  -2   9   1 1829.82   46.70
   2   9  -1 1764.72   47.20
   2   9  -1 1855.31   48.90
  -2   9   1 1794.02   47.20
  -2  -9  -1 1822.32   46.50
   2   9   1 1830.12   46.70
  -2   9  -1 1747.43   47.10
  -2   9  -1 1791.72   47.00
  -2   9  -1 1808.82   47.10
   2   9   1 1830.62   47.20
   2   9   1 1737.53   48.50
  -2   9  -1 1833.02   47.00
  -2   9  -1 1805.32   48.30
  -2   9  -1 1764.72   47.00
   2   9   1 1891.81   46.20
   2   9  -3  402.06   12.50
  -2   9   3  402.06   14.00
  -2   9   3  397.26   11.60
   2   9  -3  395.46   11.80
   2   9  -3  438.76   12.80
  -2  -9  -3  407.06   11.80
  -2  -9  -3  424.76   11.30
  -2   9   3  403.86   11.70
   2  -9  -3  397.16   11.70
  -2   9  -3  396.86   12.20
  -2   9  -3  399.16   12.50
   2   9   3  392.56   13.80
  -2  -9   3  404.36   12.70
  -2   9  -3  404.16   12.40
  -2   9  -3  404.36   12.30
  -2   9  -3  390.56   11.80
   2  -9  -3  392.86   12.40
   2   9  -5  418.06   14.00
  -2   9   5  430.96   12.90
  -2   9   5  445.86   16.10
   2   9  -5  420.86   13.40
  -2  -9  -5  453.45   13.20
  -2  -9  -5  421.66   13.70
   2   9  -5  436.86   14.10
   2  -9   5  423.86   15.50
  -2   9  -5  426.26   13.90
  -2   9  -5  433.56   13.70
  -2   9  -5  420.56   13.50
  -2  -9   5  434.76   13.60
   2   9   5  442.06   15.80
   2  -9  -5  410.36   13.80
  -2  -9   5  462.65   16.40
  -2   9  -5  419.66   13.60
   2  -9  -5  402.56   13.90
  -2   9  -5  416.76   13.80
   2  -9  -5  456.25   12.60
   2  -9   7  978.30   31.40
  -2  -9  -7  966.40   28.80
  -2  -9  -7  996.40   28.10
   2   9  -7  982.90   29.20
  -2   9   7 1024.30   32.50
   2   9  -7  943.11   29.20
  -2  -9  -7 1000.40   28.80
   2  -9  -7  957.80   29.10
   2   9   7  989.40   31.80
  -2   9  -7  992.00   28.70
  -2   9  -7  986.80   28.70
  -2   9  -7  956.50   28.60
  -2  -9   7 1023.70   32.40
  -2   9  -7  981.40   28.70
   2  -9  -7  968.20   29.10
   2   9  -9  178.68    9.20
  -2  -9  -9  192.08    9.10
   2   9  -9  177.28    9.10
   2   9  -9  173.88    9.20
  -2  -9  -9  184.58    8.50
   2   9  -9  183.88    9.30
  -2  -9  -9  175.88    9.10
   2  -9  -9  193.78    9.60
   2  -9  -9  191.58    9.70
  -2   9  -9  188.18    8.90
  -2   9  -9  180.48    8.90
  -2   9  -9  195.88    8.90
  -2   9  -9  184.08    9.10
   2   9 -11    6.50    2.60
   2   9 -11    3.10    2.30
   2   9 -11    5.20    2.50
  -2  -9 -11    0.90    2.10
  -2  -9 -11    1.80    2.00
   2   9 -11    2.40    2.20
   2  -9 -11    2.40    2.40
   2  -9 -11    5.40    2.80
  -2   9 -11    0.30    1.90
  -2   9 -11    5.40    2.40
  -2   9 -11    5.90    2.50
  -3   9   0    0.50    0.80
  -3   9   0    0.80    0.70
   3   9   0   -0.20    0.60
   3   9   0    0.30    0.90
  -3   9   0    3.30    1.00
  -3   9   0    0.10    0.60
   3   9   0    0.90    0.70
   3   9   0    3.70    0.80
   3   9   0    1.40    0.70
  -3   9   0    1.20    0.70
   3   9  -2  476.85   13.20
  -3   9   2  464.25   13.50
  -3   9   2  478.25   13.50
  -3  -9  -2  472.65   13.50
  -3   9   2  458.15   14.00
   3   9  -2  457.55   14.00
   3   9  -2  478.45   14.20
  -3   9   2  489.65   15.30
  -3  -9  -2  486.45   13.40
   3   9   2  463.65   13.90
   3   9   2  471.45   15.30
  -3   9  -2  460.75   13.90
  -3  -9   2  459.75   14.40
  -3   9  -2  464.45   13.60
  -3   9  -2  458.75   13.60
  -3   9  -2  474.45   14.00
  -3   9  -2  483.65   13.00
   3   9  -4  166.98    6.80
  -3  -9  -4  170.38    5.60
   3   9  -4  158.58    5.90
  -3   9   4  177.98    6.10
  -3  -9  -4  161.88    6.10
   3   9  -4  157.28    6.70
  -3   9   4  165.18    8.00
  -3  -9  -4  156.78    6.30
  -3   9   4  155.78    5.70
  -3   9  -4  160.68    6.00
   3   9   4  158.48    7.70
  -3   9  -4  170.68    6.70
  -3   9  -4  158.98    6.20
  -3   9  -4  162.38    6.20
  -3   9  -4  160.28    6.60
   3  -9  -4  148.59    6.40
  -3  -9   4  161.28    6.70
  -3   9   6  371.16   15.20
   3   9  -6  369.66   13.00
  -3  -9  -6  359.96   12.40
  -3   9   6  378.06   11.90
  -3  -9  -6  371.56   12.10
  -3  -9  -6  365.06   12.60
   3  -9   6  344.57   14.10
   3   9  -6  360.96   13.00
  -3   9  -6  360.16   12.90
  -3   9  -6  356.76   12.50
  -3  -9   6  371.66   12.40
   3   9   6  386.16   14.80
   3  -9  -6  358.26   12.80
  -3  -9   6  353.96   14.90
   3  -9  -6  366.86   13.00
  -3   9  -6  360.36   12.30
  -3   9  -6  364.96   12.30
  -3   9  -6  379.46   12.40
   3   9  -8  284.47   11.80
  -3  -9  -8  288.77   11.40
  -3  -9  -8  273.47   10.70
   3   9  -8  277.37   11.80
  -3  -9  -8  279.07   11.10
  -3   9  -8  293.17   11.40
  -3   9  -8  280.07   11.00
   3  -9  -8  258.57   11.50
  -3   9  -8  273.47   11.00
   3  -9  -8  285.67   11.80
  -3   9  -8  285.77   11.00
   3   9 -10    1.20    2.40
  -3  -9 -10    1.90    1.80
  -3  -9 -10   12.30    3.20
   3   9 -10    1.60    2.10
   3   9 -10    1.00    2.20
   3   9 -10    0.80    2.00
  -3  -9 -10    0.20    1.60
  -3   9 -10    1.80    1.80
   3  -9 -10    1.20    2.10
  -3   9 -10    1.80    1.60
   3  -9 -10    2.40    2.00
  -3   9 -10   -1.20    1.30
  -4  -9  -1  126.99    5.00
  -4   9   1  128.29    5.80
   4   9  -1  118.69    5.00
  -4   9   1  129.29    5.00
   4  -9   1  135.49    5.80
  -4   9   1  128.29    5.00
  -4   9   1  132.49    5.00
  -4   9   1  122.39    5.10
  -4  -9  -1  127.19    4.90
   4   9  -1  133.19    4.20
   4   9  -1  121.59    5.10
   4   9  -1  126.49    6.10
  -4   9  -1  126.39    5.50
  -4   9  -1  137.59    3.90
  -4  -9   1  126.99    5.70
   4   9   1  127.59    6.00
   4   9   1  138.79    4.30
  -4   9  -1  124.59    4.70
   4   9   1  138.09    4.50
   4   9   1  127.89    5.00
  -4   9  -1  129.29    5.10
  -4   9  -1  129.69    5.20
  -4   9  -1  126.79    4.80
  -4   9  -1  116.19    5.00
   4   9  -3 1941.31   51.39
  -4   9   3 1934.21   50.69
  -4   9   3 2024.60   53.19
  -4  -9  -3 1987.80   50.89
   4   9  -3 1952.20   51.49
  -4   9   3 1943.51   50.79
  -4  -9  -3 2005.70   50.59
  -4   9   3 1872.61   51.39
   4   9  -3 1962.20   50.19
  -4   9  -3 1938.31   50.59
  -4   9  -3 1954.50   50.29
   4   9   3 1920.41   52.99
  -4   9  -3 1965.30   51.49
   4  -9  -3 1940.81   51.19
  -4   9  -3 1928.31   50.69
  -4   9  -3 1947.51   51.29
  -4  -9   3 1898.41   51.79
  -4   9   5  302.87   10.00
  -4   9   5  293.27   12.30
  -4  -9  -5  300.47   10.00
   4  -9   5  294.07   11.60
   4   9  -5  285.57   10.60
   4   9  -5  270.67   10.50
  -4  -9  -5  292.27   10.00
   4   9   5  286.07   11.80
   4  -9  -5  292.57   10.60
   4  -9  -5  287.57   10.40
  -4   9  -5  287.77    9.70
  -4  -9   5  296.77   12.60
  -4   9  -5  290.77    9.90
  -4  -9   5  277.67   10.40
  -4   9  -5  287.87    9.80
  -4   9  -5  293.27   10.60
  -4   9  -5  297.27   10.30
   4   9  -7   71.09    5.10
  -4  -9  -7   61.29    4.30
  -4  -9  -7   62.79    4.30
   4  -9   7   66.69    5.50
  -4   9   7   68.39    6.20
  -4  -9  -7   70.49    4.60
  -4   9   7   71.49    4.30
   4   9  -7   68.89    5.10
  -4   9  -7   64.49    4.30
  -4  -9   7   69.79    4.50
  -4   9  -7   64.79    4.50
  -4   9  -7   66.19    4.50
   4  -9  -7   61.69    4.70
  -4   9  -7   70.39    5.20
   4   9   7   75.59    6.10
  -4   9  -7   64.19    4.20
   4  -9  -7   63.89    4.90
  -4  -9   7   65.59    6.10
  -4  -9  -9  403.86   14.70
   4   9  -9  383.26   15.40
  -4  -9  -9  405.76   15.10
  -4  -9  -9  404.86   14.70
   4   9  -9  386.46   15.60
  -4   9  -9  384.56   14.40
   4  -9  -9  398.06   15.70
  -4   9  -9  410.16   14.50
  -4   9  -9  423.06   15.30
   4  -9  -9  394.46   15.80
  -5   9   0    2.20    1.00
  -5   9   0    2.00    0.90
  -5   9   0    2.50    0.90
  -5  -9   0    1.20    1.00
  -5  -9   0    0.60    1.10
  -5   9   0    0.20    0.80
   5   9   0    1.60    1.10
   5   9   0    1.70    0.50
   5   9   0    0.80    0.70
   5  -9   0    0.40    0.90
  -5   9   0    1.50    0.90
   5   9   0    1.50    0.90
   5   9  -2  776.92   22.70
   5   9  -2  818.82   22.80
  -5   9   2  831.22   22.60
  -5   9   2  792.02   22.80
  -5  -9  -2  812.02   22.50
  -5   9   2  815.32   22.60
  -5  -9  -2  832.42   22.60
  -5   9   2  835.72   24.00
  -5   9  -2  810.52   22.90
  -5   9  -2  790.12   22.70
  -5   9  -2  858.01   21.50
  -5   9  -2  815.72   22.00
  -5   9  -2  844.12   22.10
   5   9   2  804.22   24.10
  -5   9  -2  791.02   22.80
   5   9   2  808.62   22.50
  -5  -9   2  751.62   23.40
   5   9  -4  391.66   13.10
  -5   9   4  387.56   12.40
  -5   9   4  401.36   12.70
  -5  -9  -4  398.86   12.70
  -5  -9  -4  418.26   12.30
   5   9  -4  402.76   13.30
  -5   9   4  418.46   14.90
  -5   9   4  419.56   13.30
  -5   9  -4  406.86   12.20
  -5   9  -4  420.16   12.20
  -5   9  -4  394.06   13.20
   5  -9  -4  392.76   12.90
  -5   9  -4  399.96   12.30
  -5  -9   4  393.26   13.50
  -5   9  -4  403.66   12.90
   5  -9  -4  389.46   13.00
  -5  -9   4  407.06   15.10
   5   9   4  394.16   14.30
   5   9  -6  185.98    8.40
  -5  -9  -6  174.58    7.50
  -5  -9  -6  187.38    7.80
   5  -9   6  198.38    9.20
  -5  -9  -6  184.78    7.50
  -5   9   6  198.28   10.20
  -5   9   6  182.48    7.60
   5   9  -6  189.48    8.50
  -5  -9   6  185.68   10.00
  -5   9  -6  185.98    8.40
  -5   9  -6  180.38    7.30
  -5  -9   6  181.48    8.00
  -5   9  -6  169.38    7.40
   5  -9  -6  190.48    8.30
  -5   9  -6  170.18    7.60
   5   9   6  182.98    9.30
  -5   9  -6  192.58    7.30
   5  -9  -6  195.58    8.30
  -5  -9  -8  282.77   11.20
   5   9  -8  265.57   11.70
  -5  -9  -8  285.77   11.20
   5   9  -8  271.87   12.00
  -5   9   8  264.87   10.70
  -5  -9  -8  290.47   11.10
   5  -9  -8  291.67   12.20
  -5   9  -8  283.67   10.70
  -5   9  -8  280.87   11.10
   5  -9  -8  265.67   11.70
  -5   9  -8  306.17   11.50
   5   9 -10   29.40    4.70
  -5  -9 -10   26.50    3.90
   5   9 -10   25.60    4.20
   5   9 -10   25.10    4.40
  -5  -9 -10   31.20    4.40
   5  -9 -10   28.20    4.70
  -5  -9  10   30.80    4.70
  -5   9 -10   25.00    3.80
  -5   9 -10   28.60    4.40
   5  -9 -10   23.10    4.40
  -6   9   1 1372.96   38.50
  -6   9   1 1336.67   37.90
  -6  -9  -1 1412.66   38.20
   6   9  -1 1460.05   37.90
  -6   9   1 1387.46   37.90
  -6  -9  -1 1350.36   38.70
  -6   9   1 1393.66   37.90
   6   9  -1 1426.06   37.80
  -6  -9  -1 1486.15   38.00
   6   9   1 1445.76   39.40
  -6   9  -1 1389.16   37.90
  -6   9  -1 1348.07   37.90
   6   9   1 1444.16   37.70
  -6   9  -1 1380.26   37.00
  -6   9  -1 1469.75   37.20
  -6   9  -1 1425.26   38.00
  -6  -9   1 1632.24   39.50
  -6   9  -1 1420.86   38.10
   6   9   1 1422.96   37.60
  -6   9   3  176.38    6.80
  -6   9   3  187.88    8.10
  -6  -9  -3  176.78    7.10
  -6  -9  -3  178.48    6.70
   6   9  -3  168.28    6.90
  -6  -9  -3  170.88    6.70
  -6   9   3  167.18    6.70
  -6   9   3  167.88    6.90
   6   9  -3  178.98    7.10
  -6   9  -3  173.48    6.10
  -6   9  -3  181.18    7.00
  -6   9  -3  185.88    6.10
   6   9   3  172.98    7.80
   6  -9  -3  172.48    6.70
  -6   9  -3  182.78    6.00
  -6   9  -3  177.08    7.10
  -6  -9   3  168.38    7.50
  -6  -9  -5  487.25   14.30
  -6   9   5  471.95   17.20
  -6   9   5  449.16   14.70
   6  -9   5  470.95   15.90
   6   9  -5  462.45   15.40
   6   9  -5  455.25   15.40
  -6  -9  -5  469.25   14.90
  -6   9  -5  457.95   14.00
  -6  -9   5  447.96   15.50
   6  -9  -5  467.55   15.30
  -6  -9   5  484.15   17.60
  -6   9  -5  443.16   14.80
   6  -9  -5  458.15   15.10
  -6   9  -5  459.65   15.40
  -6   9  -5  446.06   14.20
   6   9   5  464.35   16.40
   6  -9   7  813.92   26.70
  -6  -9  -7  842.32   24.40
   6   9  -7  834.82   25.90
   6   9  -7  823.22   25.70
  -6  -9  -7  814.22   24.60
  -6  -9  -7  817.92   24.80
  -6   9   7  831.22   24.80
  -6   9  -7  819.82   24.60
  -6   9  -7  786.32   24.60
  -6   9  -7  805.72   25.80
   6  -9  -7  825.22   25.70
  -6  -9   7  830.92   25.10
  -6  -9   7  821.12   28.60
   6  -9  -7  847.32   25.70
   6   9  -9  149.29    8.70
   6   9  -9  156.68    8.80
  -6  -9  -9  145.09    8.00
  -6  -9  -9  155.78    7.80
  -6   9   9  160.78    8.10
   6  -9  -9  156.88    8.90
  -6   9  -9  153.18    7.80
   6  -9  -9  154.48    8.90
  -6   9  -9  162.58    8.30
  -6  -9   9  153.68    8.50
   7   9   0   -0.70    0.60
   7   9   0   -0.20    0.70
  -7   9   0    0.40    0.90
  -7   9   0    0.30    0.90
  -7  -9   0    3.10    1.40
   7   9   0    0.00    0.90
  -7  -9   0   -0.50    0.80
  -7   9   0    1.90    1.10
  -7   9   0    2.50    0.80
  -7  -9  -2  407.36   13.50
   7   9  -2  408.36   12.80
  -7  -9  -2  400.66   12.90
  -7   9   2  399.36   12.90
   7   9  -2  402.26   12.80
  -7   9   2  411.16   12.90
  -7   9   2  390.86   12.80
  -7  -9  -2  402.36   12.90
  -7   9  -2  385.96   12.90
   7   9   2  408.36   13.90
  -7   9  -2  410.66   12.90
  -7   9  -2  441.86   11.90
   7   9   2  404.16   12.40
   7   9   2  399.96   12.30
  -7   9  -2  429.86   11.70
  -7  -9   2  388.56   13.80
  -7  -9   2  405.06   12.30
  -7   9  -2  420.46   13.00
  -7  -9  -4   21.70    2.70
  -7   9   4   19.80    2.60
  -7  -9  -4   16.80    2.40
  -7  -9  -4   20.00    2.40
   7   9  -4   23.70    2.90
   7  -9   4   17.30    2.50
   7   9  -4   17.50    2.50
  -7   9   4   16.40    2.30
  -7   9   4   17.60    2.50
  -7  -9   4   24.30    3.30
   7  -9  -4   20.90    2.70
   7  -9  -4   19.60    2.50
   7   9   4   20.00    2.90
  -7   9  -4   21.60    2.60
  -7   9  -4   20.50    2.70
  -7  -9   4   22.60    3.60
  -7   9  -4   22.10    2.30
  -7   9   6  173.68    7.70
   7   9  -6  152.38    7.70
  -7   9   6  167.38    7.90
   7   9  -6  163.78    8.00
   7  -9   6  175.68    8.30
  -7  -9  -6  179.58    7.40
  -7  -9  -6  159.38    7.50
  -7   9  -6  170.38    7.20
   7   9   6  186.48    9.10
  -7   9  -6  161.98    7.40
  -7   9  -6  169.98    8.30
  -7  -9   6  165.68    8.10
  -7  -9   6  168.38    9.80
   7  -9  -6  161.58    7.70
   7  -9  -6  166.48    8.00
   7   9  -8  352.66   14.10
   7   9  -8  351.16   14.10
  -7   9   8  350.26   13.30
  -7  -9  -8  331.37   13.10
  -7   9  -8  351.36   13.10
  -7  -9   8  345.67   13.60
  -7   9  -8  339.07   12.90
  -7  -9   8  354.66   13.70
   7  -9  -8  353.16   14.10
   7  -9  -8  338.57   13.80
   7   9 -10    9.90    3.10
   7   9 -10    7.30    2.80
  -7  -9 -10   12.30    3.00
  -7   9 -10    8.00    2.70
   7  -9 -10   10.30    3.20
  -7  -9  10   13.50    3.40
   7  -9 -10   13.20    3.40
  -8   9   1  464.35   14.30
   8   9  -1  447.76   13.70
  -8   9   1  424.16   13.90
  -8  -9  -1  446.06   14.20
  -8   9   1  450.55   14.20
  -8  -9  -1  447.26   14.50
  -8  -9  -1  445.66   15.00
   8   9  -1  464.55   13.80
  -8  -9   1  496.85   13.20
   8   9   1  454.05   15.10
  -8   9  -1  446.46   14.10
   8   9   1  451.95   13.50
  -8   9  -1  432.46   14.00
  -8   9  -1  444.26   14.20
   8   9   1  462.45   13.50
  -8  -9   1  460.65   15.30
  -8  -9   1  428.36   14.60
  -8  -9  -3 1628.84   43.30
  -8   9   3 1578.24   43.30
  -8   9   3 1555.34   43.20
  -8  -9  -3 1631.34   43.40
  -8   9   3 1565.04   43.10
   8   9  -3 1605.04   43.30
   8   9  -3 1620.64   43.30
  -8  -9  -3 1575.34   43.60
  -8  -9   3 1697.73   46.00
  -8   9  -3 1500.85   43.10
  -8   9  -3 1565.44   43.40
   8  -9  -3 1588.34   42.90
  -8  -9   3 1562.24   44.60
   8   9   3 1612.64   42.30
  -8  -9   3 1606.74   42.80
  -8   9  -3 1593.04   43.30
   8   9   3 1660.93   44.40
   8  -9  -3 1611.64   42.60
   8   9  -5  494.45   16.80
   8  -9   5  500.25   16.60
   8   9  -5  478.05   16.60
  -8   9   5  508.15   16.60
  -8  -9  -5  502.95   16.50
  -8  -9  -5  508.85   16.10
  -8   9   5  475.85   16.40
   8  -9  -5  519.75   16.80
  -8   9  -5  535.05   15.80
   8  -9  -5  529.55   16.60
  -8   9  -5  527.25   17.20
   8   9   5  509.05   17.60
  -8  -9   5  558.94   17.80
  -8  -9   5  527.25   16.60
  -8   9  -5  502.15   16.40
   8   9  -7   80.59    5.80
  -8   9   7   80.59    5.50
   8   9  -7   80.29    5.80
  -8   9   7   76.69    5.40
  -8  -9  -7   81.09    5.40
  -8   9  -7   71.29    4.90
  -8  -9   7   80.49    5.70
  -8  -9   7   81.49    5.70
   8  -9  -7   79.19    5.60
  -8   9  -7   85.69    5.20
  -8   9  -7   77.19    5.80
   8  -9  -7   76.49    5.70
  -8   9   9  287.57   12.20
  -8  -9  -9  294.47   12.50
   8   9  -9  295.37   13.20
  -8   9   9  283.07   12.50
   8   9  -9  306.77   13.20
   8  -9  -9  287.07   12.90
  -8   9  -9  306.47   12.40
   8  -9  -9  289.47   13.10
  -8  -9   9  301.17   12.80
  -9   9   0    0.80    1.10
  -9  -9   0    0.90    1.30
  -9  -9   0    0.40    1.00
   9   9   0    0.10    0.70
   9   9   0   -0.10    0.80
  -9   9   0   -0.40    0.90
  -9   9   0    3.00    1.30
  -9  -9  -2  596.54   18.30
   9   9  -2  608.24   17.90
  -9   9   2  564.64   17.90
  -9   9   2  608.94   18.50
   9   9  -2  589.54   17.80
  -9  -9  -2  589.44   18.90
  -9  -9  -2  601.94   18.50
  -9   9   2  576.54   18.20
   9  -9  -2  593.64   17.40
   9   9   2  619.64   17.30
  -9  -9   2  615.24   19.70
  -9   9  -2  620.44   18.30
  -9  -9   2  570.44   18.80
  -9   9  -2  577.64   18.20
  -9  -9   2  623.44   17.40
   9   9   2  583.54   17.10
  -9   9  -2  587.64   18.20
   9   9   2  609.74   19.00
  -9  -9  -4  223.28    8.80
   9   9  -4  216.68    8.70
  -9  -9  -4  223.28    8.90
  -9   9   4  210.28    8.70
  -9   9   4  205.98    8.70
   9  -9   4  210.38    8.10
   9   9  -4  222.78    8.80
  -9  -9  -4  205.78    8.50
  -9   9   4  214.08    8.50
   9  -9  -4  216.68    8.20
  -9  -9   4  202.78    9.40
  -9  -9   4  209.48    8.30
  -9   9  -4  209.68    8.50
   9   9   4  202.08    9.00
  -9   9  -4  207.88    8.80
   9  -9  -4  206.18    8.40
  -9   9   6   77.69    5.10
  -9   9   6   75.59    5.30
   9   9  -6   80.39    5.40
  -9  -9  -6   84.49    5.00
   9   9  -6   67.69    5.10
  -9  -9  -6   73.29    5.00
  -9   9  -6   67.89    5.30
  -9  -9   6   77.39    5.10
  -9   9  -6   70.59    4.70
  -9   9  -6   78.79    4.70
   9  -9  -6   67.29    4.90
   9  -9  -6   76.69    5.20
  -9  -9   6   72.49    5.40
  -9  -9  -8  291.17   12.20
   9   9  -8  302.77   12.80
  -9   9   8  295.07   12.20
  -9   9   8  296.07   12.30
   9   9  -8  300.37   12.90
   9  -9  -8  292.97   12.70
  -9  -9   8  276.77   12.10
  -9   9  -8  296.07   11.80
  -9  -9   8  294.47   12.40
  -9   9  -8  286.37   11.60
   9  -9  -8  305.67   12.70
 -10   9   1  921.21   27.50
 -10  -9  -1  947.11   28.50
 -10  -9  -1  966.30   27.60
  10   9  -1  951.50   26.60
 -10   9   1  935.61   27.10
  10   9  -1  969.20   26.60
 -10  -9  -1  934.21   27.90
 -10   9   1 1036.00   26.90
 -10   9   1  938.21   27.50
 -10   9  -1  946.81   27.60
 -10  -9   1  987.00   29.10
 -10  -9   1  905.61   28.00
  10   9   1 1020.50   27.30
 -10   9  -1  905.81   27.20
 -10   9  -1  944.21   27.20
 -10  -9  -3   53.39    4.00
 -10  -9  -3   42.80    3.60
 -10   9   3   49.20    3.80
  10   9  -3   44.70    3.50
 -10  -9  -3   40.00    3.50
 -10   9   3   42.50    3.40
 -10   9   3   47.90    3.90
  10   9  -3   42.20    3.30
 -10  -9   3   43.40    4.00
  10   9   3   46.20    3.80
 -10   9  -3   41.50    3.60
 -10   9  -3   47.60    3.80
 -10   9  -3   42.60    3.50
 -10  -9   3   44.30    3.20
 -10  -9   3   48.30    4.40
 -10  -9  -5  376.16   13.20
  10   9  -5  384.66   13.60
 -10   9   5  356.46   13.50
 -10  -9  -5  361.96   13.30
 -10   9   5  364.96   13.00
  10   9  -5  361.66   13.40
 -10   9  -5  361.06   13.60
 -10   9  -5  373.36   13.20
 -10  -9   5  345.97   13.90
 -10  -9   5  360.46   14.40
 -10  -9   5  378.96   13.20
  10   9   5  365.46   13.70
  10  -9  -5  391.66   13.40
  10  -9  -5  373.16   12.90
  10   9  -7  475.95   17.60
 -10   9   7  490.25   16.90
 -10   9   7  473.85   17.30
  10   9  -7  498.95   17.70
 -10  -9  -7  463.85   17.20
  10  -9  -7  498.05   17.60
  10  -9  -7  497.55   17.30
 -10   9  -7  461.55   16.50
 -10   9  -7  552.74   21.40
 -10  -9   7  497.95   17.30
 -10   9  -7  510.15   18.20
 -10  -9   7  470.15   17.80
 -10  -9  -9   61.09    5.50
  10   9  -9   64.39    5.70
 -10   9   9   61.69    5.20
 -10   9   9   54.09    5.80
  10   9  -9   53.99    6.30
  10  -9  -9   51.39    5.80
  10  -9  -9   64.49    5.70
 -10  -9   9   67.29    5.70
 -10  -9   9   52.39    5.70
 -11   9   0    1.10    1.30
 -11   9   0    1.50    1.20
 -11  -9   0    0.30    1.40
 -11   9   0    0.00    1.20
 -11  -9   0    1.30    1.40
 -11   9   0    2.70    1.50
 -11   9   2  210.78    8.70
 -11   9   2  213.68    8.90
 -11   9   2  203.48    8.20
  11   9  -2  198.38    8.00
 -11  -9  -2  199.58    8.70
 -11  -9  -2  208.58    9.10
 -11  -9  -2  223.28    9.50
  11   9  -2  204.88    7.90
 -11  -9   2  218.68   10.00
 -11   9  -2  195.08    8.30
 -11  -9   2  204.88    9.30
 -11   9  -2  212.48    8.60
 -11   9  -2  201.08    8.60
 -11   9   4   67.09    4.40
 -11   9   4   75.39    5.10
 -11  -9  -4   71.19    4.90
 -11   9   4   65.09    4.90
  11   9  -4   59.79    4.40
  11   9  -4   62.89    4.40
 -11  -9  -4   64.29    4.80
 -11  -9   4   62.09    5.00
 -11  -9   4   63.89    5.50
  11   9   4   63.99    4.50
 -11  -9   4   87.19    4.80
 -11   9  -4   64.59    4.50
 -11   9  -4   58.39    4.60
 -11  -9  -6  182.68    8.70
 -11   9   6  191.98    8.50
 -11   9   6  193.28    9.20
 -11  -9  -6  180.48    8.80
  11   9  -6  189.48    9.10
  11   9  -6  188.38    9.00
 -11   9  -6  198.28    9.60
  11  -9  -6  178.78    8.70
 -11   9  -6  180.18    8.50
 -11  -9   6  195.18    8.90
 -11  -9   6  185.68    9.50
 -11  -9   6  184.38    9.60
  11   9  -8  146.29    8.60
 -11   9   8  164.48    8.90
 -11  -9  -8  161.58    8.80
  11   9  -8  159.28    8.80
 -11  -9   8  159.88    8.70
 -11  -9   8  168.88    9.10
 -11  -9   8  141.39    8.70
  11  -9  -8  157.98    8.80
 -12  -9  -1  108.69    6.60
 -12   9   1  100.89    5.80
 -12  -9  -1  100.19    6.10
 -12   9   1  108.89    5.50
 -12   9   1   93.69    5.70
 -12   9  -1   96.39    5.50
 -12   9  -1  114.69    5.90
 -12  -9   1  114.39    7.00
 -12  -9   1  103.99    6.30
 -12   9  -1   98.79    5.70
  12   9  -3  528.05   16.50
 -12   9   3  516.95   16.60
 -12  -9  -3  496.45   17.50
 -12  -9  -3  493.25   17.30
 -12   9   3  524.95   17.50
 -12  -9  -3  539.25   17.70
 -12   9   3  524.95   17.60
 -12   9  -3  505.45   16.90
 -12   9  -3  483.35   16.90
 -12  -9   3  524.95   18.90
 -12  -9   3  512.65   18.20
 -12   9  -3  526.85   17.20
 -12  -9  -5  247.88   10.70
 -12   9   5  263.47   10.20
 -12   9   5  251.87   11.10
 -12  -9  -5  223.68   10.60
  12   9  -5  264.67   10.60
 -12   9  -5  262.37   11.10
 -12  -9   5  253.07   11.80
 -12  -9   5  270.27   10.50
 -12  -9   5  244.68   11.30
 -12   9  -5  251.57   10.50
 -12   9   7   18.20    3.60
  12   9  -7   20.30    3.70
  12   9  -7   22.70    3.80
 -12  -9  -7   20.30    3.80
 -12  -9   7   16.50    3.10
 -12  -9   7   25.30    4.20
 -12  -9   7   22.20    4.10
 -13   9   0    1.40    1.30
 -13  -9   0    0.90    1.60
 -13   9   0   -2.10    1.10
 -13  -9   0    1.20    1.60
 -13   9   0    2.00    1.80
 -13   9   0    0.40    1.50
 -13  -9  -2  273.67   11.30
 -13  -9  -2  298.57   11.90
 -13   9   2  277.87   11.30
 -13   9   2  285.57   10.50
 -13  -9  -2  275.27   11.60
 -13   9   2  256.97   11.20
 -13  -9   2  254.77   11.60
 -13  -9   2  296.07   12.80
 -13   9  -2  275.27   11.10
 -13   9  -2  286.27   10.90
 -13   9  -2  281.07   11.00
 -13   9   4  107.89    6.80
 -13  -9  -4  110.49    6.70
 -13  -9  -4  111.99    6.90
 -13   9  -4  127.69    7.00
 -13   9  -4  109.29    6.40
 -13  -9   4  111.29    7.20
 -13  -9   4  112.29    7.60
 -13   9   6   83.39    6.30
  13   9  -6   88.39    6.10
 -13  -9  -6   91.99    6.40
 -13  -9  -6   93.09    6.40
 -13  -9   6   95.39    6.00
 -13   9  -6   90.79    6.50
 -13  -9   6   87.19    6.60
 -13   9  -6   84.49    5.70
 -13  -9   6   91.09    7.00
 -14  -9  -1  539.25   19.10
 -14   9   1  548.75   17.40
 -14  -9  -1  531.95   18.90
 -14   9   1  518.05   18.30
 -14   9   1  535.75   18.20
 -14  -9   1  523.55   19.50
 -14  -9   1  486.15   18.50
 -14   9  -1  519.15   18.10
 -14   9  -1  540.45   18.00
 -14   9  -1  558.54   17.60
 -14   9   3   12.40    3.10
 -14  -9  -3    9.80    2.70
 -14   9   3    9.40    2.60
 -14  -9  -3   14.10    3.00
 -14   9  -3   11.30    2.70
 -14   9  -3   11.20    2.70
 -14  -9   3   13.20    3.20
 -14   9  -3   14.30    2.90
 -14  -9   3   10.80    3.10
 -14  -9  -5  295.17   12.60
 -14   9   5  311.07   13.00
 -14  -9  -5  292.37   12.60
 -14  -9   5  281.47   13.50
 -14  -9   5  287.77   13.00
 -14   9  -5  302.17   12.20
 -14   9  -5  311.37   12.80
 -15   9   0    2.50    1.80
 -15  -9   0    0.60    1.80
 -15  -9   0   -0.30    1.50
 -15   9   0   -0.50    1.60
 -15  -9  -2  187.78    9.80
 -15   9   2  206.28    9.70
 -15   9   2  199.98    9.80
 -15   9  -2  199.18    9.20
 -15  -9   2  183.68    9.80
 -15  -9   2  206.28   10.70
 -15   9  -2  193.68    9.40
 -15   9   4   31.60    4.30
 -15  -9  -4   35.60    4.90
 -15  -9  -4   27.80    4.30
 -15   9  -4   30.70    4.30
 -15  -9   4   36.30    5.60
 -15  -9   4   32.60    4.80
 -15  -9  -6   42.30    5.20
 -15  -9  -6   55.19    5.90
 -15   9   6   48.40    5.90
 -15  -9   6   43.60    5.60
 -15  -9   6   36.90    5.30
 -16  -9  -1  137.09    8.60
 -16   9   1  149.79    8.10
 -16   9   1  149.49    8.50
 -16  -9  -1  156.28    8.80
 -16   9  -1  158.08    8.10
 -16  -9   1  134.89    8.40
 -16  -9   1  153.18    9.20
 -16   9  -1  145.29    8.20
 -16   9   3  419.36   16.10
 -16  -9  -3  431.36   16.20
 -16  -9  -3  387.36   16.10
 -16  -9   3  389.16   16.40
 -16  -9   3  440.56   17.70
 -17  -9   0   -0.50    2.00
 -17   9   0   -1.00    1.90
 -17  -9   0    0.40    1.90
 -17   9   0    0.30    1.80
 -17   9   2  124.49    7.60
 -17  -9  -2  112.99    7.80
 -17  -9   2  116.69    8.00
 -17   9  -2  115.19    7.50
 -17  -9   2  120.09    8.40
 -17   9  -2  114.09    7.10
   0  10   0 1574.84   40.40
   0  10   0 1588.04   40.70
   0  10   0 1573.94   41.00
   0  10   0 1492.15   40.80
   0  10   0 1545.65   42.40
   0  10  -2   70.89    3.30
   0  10   2   57.79    3.30
   0  10   2   69.69    4.40
   0  10  -2   62.49    3.40
   0  10  -2   63.49    3.40
   0  10   2   58.89    3.40
   0  10   2   65.69    2.70
   0 -10  -2   67.79    2.60
   0  10  -2   63.19    3.50
   0  10   2   64.59    2.70
   0 -10  -2   72.89    2.60
   0  10  -4  239.08    9.10
   0 -10  -4  267.37    8.00
   0  10   4  259.07   10.80
   0 -10   4  249.08    8.70
   0  10  -4  256.97    8.80
   0  10  -4  245.98    9.00
   0  10  -4  243.48    8.90
   0 -10  -4  255.87    9.10
   0  10  -6 1511.15   43.60
   0 -10  -6 1504.05   43.60
   0 -10  -6 1659.43   42.30
   0  10   6 1639.44   46.80
   0 -10  -6 1618.64   43.70
   0  10  -6 1618.84   43.70
   0 -10   6 1582.94   46.40
   0  10  -6 1549.45   43.60
   0  10  -6 1578.74   43.40
   0  10  -8   73.99    5.50
   0 -10  -8   70.79    5.30
   0  10  -8   66.99    5.10
   0  10  -8   73.69    5.30
   0 -10  -8   64.69    5.00
   0  10  -8   81.19    5.60
   0  10 -10    6.40    2.50
   0  10 -10    9.10    2.80
   0  10 -10    9.20    2.80
   0 -10 -10    8.10    2.60
   0  10 -10    6.30    2.60
   0 -10 -10    5.40    2.50
  -1  10   1  543.45   14.80
   1  10  -1  549.05   16.90
   1  10  -1  520.35   15.40
   1  10  -1  511.45   15.10
  -1  10   1  530.55   16.70
  -1  10   1  525.35   15.30
  -1  10   1  533.05   14.70
   1  10  -1  529.95   14.90
   1  10  -1  527.85   15.40
  -1  10   1  534.95   15.40
  -1  10  -1  522.95   15.30
   1  10   1  512.55   15.40
   1  10   1  542.05   17.00
  -1  10  -1  518.65   16.60
   1  10   1  535.05   15.10
  -1  10  -1  515.95   15.30
  -1  10  -1  511.85   15.10
  -1  10  -1  544.15   15.20
   1  10   1  553.94   14.50
   1  10  -3    2.50    1.00
  -1 -10  -3    2.20    0.80
   1  10  -3    1.00    0.90
  -1  10   3    4.10    0.90
   1  10  -3    1.20    0.80
   1  10  -3    3.30    1.40
  -1  10   3    1.70    0.70
  -1  10   3    3.80    1.60
  -1  10  -3    2.40    1.10
   1  10   3    2.00    1.30
  -1  10  -3    0.90    0.90
  -1  10  -3    2.10    1.10
   1 -10  -3    2.80    1.20
  -1 -10   3    0.90    1.00
  -1  10  -3    2.40    1.00
   1 -10   5   26.80    2.30
  -1 -10  -5   21.90    2.70
  -1 -10  -5   29.80    2.30
  -1  10   5   27.20    3.90
   1  10  -5   27.40    3.10
   1  10  -5   23.90    2.90
  -1  10   5   30.70    3.20
   1  10  -5   22.10    2.90
   1  10  -5   23.40    2.70
   1 -10   5   23.40    3.60
  -1 -10   5   25.40    2.40
  -1  10  -5   25.20    2.80
   1  10   5   24.00    3.70
  -1  10  -5   25.70    2.90
  -1  10  -5   26.60    2.80
   1 -10  -5   20.80    2.80
  -1  10  -5   27.50    3.00
  -1  10  -5   22.20    2.80
  -1 -10   5   24.30    3.70
  -1 -10  -7    6.00    1.80
   1  10  -7    4.20    2.00
   1  10  -7    5.30    2.00
  -1 -10  -7    3.10    1.70
  -1 -10  -7    5.60    1.60
  -1  10   7    5.80    2.50
   1  10  -7    5.00    2.00
   1 -10   7    5.90    2.40
  -1  10  -7    3.90    1.70
   1 -10  -7    4.20    1.90
  -1  10  -7    6.50    2.00
   1  10   7    2.80    2.10
  -1  10  -7    5.20    1.90
  -1 -10   7    7.50    2.60
  -1  10  -7    4.90    1.70
   1 -10  -7    4.60    1.90
  -1 -10  -9  244.28   11.10
   1  10  -9  252.27   11.20
  -1 -10  -9  261.07   11.20
   1  10  -9  239.38   10.90
   1  10  -9  256.07   11.30
   1  10  -9  222.78   10.90
  -1  10  -9  242.68   10.80
   1 -10  -9  254.37   11.30
  -1  10  -9  261.47   11.10
  -1  10  -9  234.98   10.80
  -1  10  -9  250.77   11.00
   1 -10  -9  243.88   11.30
   1  10 -11  172.98    9.50
  -1 -10 -11  158.38    9.20
   1  10 -11  148.69    9.10
  -1 -10 -11  160.38    9.20
   1  10 -11  144.19    8.60
   1  10 -11  154.78    9.10
   1 -10 -11  162.58    9.50
  -1  10 -11  151.88    8.70
  -1  10 -11  155.28    8.60
  -1  10 -11  147.19    8.70
   2  10   0   19.40    2.00
   2  10   0   18.90    1.50
   2  10   0   20.40    2.10
  -2  10   0   20.60    1.80
  -2  10   0   16.70    1.80
  -2  10   0   19.70    2.30
   2  10   0   21.70    1.70
   2  10   0   16.70    2.50
  -2  10   0   22.80    1.80
  -2  10   0   22.50    1.90
  -2  10   2  153.28    7.20
   2  10  -2  153.38    5.50
  -2 -10  -2  163.28    5.40
   2  10  -2  154.28    6.00
  -2 -10  -2  163.48    5.50
  -2  10   2  149.99    6.00
  -2  10   2  154.28    5.40
  -2  10   2  158.98    5.50
   2  10  -2  157.78    6.10
   2  10  -2  154.68    6.20
  -2  10   2  159.88    6.10
  -2  10  -2  158.88    6.10
  -2  10  -2  156.88    5.90
   2  10   2  164.18    4.80
   2  10   2  163.88    7.40
  -2  10  -2  159.78    5.90
   2  10   2  155.88    6.10
  -2  10  -2  157.68    6.00
  -2  10   4 1613.34   44.10
  -2 -10  -4 1557.54   40.70
   2  10  -4 1507.85   41.70
  -2  10   4 1608.34   40.60
   2  10  -4 1603.24   42.00
  -2  10   4 1542.75   40.20
  -2 -10  -4 1499.45   41.40
   2  10  -4 1537.25   40.90
   2  10   4 1568.84   43.80
  -2  10  -4 1546.75   41.60
  -2 -10   4 1521.05   41.60
  -2  10  -4 1524.95   41.70
  -2  10  -4 1527.45   41.30
  -2  10  -4 1515.75   40.90
   2 -10  -4 1535.55   41.70
  -2  10  -4 1496.55   41.20
  -2  10   6  156.98    8.90
   2  10  -6  147.39    7.20
   2 -10   6  148.99    8.40
  -2 -10  -6  145.69    6.80
  -2 -10  -6  148.39    6.30
  -2 -10  -6  172.38    7.40
   2  10  -6  148.29    7.20
   2  10   6  152.78    8.60
  -2 -10   6  153.68    6.60
   2 -10  -6  150.78    7.20
  -2  10  -6  138.19    6.60
  -2  10  -6  142.39    6.90
  -2  10  -6  146.69    6.80
  -2  10  -6  152.98    7.10
  -2 -10   6  157.58    8.90
  -2  10  -6  154.58    6.90
   2 -10  -6  143.69    7.10
   2  10  -8   62.49    5.00
  -2 -10  -8   62.89    4.40
   2  10  -8   46.40    5.00
   2  10  -8   64.59    5.10
   2  10  -8   55.59    4.90
  -2 -10  -8   60.79    4.90
  -2 -10  -8   60.09    4.70
  -2  10  -8   59.49    4.70
   2 -10  -8   54.59    4.80
   2 -10  -8   61.09    5.00
  -2  10  -8   56.89    4.50
  -2  10  -8   58.49    4.60
  -2  10  -8   57.39    4.70
  -2 -10 -10  234.68   11.50
   2  10 -10  255.87   12.00
   2  10 -10  256.57   11.80
  -2 -10 -10  277.77   11.90
   2  10 -10  260.67   12.00
   2  10 -10  244.38   11.60
   2 -10 -10  252.87   12.10
  -2  10 -10  259.47   11.40
  -2  10 -10  253.87   11.50
  -2  10 -10  270.67   11.50
   2 -10 -10  247.78   12.00
  -2  10 -10  251.47   11.70
  -3  10   1  275.47    8.60
  -3  10   1  278.37    8.90
  -3 -10  -1  275.67    8.50
   3  10  -1  264.77    9.00
   3  10  -1  269.37    8.80
  -3  10   1  276.17   10.10
  -3 -10  -1  281.67    8.80
   3  10  -1  272.47   10.30
   3  10  -1  279.67    8.20
   3  10  -1  266.97    9.00
  -3  10   1  266.87    9.00
  -3  10   1  272.37    8.60
   3  10   1  287.37   10.40
   3  10   1  279.37    8.00
  -3  10  -1  281.77    8.80
  -3  10  -1  271.37    9.00
  -3  10  -1  257.37    8.80
   3  10   1  265.37    8.90
  -3  10  -1  269.67    9.80
  -3  10  -1  266.17    8.80
   3  10   1  280.67    8.40
  -3  10  -1  263.37    8.70
  -3  10   3   25.00    2.00
  -3  10   3   17.70    1.90
   3  10  -3   18.60    2.20
  -3 -10  -3   21.50    1.60
   3  10  -3   18.20    2.20
  -3 -10  -3   20.00    1.80
  -3  10   3   18.90    2.90
  -3  10   3   19.50    2.40
   3  10  -3   19.60    1.70
  -3  10  -3   16.60    2.20
  -3  10  -3   17.70    2.00
   3 -10  -3   12.80    1.90
   3  10   3   21.30    3.00
  -3  10  -3   16.90    2.00
  -3  10  -3   18.50    1.80
   3  10   3   16.60    2.10
  -3 -10   3   20.70    2.60
  -3  10  -3   19.10    2.20
   3  10  -5  106.89    5.50
  -3 -10  -5   96.19    4.90
   3  10  -5   90.99    5.20
   3 -10   5   95.89    6.10
  -3  10   5   87.49    6.20
  -3  10   5   94.79    4.40
  -3 -10  -5   92.89    4.50
  -3 -10   5   93.89    5.00
  -3 -10   5   96.09    6.50
  -3  10  -5   89.69    4.60
   3 -10  -5   88.69    5.10
   3  10   5   92.69    6.10
  -3  10  -5   92.09    4.80
  -3  10  -5   85.89    4.90
  -3  10  -5   92.39    4.60
  -3  10  -5   90.49    5.10
   3 -10  -5  102.99    5.30
   3  10  -7   66.09    4.90
  -3 -10  -7   66.49    4.70
  -3 -10  -7   65.49    4.70
   3  10  -7   72.39    5.20
   3 -10   7   68.19    5.80
  -3 -10  -7   64.39    4.30
  -3  10   7   75.59    6.70
   3  10   7   70.19    6.20
   3 -10  -7   70.39    5.10
  -3  10  -7   75.09    4.80
   3 -10  -7   65.69    4.90
  -3  10  -7   76.79    5.20
  -3  10  -7   74.89    4.90
  -3  10  -7   72.89    4.70
  -3  10  -7   72.39    4.80
  -3 -10   7   80.99    6.80
  -3 -10  -9  224.98   10.20
  -3 -10  -9  228.88    9.80
   3  10  -9  217.88   10.60
  -3 -10  -9  223.08   10.20
   3  10  -9  222.28   10.60
   3  10  -9  231.68   10.80
   3  10  -9  222.08   10.60
  -3  10  -9  226.28   10.10
   3 -10  -9  220.58   10.70
  -3  10  -9  221.18   10.20
  -3  10  -9  208.88    9.80
  -3  10  -9  236.48   10.00
   3 -10  -9  215.58   10.70
   4  10   0 1753.22   45.40
  -4  10   0 1658.23   46.10
  -4  10   0 1740.83   46.00
   4  10   0 1717.33   46.10
  -4  10   0 1785.52   46.10
   4  10   0 1751.82   46.20
   4  10   0 1759.72   48.00
   4  10   0 1879.31   45.20
  -4  10   0 1777.42   45.90
  -4  10   0 1731.63   47.10
  -4  10   2  170.98    7.50
  -4 -10  -2  164.68    6.00
   4  10  -2  172.58    6.60
   4  10  -2  175.28    5.50
  -4  10   2  168.98    6.10
  -4  10   2  160.68    6.00
  -4  10   2  179.18    6.70
   4  10  -2  162.78    6.40
  -4 -10  -2  162.98    6.10
  -4 -10   2  156.98    6.90
  -4  10  -2  174.48    5.30
  -4  10  -2  165.38    6.00
   4  10   2  174.48    7.60
  -4  10  -2  164.18    6.40
   4  10   2  167.38    6.40
  -4  10  -2  162.28    6.00
  -4  10  -2  163.08    6.50
  -4  10   4  229.88    7.80
   4  10  -4  230.18    8.80
  -4 -10  -4  208.78    7.80
   4  10  -4  207.58    8.40
   4  10  -4  226.08    7.60
  -4  10   4  236.08   10.10
  -4  10   4  228.18    8.70
  -4  10   4  225.38    7.90
  -4  10  -4  219.88    7.60
   4 -10  -4  215.98    8.40
  -4  10  -4  224.78    7.90
   4  10   4  220.88    9.80
  -4  10  -4  231.08    8.00
  -4  10  -4  229.78    8.60
  -4  10  -4  225.88    8.50
  -4 -10   4  220.58    8.70
  -4 -10  -6 1111.89   30.60
  -4 -10  -6 1062.29   30.20
  -4  10   6 1071.19   30.00
   4  10  -6 1066.69   31.50
  -4  10   6 1163.78   34.60
   4  10  -6 1045.80   31.20
  -4 -10  -6 1081.29   30.80
   4 -10   6 1054.99   32.70
   4 -10  -6 1049.09   31.10
  -4  10  -6 1075.69   30.30
  -4 -10   6 1098.49   34.30
   4 -10  -6 1050.89   31.20
  -4 -10   6 1072.19   30.80
   4  10   6 1100.19   33.50
  -4  10  -6 1057.79   30.30
  -4  10  -6 1075.29   30.20
  -4  10  -6 1074.99   31.40
  -4  10  -6 1026.90   30.70
  -4 -10  -8    6.20    1.90
   4  10  -8    8.50    2.60
  -4 -10  -8    4.40    1.70
  -4 -10  -8    2.80    1.70
   4  10  -8    3.30    2.00
   4 -10  -8    5.20    2.20
   4 -10  -8    6.90    2.40
  -4  10  -8    5.80    2.00
  -4  10  -8   12.20    2.60
  -4  10  -8    4.10    1.90
  -4  10  -8   11.20    2.50
  -4 -10 -10   29.10    4.10
   4  10 -10   30.80    4.80
  -4 -10 -10   24.80    4.00
   4  10 -10   28.50    4.60
   4  10 -10   20.60    4.10
   4  10 -10   27.20    4.30
  -4 -10 -10   28.00    4.20
   4 -10 -10   23.60    4.20
  -4  10 -10   24.80    3.90
  -4  10 -10   29.30    4.10
   4 -10 -10   27.40    4.60
   5  10  -1  451.35   13.80
   5  10  -1  455.65   13.80
  -5 -10  -1  449.56   13.70
  -5  10   1  467.65   14.70
  -5  10   1  445.86   13.90
  -5  10   1  456.85   13.70
  -5 -10  -1  460.95   13.60
  -5  10   1  448.06   13.60
  -5  10  -1  442.96   13.80
   5  10   1  455.25   15.20
   5  10   1  434.86   13.60
  -5  10  -1  461.05   13.20
   5  10   1  480.15   12.60
  -5  10  -1  467.25   14.40
   5  10   1  444.06   13.60
  -5 -10   1  430.36   14.50
   5  10   1  479.45   12.80
  -5  10  -1  466.95   13.30
  -5  10  -1  432.76   13.80
  -5  10  -1  436.46   13.60
  -5  10   3    9.40    1.60
  -5  10   3    8.90    1.80
  -5 -10  -3   12.10    1.60
  -5  10   3    9.30    2.10
  -5 -10  -3   11.30    1.80
   5  10  -3    8.10    1.70
   5  10  -3    8.20    1.70
  -5  10   3    7.90    1.50
  -5  10  -3    7.30    1.60
   5  10   3    9.00    2.10
  -5  10  -3   14.00    1.70
  -5  10  -3    8.40    1.20
  -5 -10   3   10.30    2.00
   5  10   3   11.60    1.80
  -5  10  -3    8.80    1.70
  -5  10  -3   10.10    1.40
   5 -10  -3    9.30    1.80
  -5 -10  -5   81.89    4.40
   5  10  -5   73.49    4.80
  -5  10   5   74.39    4.20
   5 -10   5   79.59    5.30
   5  10  -5   69.29    4.60
  -5  10   5   81.29    5.90
   5 -10  -5   74.39    4.60
  -5 -10   5   73.39    4.70
  -5 -10   5   77.29    6.00
   5 -10  -5   70.59    4.60
  -5  10  -5   89.09    4.40
   5  10   5   77.19    5.50
  -5  10  -5   77.59    4.10
  -5  10  -5   80.89    4.10
  -5  10  -5   67.79    4.60
  -5  10  -5   77.29    4.60
  -5 -10  -7    7.70    2.10
  -5 -10  -7   11.20    2.30
  -5 -10  -7    7.80    2.10
  -5  10   7    5.60    1.90
  -5  10   7    7.20    2.80
   5  10  -7    6.90    2.20
   5  10  -7    6.30    2.30
  -5  10  -7    5.70    1.80
  -5 -10   7    8.50    2.20
   5 -10  -7    6.10    2.30
  -5  10  -7   10.00    2.10
  -5  10  -7    5.90    1.90
  -5  10  -7    7.10    2.40
   5 -10  -7    5.10    2.20
  -5 -10   7    9.00    2.90
  -5 -10  -9  179.18    9.00
  -5 -10  -9  201.28    9.10
   5  10  -9  188.78    9.90
   5  10  -9  187.68    9.90
  -5 -10  -9  183.58    9.00
  -5  10  -9  197.58    9.30
   5 -10  -9  196.38   10.00
   5 -10  -9  167.88    9.60
  -5  10  -9  191.28    9.00
  -6 -10   0    2.60    1.30
  -6  10   0    2.90    1.20
  -6  10   0    1.50    0.90
   6  10   0    2.30    0.90
   6  10   0    0.60    1.00
  -6  10   0    1.70    0.80
  -6  10   0    4.80    1.10
  -6  10   0    3.20    1.20
  -6  10   0    1.50    1.00
  -6 -10   0    2.10    1.10
   6  10   0    2.30    1.00
  -6 -10  -2  260.57    9.70
   6  10  -2  247.98    9.00
   6  10  -2  259.67    9.20
  -6  10   2  262.97    9.00
  -6 -10  -2  257.87    9.00
  -6 -10  -2  275.17    9.20
  -6  10   2  268.87    9.30
  -6  10   2  269.77   10.10
  -6  10   2  252.67    8.90
  -6 -10   2  252.27    9.90
  -6  10  -2  262.77    9.20
   6  10   2  259.87    8.80
  -6  10  -2  253.37    9.20
   6  10   2  261.77   10.40
  -6  10  -2  278.87    8.40
  -6  10  -2  260.47    9.20
  -6  10  -2  258.17    8.30
   6  10   2  260.07    8.90
  -6 -10  -4 1368.66   36.80
  -6  10   4 1329.27   37.70
   6  10  -4 1370.06   37.90
   6  10  -4 1364.26   37.90
  -6  10   4 1391.06   39.80
  -6  10   4 1345.97   37.10
  -6 -10  -4 1362.36   37.30
  -6  10   4 1356.46   37.30
   6 -10  -4 1342.77   37.40
  -6 -10   4 1335.37   38.40
  -6  10  -4 1383.26   36.60
  -6  10  -4 1411.86   36.50
   6 -10  -4 1372.06   37.70
  -6  10  -4 1328.17   37.50
   6  10   4 1351.66   39.20
  -6  10  -4 1414.46   36.40
  -6 -10   4 1421.06   40.70
  -6  10  -4 1348.67   37.90
   6 -10   6  138.99    7.60
   6  10  -6  139.29    7.30
  -6 -10  -6  138.79    6.70
  -6  10   6  132.99    6.50
   6  10  -6  139.39    7.30
  -6 -10  -6  144.89    6.70
  -6  10  -6  138.99    6.80
   6 -10  -6  142.29    7.10
  -6  10  -6  142.79    6.40
  -6 -10   6  134.29    7.00
  -6 -10   6  138.49    8.80
  -6  10  -6  135.89    7.30
   6 -10  -6  143.49    7.20
   6  10   6  153.98    8.40
  -6 -10  -8   54.29    4.50
  -6  10   8   59.49    4.50
   6  10  -8   54.19    5.00
  -6 -10  -8   57.29    4.50
   6  10  -8   56.29    5.90
  -6  10  -8   51.39    4.30
  -6  10  -8   56.59    4.50
   6 -10  -8   46.40    5.40
   6 -10  -8   57.49    5.10
   6  10 -10  182.08   10.00
   6  10 -10  165.08    9.60
  -6 -10 -10  168.48    8.90
   6  10 -10  164.98    9.60
  -6  10 -10  164.38    8.90
   6 -10 -10  163.78    9.70
  -6 -10  10  181.88    9.70
   6 -10 -10  161.58    9.60
  -7 -10  -1  247.18    8.90
  -7  10   1  237.98    8.60
   7  10  -1  254.37    8.60
   7  10  -1  231.58    8.40
  -7  10   1  240.88    8.70
  -7  10   1  230.58    8.60
  -7 -10  -1  239.18    8.60
  -7 -10  -1  233.58    9.30
   7  10   1  242.28    8.30
  -7 -10   1  257.87    7.80
  -7  10  -1  248.18    8.80
  -7  10  -1  245.98    7.70
  -7 -10   1  252.97    9.30
  -7 -10   1  241.28    9.60
   7  10   1  236.98    8.30
  -7  10  -1  252.07    7.80
  -7  10  -1  230.38    8.60
  -7  10  -1  239.48    8.80
   7  10   1  229.08    9.70
  -7 -10  -3    8.80    1.80
  -7  10   3   18.00    2.30
   7  10  -3   10.90    2.00
   7  10  -3    9.40    1.90
  -7 -10  -3   11.80    1.90
  -7 -10  -3   10.20    2.00
  -7  10   3   13.60    2.10
  -7  10   3    8.70    1.80
  -7  10  -3    9.20    1.80
   7 -10  -3   10.90    1.90
  -7  10  -3   10.50    2.10
   7 -10  -3   14.90    2.10
  -7 -10   3   10.00    2.20
   7  10   3   10.20    2.20
   7 -10   5    1.80    1.30
  -7 -10  -5    0.60    1.20
  -7 -10  -5    2.40    1.20
   7  10  -5    1.90    1.50
  -7 -10  -5    0.60    1.10
  -7  10   5    1.20    1.30
  -7  10   5    1.50    1.30
   7  10  -5    2.90    1.60
  -7 -10   5    0.10    1.40
   7 -10  -5    4.20    1.50
  -7  10  -5    0.70    1.20
   7 -10  -5    2.90    1.60
  -7  10  -5    5.20    2.10
  -7  10  -5    1.40    1.00
  -7 -10   5    3.50    1.80
   7  10   5    2.30    1.60
   7  10  -7   11.90    2.90
  -7 -10  -7   13.20    2.60
   7  10  -7   16.40    3.20
  -7 -10  -7    6.90    2.00
  -7  10   7   16.30    2.70
  -7  10   7   11.60    2.60
   7 -10  -7    9.70    2.70
  -7 -10   7   13.70    2.90
  -7  10  -7   12.20    2.90
  -7  10  -7   13.90    2.50
   7 -10  -7   24.10    3.60
  -7  10  -7   11.90    2.60
   7  10  -9  274.97   12.50
  -7 -10  -9  263.37   11.70
   7  10  -9  275.67   12.60
   7 -10  -9  271.97   12.60
  -7  10  -9  286.57   11.80
   7 -10  -9  278.57   12.80
  -7 -10   9  287.07   12.50
  -7  10  -9  275.07   11.60
  -8 -10   0  746.03   22.50
  -8  10   0  739.53   21.30
   8  10   0  745.13   20.90
   8  10   0  723.93   20.70
  -8  10   0  750.32   20.00
  -8 -10   0  706.43   21.70
  -8  10   0  688.13   21.20
  -8  10   0  720.93   21.20
  -8 -10  -2   78.99    4.40
  -8  10   2   67.49    4.20
  -8  10   2   88.29    4.60
  -8 -10  -2   85.19    5.00
  -8  10   2   76.79    4.40
   8  10  -2   77.19    4.30
   8  10  -2   73.29    4.20
  -8 -10  -2   81.39    4.50
  -8  10  -2   77.99    4.40
  -8  10  -2   77.49    4.40
  -8 -10   2   69.39    4.90
   8  10   2   74.99    3.90
   8  10   2   70.59    4.80
   8  10   2   75.29    3.90
  -8  10  -2   71.49    4.30
  -8 -10   2   78.69    3.80
  -8 -10   2   74.69    4.80
   8 -10  -2   74.49    4.00
   8  10  -4  147.09    7.00
   8 -10   4  147.39    6.80
  -8 -10  -4  153.28    6.90
  -8 -10  -4  149.39    6.60
  -8 -10  -4  147.19    6.80
  -8  10   4  154.08    7.00
  -8  10   4  142.69    6.70
   8  10  -4  153.48    7.10
  -8  10   4  156.88    6.90
  -8 -10   4  143.89    6.50
   8  10   4  148.19    7.60
  -8 -10   4  141.99    7.50
   8 -10  -4  148.09    6.80
  -8  10  -4  155.38    7.20
  -8  10  -4  152.28    6.90
   8 -10  -4  147.19    6.50
   8  10  -6  906.41   28.00
  -8  10   6  918.41   27.50
  -8  10   6  914.61   27.60
   8 -10   6  931.91   28.10
   8  10  -6  932.71   28.20
  -8 -10  -6  886.51   27.30
  -8  10  -6  952.50   26.70
  -8 -10   6  928.51   27.60
  -8 -10   6  929.71   28.50
   8 -10  -6  918.41   27.90
   8 -10  -6  898.31   27.60
  -8  10  -6  928.61   28.30
  -8  10  -6  903.01   27.30
  -8  10   8   68.09    5.30
  -8 -10  -8   69.59    5.40
  -8  10   8   64.59    5.40
   8  10  -8   65.09    5.60
   8  10  -8   77.19    6.10
   8 -10  -8   70.99    5.90
  -8  10  -8   64.09    5.10
  -8 -10   8   65.19    5.40
  -8  10  -8   71.09    5.10
   8 -10  -8   67.79    5.70
  -8 -10   8   72.99    5.50
  -9  10   1  307.57   10.80
  -9 -10  -1  302.47   10.80
  -9  10   1  282.37   10.60
  -9 -10  -1  309.27   11.70
   9  10  -1  292.57   10.20
  -9 -10  -1  289.57   11.00
   9  10  -1  305.77   10.30
  -9  10   1  292.97   10.50
  -9 -10   1  292.07   11.20
  -9  10  -1  303.77   10.80
  -9  10  -1  299.47   10.70
  -9  10  -1  306.47   10.70
   9  10   1  312.67   10.10
   9  10   1  297.87   11.60
  -9 -10   1  319.37   12.10
   9  10   1  316.97   10.10
  -9  10   3    5.90    1.70
  -9 -10  -3    5.50    1.60
  -9 -10  -3    5.10    1.70
  -9 -10  -3    4.50    1.60
   9  10  -3    2.00    1.40
   9  10  -3    3.70    1.50
  -9  10   3    5.10    1.70
  -9  10   3    5.70    1.70
  -9  10  -3    5.90    1.70
   9 -10  -3    3.90    1.40
  -9 -10   3    4.60    1.30
  -9 -10   3    4.10    1.70
   9  10   3    4.40    1.70
  -9  10  -3    5.70    1.70
   9  10   3    7.40    1.50
  -9 -10   3    5.50    2.00
  -9  10  -3    5.10    1.70
  -9  10   5   51.69    4.20
   9  10  -5   47.60    4.10
  -9 -10  -5   52.79    4.20
   9  10  -5   56.39    4.30
  -9 -10  -5   48.70    3.90
  -9  10   5   49.80    4.10
  -9  10  -5   52.69    4.40
   9  10   5   52.99    4.60
   9 -10  -5   53.49    4.20
  -9  10  -5   55.69    4.10
  -9 -10   5   49.10    3.90
   9 -10  -5   56.29    4.10
  -9 -10   5   50.99    4.60
  -9  10   7    4.20    1.90
  -9  10   7    4.40    2.10
   9  10  -7    2.90    1.80
   9  10  -7    4.40    2.20
  -9 -10  -7    6.20    2.20
  -9 -10   7    9.30    2.50
   9 -10  -7    6.70    2.30
   9 -10  -7   11.40    2.90
  -9  10  -7    5.30    2.00
  -9  10  -7    7.30    2.60
  -9 -10   7    7.50    2.30
  -9  10   9  119.09    7.50
  -9  10   9  132.99    7.80
  -9 -10  -9  120.29    7.60
   9  10  -9  142.39    8.50
   9  10  -9  129.49    8.20
   9 -10  -9  125.29    8.00
  -9 -10   9  136.39    8.00
   9 -10  -9  119.59    8.10
 -10  10   0  108.79    5.80
  10  10   0  118.09    5.20
 -10  10   0  123.29    5.80
 -10  10   0  114.69    5.80
  10  10   0  113.59    5.10
 -10 -10   0  117.89    6.70
 -10 -10   0  112.69    6.10
 -10 -10  -2   61.09    4.60
 -10  10   2   56.89    3.90
  10  10  -2   54.09    3.70
 -10  10   2   56.69    4.10
 -10 -10  -2   53.39    4.10
 -10  10   2   53.99    4.00
 -10 -10  -2   53.29    4.00
  10  10  -2   55.79    3.70
 -10 -10   2   60.39    4.90
 -10  10  -2   63.19    4.30
 -10  10  -2   56.79    4.10
 -10  10  -2   53.39    4.10
  10  10   2   60.29    4.50
 -10 -10   2   48.60    4.20
 -10 -10  -4  712.23   22.30
 -10  10   4  694.73   22.20
 -10  10   4  727.83   22.00
 -10 -10  -4  776.82   22.60
 -10  10   4  711.93   22.30
  10  10  -4  710.43   22.00
  10  10  -4  715.13   22.10
 -10 -10  -4  702.93   22.00
  10  10   4  718.33   22.80
  10 -10  -4  729.03   21.70
 -10  10  -4  705.93   22.30
 -10 -10   4  746.13   21.70
 -10  10  -4  696.53   22.00
 -10 -10   4  685.13   23.00
 -10 -10   4  692.13   23.30
 -10 -10  -6  151.08    7.70
 -10  10   6  147.39    7.80
  10  10  -6  154.88    8.00
  10  10  -6  154.78    8.00
 -10  10   6  156.08    7.70
 -10 -10   6  143.09    8.30
 -10 -10   6  156.08    7.80
  10 -10  -6  150.08    7.50
 -10  10  -6  153.78    8.30
  10 -10  -6  142.59    7.60
 -10  10  -6  152.58    7.60
 -10  10   8   90.69    6.20
  10  10  -8   77.39    6.40
  10  10  -8   82.29    6.30
 -10 -10  -8   85.19    6.20
 -10  10   8   85.89    6.30
  10 -10  -8   80.09    6.40
 -10 -10   8   84.69    6.30
  10 -10  -8   88.49    6.40
 -10 -10   8   82.09    6.20
 -10  10  -8   86.59    5.90
 -11 -10  -1  113.29    6.70
 -11  10   1  117.39    5.90
 -11  10   1  107.09    5.90
 -11 -10  -1  107.29    6.20
  11  10  -1  113.69    5.30
 -11  10   1  112.69    6.10
 -11 -10   1  109.19    6.90
 -11  10  -1  113.89    6.10
 -11  10  -1  125.49    6.10
 -11 -10   1  104.69    6.30
 -11  10  -1  112.19    5.90
 -11 -10  -3    8.60    2.20
  11  10  -3   13.30    2.50
 -11 -10  -3   10.00    2.50
  11  10  -3    6.80    1.90
 -11  10   3   13.10    2.60
 -11  10   3   12.10    2.30
 -11  10   3   11.90    2.50
 -11 -10  -3   10.50    2.50
  11  10   3    9.50    2.20
 -11  10  -3   12.80    2.50
 -11  10  -3    7.70    2.10
 -11 -10   3   14.30    2.90
 -11  10  -3   10.40    2.30
 -11 -10   3   15.80    3.20
 -11  10   5   56.69    4.30
 -11 -10  -5   51.89    4.60
 -11  10   5   54.29    4.60
  11  10  -5   61.99    4.70
 -11 -10  -5   49.30    4.40
  11  10  -5   52.49    4.40
 -11 -10   5   47.30    5.40
 -11 -10   5   51.19    4.20
 -11  10  -5   56.69    4.60
 -11  10  -5   54.59    4.70
 -11 -10   5   54.29    4.90
 -11  10   7   58.29    4.80
 -11  10   7   57.79    5.10
  11  10  -7   61.39    5.30
 -11 -10  -7   62.09    5.30
  11  10  -7   60.79    5.40
 -11 -10   7   60.79    5.70
 -11  10  -7   65.29    5.60
 -11 -10   7   62.79    5.70
  11 -10  -7   64.19    5.40
 -11 -10   7   72.29    5.50
 -11  10  -7   57.89    4.70
 -12  10   0  436.46   15.00
 -12 -10   0  478.65   16.80
 -12 -10   0  413.76   15.60
 -12  10   0  444.56   14.80
 -12  10   0  417.16   15.10
 -12 -10  -2   87.79    5.90
 -12 -10  -2   76.59    5.40
 -12  10   2   77.49    5.40
 -12  10   2   84.69    5.10
 -12 -10  -2   83.59    5.40
 -12  10   2   84.09    5.40
 -12  10  -2   84.69    5.20
 -12 -10   2   71.09    5.50
 -12  10  -2   77.99    5.10
 -12 -10   2   81.79    6.20
 -12  10  -2   77.79    5.20
 -12  10   4   93.59    6.30
 -12 -10  -4  114.89    6.60
 -12  10   4  121.89    6.20
  12  10  -4  107.49    6.10
 -12 -10  -4  113.09    6.60
 -12  10   4   97.79    6.30
 -12  10  -4  104.79    6.20
 -12 -10   4  115.29    6.60
 -12 -10   4  106.59    7.40
 -12 -10   4   97.89    6.70
 -12  10  -4  115.19    6.70
  12  10  -6  483.05   16.70
  12  10  -6  467.95   16.70
 -12 -10  -6  430.26   16.50
 -12  10   6  473.25   16.10
 -12 -10  -6  460.55   16.50
 -12  10   6  446.26   16.90
 -12  10  -6  444.16   16.10
 -12 -10   6  434.06   17.20
 -12  10  -6  440.06   16.90
 -12 -10   6  473.15   16.30
 -12 -10  -8   14.70    3.30
  12  10  -8   15.00    3.30
  12  10  -8   18.50    3.80
 -12  10   8   11.50    2.90
 -12 -10   8   20.50    4.00
 -12 -10   8   16.10    3.00
 -12 -10   8   15.20    3.70
 -13 -10  -1  180.28    9.20
 -13  10   1  172.48    8.50
 -13  10   1  179.28    8.50
 -13 -10  -1  172.48    8.80
 -13  10   1  185.78    8.00
 -13 -10   1  166.58    8.80
 -13 -10   1  179.58    9.50
 -13  10  -1  179.78    8.30
 -13  10  -1  173.48    8.50
 -13  10  -1  183.58    8.20
 -13  10   3    2.20    1.40
 -13 -10  -3    1.70    1.60
 -13 -10  -3    1.40    1.70
 -13  10   3   -0.50    1.60
 -13  10   3    0.50    1.40
 -13  10  -3    1.40    1.60
 -13 -10   3   -0.90    1.60
 -13  10  -3   -0.10    1.50
 -13  10  -3   -1.00    1.40
 -13 -10   3   -0.20    1.40
 -13  10   5   10.20    2.90
 -13 -10  -5    8.60    2.60
 -13 -10  -5    7.10    2.40
 -13 -10   5    4.90    2.30
 -13 -10   5   14.10    3.60
 -13  10  -5    7.60    2.50
 -13  10  -5   10.60    2.80
 -13 -10  -7    1.40    2.20
  13  10  -7   -0.60    2.00
 -13  10   7    3.00    2.00
 -13 -10   7   -0.50    1.90
 -13 -10   7    1.40    1.80
 -13 -10   7    0.50    1.90
 -14 -10   0    1.80    1.90
 -14  10   0    4.40    1.70
 -14  10   0    3.60    2.00
 -14  10   0    1.80    1.80
 -14 -10   0   -0.20    1.60
 -14  10   2  185.48    8.70
 -14 -10  -2  156.98    8.70
 -14  10   2  161.48    8.40
 -14  10   2  172.98    8.90
 -14 -10  -2  171.78    9.00
 -14 -10   2  177.08    9.90
 -14  10  -2  176.08    8.60
 -14 -10   2  164.98    9.10
 -14  10  -2  183.48    8.50
 -14  10  -2  155.18    8.00
 -14 -10  -4  619.64   21.30
 -14  10   4  603.04   21.10
 -14 -10  -4  602.04   21.00
 -14  10  -4  661.13   21.20
 -14  10  -4  620.74   20.80
 -14 -10   4  600.84   21.80
 -14 -10   4  647.34   22.80
 -14  10   6   94.79    6.80
 -14 -10  -6   99.49    6.90
 -14 -10  -6   89.29    6.60
 -14 -10   6   92.49    7.10
 -14 -10   6   97.79    7.40
 -14  10  -6   88.69    6.10
 -14  10  -6   89.69    6.80
 -15  10   1  123.19    7.20
 -15 -10  -1  121.59    7.70
 -15  10   1  111.39    7.20
 -15 -10  -1  104.99    7.20
 -15  10  -1  112.89    7.10
 -15 -10   1  125.29    7.80
 -15 -10   1  112.79    7.80
 -15  10  -1  124.69    7.10
 -15  10   3   -0.30    1.40
 -15 -10  -3    3.00    2.10
 -15 -10  -3    0.40    2.00
 -15 -10   3    4.50    2.60
 -15  10  -3    1.10    1.70
 -15  10  -3    0.30    1.60
 -15 -10   3    0.40    1.50
 -15 -10  -5   -0.60    2.00
 -15  10   5    4.00    2.20
 -15 -10  -5   -1.60    1.60
 -15  10  -5    1.10    1.80
 -15 -10   5    2.20    2.20
 -15  10  -5    2.20    1.90
 -15 -10   5    0.60    2.00
 -16 -10   0  229.88   11.30
 -16 -10   0  229.88   11.40
 -16  10   0  207.58   10.50
 -16  10   0  228.48   10.50
 -16  10   2   61.39    6.20
 -16  10   2   58.79    6.20
 -16 -10  -2   67.79    5.80
 -16 -10   2   54.09    6.10
 -16  10  -2   65.29    5.40
 -16  10  -2   60.19    6.10
 -16 -10   2   68.29    6.30
 -16 -10  -4   42.10    5.20
 -16 -10  -4   55.59    6.20
 -16  10   4   65.89    5.70
 -16 -10   4   53.39    6.50
 -16 -10   4   55.99    6.40
 -17  10   1   72.99    5.80
 -17  10   1   72.49    6.20
 -17 -10  -1   77.29    6.40
 -17 -10   1   77.49    6.80
 -17  10  -1   77.49    5.90
   0  11   1  730.93   18.80
   0  11  -1  679.53   19.60
   0  11   1  703.03   21.30
   0  11  -1  695.23   19.30
   0  11  -1  680.03   19.30
   0  11   1  682.53   19.60
   0  11   1  663.33   19.30
   0  11   1  701.53   18.70
   0  11  -1  667.23   19.60
   0  11  -1  686.43   21.10
   0  11  -3    3.20    1.10
   0  11   3    3.80    1.50
   0  11  -3    4.50    1.30
   0  11  -3    2.10    1.10
   0  11   3    3.00    0.70
   0  11  -3   14.80    2.10
   0 -11   5  142.49    6.00
   0  11  -5  126.19    6.40
   0 -11  -5  131.59    6.30
   0 -11   5  134.89    7.80
   0  11  -5  138.09    6.40
   0  11  -5  142.09    6.30
   0  11  -5  140.09    6.50
   0  11   5  139.69    8.00
   0  11  -7  302.57   12.40
   0 -11   7  374.56   21.40
   0 -11  -7  333.47   12.60
   0  11  -7  316.97   12.50
   0  11   7  336.07   15.20
   0  11  -7  353.66   12.60
   0 -11  -7  321.07   12.60
   0  11  -7  327.67   12.50
   0  11  -9   11.90    3.00
   0  11  -9   14.90    3.20
   0  11  -9   11.50    2.90
   0 -11  -9   12.30    3.00
   0 -11  -9   20.80    3.80
   0  11  -9   10.80    2.80
  -1  11   0    2.10    1.30
  -1  11   0    0.60    0.80
  -1  11   0    8.30    1.40
   1  11   0   -0.30    0.80
   1  11   0    0.20    0.80
   1  11   0    2.10    1.30
  -1  11   0    0.70    0.90
   1  11   0    1.70    0.80
   1  11   0   -0.50    0.70
  -1  11   0    0.00    0.80
  -1  11   2  570.14   16.40
   1  11  -2  570.14   16.40
   1  11  -2  560.24   16.40
   1  11  -2  553.64   15.80
  -1  11   2  530.65   16.20
  -1  11   2  533.15   17.80
   1  11  -2  560.74   16.30
  -1 -11  -2  552.74   15.10
  -1  11   2  553.44   15.30
  -1  11   2  561.64   15.30
  -1 -11  -2  575.14   15.10
  -1  11  -2  534.65   16.00
   1  11   2  508.95   16.20
   1  11   2  542.85   18.00
   1  11   2  544.85   16.10
  -1  11  -2  534.55   16.10
  -1  11  -2  543.05   16.20
  -1  11  -2  537.95   16.20
   1  11   2  577.94   15.00
   1 -11   4  149.69    6.10
   1  11  -4  149.39    6.50
   1  11  -4  152.18    6.10
   1  11  -4  147.09    6.50
  -1  11   4  139.09    7.70
  -1 -11  -4  151.98    5.40
  -1  11   4  145.49    5.20
   1  11  -4  143.89    6.50
  -1  11  -4  140.09    6.20
   1  11   4  154.58    8.00
   1 -11  -4  144.69    6.40
  -1  11  -4  145.39    6.40
  -1 -11   4  142.09    6.20
  -1  11  -4  146.69    6.20
  -1  11  -4  160.38    6.40
   1 -11   6  253.47   11.60
  -1  11   6  219.78   11.30
   1  11  -6  232.38    9.60
  -1 -11  -6  219.68    9.30
  -1 -11  -6  231.38    8.30
   1  11  -6  223.28    9.00
  -1 -11  -6  224.48    9.20
   1  11  -6  228.68    9.60
   1  11  -6  223.68    9.40
  -1  11  -6  239.18    9.50
  -1 -11   6  252.07   11.80
   1 -11  -6  223.38    9.40
  -1  11  -6  227.18    9.30
  -1  11  -6  222.38    9.20
   1  11   6  232.18   11.30
   1 -11  -6  228.38    9.50
  -1  11  -6  227.08    9.40
  -1  11  -6  229.68    9.10
   1  11  -8  349.47   13.60
  -1 -11  -8  345.67   13.60
   1  11  -8  358.26   13.60
   1  11  -8  348.07   13.70
  -1 -11  -8  368.16   13.70
   1  11  -8  356.66   13.90
  -1  11  -8  354.36   13.40
  -1  11  -8  333.27   13.30
  -1  11  -8  345.47   13.50
   1 -11  -8  324.97   13.50
   1 -11  -8  351.46   13.80
  -1  11  -8  360.86   13.40
  -1 -11 -10    1.50    1.80
   1  11 -10    1.90    2.00
   1  11 -10    4.20    2.40
  -1 -11 -10    2.40    2.10
   1  11 -10    1.60    2.00
   1  11 -10    1.90    2.10
  -1  11 -10    2.40    2.10
  -1  11 -10    2.60    2.20
   1 -11 -10    0.80    2.10
  -1  11 -10    0.60    2.00
  -1  11 -10    0.90    2.10
   1 -11 -10    2.00    2.10
   2  11  -1   46.90    2.80
   2  11  -1   44.30    2.90
  -2  11   1   45.80    2.60
   2  11  -1   44.10    2.50
   2  11  -1   38.70    3.50
  -2  11   1   44.40    2.90
   2  11  -1   44.00    2.90
  -2  11   1   43.90    2.50
  -2  11   1   47.70    2.90
  -2  11   1   46.00    3.60
  -2  11  -1   39.60    2.70
   2  11   1   43.30    2.20
  -2  11  -1   41.20    2.80
   2  11   1   42.90    3.60
   2  11   1   42.10    2.80
  -2  11  -1   47.60    3.60
  -2  11  -1   48.80    2.80
   2  11   1   46.30    2.60
  -2  11  -1   42.40    2.70
  -2 -11  -3 1080.29   28.70
   2  11  -3 1054.19   29.90
  -2  11   3 1066.49   29.90
  -2  11   3 1071.69   31.70
[truncated: 191,766 more chars]
