# Supplementary material for: Crystal structure of barium dinickel(II) iron(III) tris­[orthophosphate(V)], BaNi2Fe(PO4)3
Source: Acta Crystallogr E Crystallogr Commun. 2023 Jan 17;79(Pt 2):95–8. doi: 10.1107/S2056989023000336 (PMC9912466; doi:10.1107/S2056989023000336)
Supplement: Supplementary file 2 [file e-79-00095-Isup2.hkl]

data_I                                                                          
_shelx_title ' EL16_D424_DRX6_OS16a1_a.res in Imma'                             
_shelx_refln_list_code          4                                               
_shelx_F_calc_maximum      539.72                                               
_exptl_crystal_F_000      1116.00                                               
_reflns_d_resolution_high  0.5600                                               
                                                                                
loop_                                                                           
 _space_group_symop_operation_xyz                                               
 'x, y, z'                                                                      
 '-x, -y+1/2, z'                                                                
 '-x, y+1/2, -z'                                                                
 'x, -y, -z'                                                                    
 'x+1/2, y+1/2, z+1/2'                                                          
 '-x+1/2, -y+1, z+1/2'                                                          
 '-x+1/2, y+1, -z+1/2'                                                          
 'x+1/2, -y+1/2, -z+1/2'                                                        
 '-x, -y, -z'                                                                   
 'x, y-1/2, -z'                                                                 
 'x, -y-1/2, z'                                                                 
 '-x, y, z'                                                                     
 '-x+1/2, -y+1/2, -z+1/2'                                                       
 'x+1/2, y, -z+1/2'                                                             
 'x+1/2, -y, z+1/2'                                                             
 '-x+1/2, y+1/2, z+1/2'                                                         
                                                                                
_cell_length_a    10.4711                                                       
_cell_length_b    13.2007                                                       
_cell_length_c     6.6132                                                       
_cell_angle_alpha  90.000                                                       
_cell_angle_beta   90.000                                                       
_cell_angle_gamma  90.000                                                       
                                                                                
_shelx_F_squared_multiplier     1.000                                           
                                                                                
loop_                                                                           
 _refln_index_h                                                                 
 _refln_index_k                                                                 
 _refln_index_l                                                                 
 _refln_F_squared_calc                                                          
 _refln_F_squared_meas                                                          
 _refln_F_squared_sigma                                                         
 _refln_observed_status                                                         
   2   0   0        667.59        895.16        42.18 o                         
   4   0   0     290329.41     233360.73      8866.01 o                         
   6   0   0       4474.98       5020.92        53.41 o                         
   8   0   0     230401.27     219572.39      5887.95 o                         
  10   0   0       1651.49       1807.64        42.15 o                         
  12   0   0      59130.47      58662.79       693.85 o                         
  14   0   0       4771.75       4888.15       120.27 o                         
  16   0   0      42413.82      43732.95      1011.74 o                         
  18   0   0        603.82        635.42       105.12 o                         
   0   2   0       7361.02       7351.19       141.94 o                         
   2   2   0      48894.17      51148.34       927.55 o                         
   4   2   0      24268.89      25630.11       267.65 o                         
   6   2   0      12308.75      12169.61        89.55 o                         
   8   2   0       4037.60       4048.71        43.27 o                         
  10   2   0      21127.23      20315.66       180.59 o                         
  12   2   0       3427.42       3403.03        54.26 o                         
  14   2   0       3107.76       3204.75        60.94 o                         
  16   2   0       1557.47       1548.64        54.46 o                         
  18   2   0       6317.01       6287.33       168.84 o                         
   0   4   0      16465.48      17652.49       233.56 o                         
   2   4   0     291297.53     337792.12      7433.42 o                         
   4   4   0       8515.86       9956.63        77.07 o                         
   6   4   0     161723.22     153625.44      1805.74 o                         
   8   4   0      14397.87      14223.88       107.60 o                         
  10   4   0      54175.83      53596.75       444.68 o                         
  12   4   0       1610.39       1639.65        35.86 o                         
  14   4   0      34327.23      33755.02       392.85 o                         
  16   4   0       4777.72       4822.32        93.52 o                         
  18   4   0      12865.00      13303.92       261.61 o                         
   0   6   0       1322.85       1012.58        20.24 o                         
   2   6   0      10304.90      10234.25       116.45 o                         
   4   6   0      11410.01      11808.59       100.68 o                         
   6   6   0       1430.35       1233.00        23.21 o                         
   8   6   0       5237.86       5256.61        53.69 o                         
  10   6   0       5101.06       4863.19        61.67 o                         
  12   6   0       5858.60       5816.23        86.36 o                         
  14   6   0         37.87         49.50        17.76 o                         
  16   6   0       2975.18       3077.45        80.06 o                         
  18   6   0       1714.78       1928.57        85.97 o                         
   0   8   0     212478.42     229737.86      2974.15 o                         
   2   8   0      12066.06      12096.44       104.08 o                         
   4   8   0      58214.36      58050.11       475.61 o                         
   6   8   0      21105.40      20795.67       173.11 o                         
   8   8   0      67813.22      65547.73       596.24 o                         
  10   8   0      12686.07      12679.00       138.50 o                         
  12   8   0      14459.28      14179.71       184.49 o                         
  14   8   0      13479.71      13565.76       186.62 o                         
  16   8   0      14577.22      14702.43       255.62 o                         
   0  10   0      38826.76      38249.45       451.23 o                         
   2  10   0        438.36        473.33        13.92 o                         
   4  10   0      43661.30      43241.21       359.34 o                         
   6  10   0         29.25         54.68         7.15 o                         
   8  10   0      18350.54      17324.54       177.90 o                         
  10  10   0       2737.54       2708.38        50.63 o                         
  12  10   0      10625.35      10319.18       221.05 o                         
  14  10   0         19.71         51.88        18.62 o                         
  16  10   0       5244.25       5249.04       127.76 o                         
   0  12   0      23810.89      24346.87       301.57 o                         
   2  12   0      71193.23      72067.47       562.91 o                         
   4  12   0       3556.73       3646.89        44.01 o                         
   6  12   0      52094.50      50610.31       434.62 o                         
   8  12   0      19577.12      19441.67       201.03 o                         
  10  12   0      22255.48      21496.89       240.82 o                         
  12  12   0       5308.74       5324.37       106.21 o                         
  14  12   0      16642.29      16253.45       242.94 o                         
  16  12   0       7275.40       7370.98       161.68 o                         
   0  14   0       6436.99       6602.93       155.93 o                         
   2  14   0      35506.50      35491.10       306.63 o                         
   4  14   0       2332.21       2320.85        35.41 o                         
   6  14   0      19714.77      19418.04       182.33 o                         
   8  14   0       1804.33       1813.70        40.14 o                         
  10  14   0      16982.41      16428.22       203.12 o                         
  12  14   0        410.47        388.04        33.69 o                         
  14  14   0       3856.66       3780.27        93.51 o                         
   0  16   0      63485.76      65703.20       779.89 o                         
   2  16   0        217.70        251.16        18.93 o                         
   4  16   0      28689.32      28135.23       305.16 o                         
   6  16   0        970.82       1005.21        30.44 o                         
   8  16   0      35494.07      34952.23       375.02 o                         
  10  16   0        550.61        614.93        32.87 o                         
  12  16   0      11794.83      11438.87       189.03 o                         
   0  18   0      12770.72      13152.01       214.13 o                         
   2  18   0        697.79        714.70        29.59 o                         
   4  18   0      13009.30      12953.80       174.34 o                         
   6  18   0        788.12        764.77        35.34 o                         
   8  18   0       6438.90       6352.62       102.12 o                         
  10  18   0         38.88         47.43        17.04 o                         
  12  18   0       3579.55       3606.12        93.67 o                         
   0  20   0       3821.22       3869.73       110.68 o                         
   2  20   0      27844.10      27251.23       360.88 o                         
   4  20   0        276.21        301.79        24.81 o                         
   6  20   0      23639.02      23675.54       297.37 o                         
   8  20   0       3693.81       3730.12       161.33 o                         
   0  22   0         22.90         -8.29        21.01 o                         
   2  22   0       5794.87       6091.57       183.30 o                         
   4  22   0         63.12         74.07        22.57 o                         
   6  22   0       2942.44       3109.54        83.21 o                         
   1   0   1       1262.05       1174.25        29.68 o                         
   3   0   1       2549.80       2858.61        26.45 o                         
   5   0   1       3180.47       3400.53        28.09 o                         
   7   0   1       4581.64       4715.58        42.55 o                         
   9   0   1       1054.59       1084.63        20.72 o                         
  11   0   1         85.44        112.51        13.24 o                         
  13   0   1        145.49        171.53        15.47 o                         
  15   0   1         32.74         71.23        16.10 o                         
  17   0   1          8.46         78.23        22.40 o                         
   0   1   1       1472.24       1306.25        28.56 o                         
   2   1   1      28553.72      29126.76       242.63 o                         
   4   1   1       2818.61       3577.50        22.64 o                         
   6   1   1      23102.21      22910.50       161.29 o                         
   8   1   1        863.07        838.08        11.36 o                         
  10   1   1      10453.97      10315.60        73.12 o                         
  12   1   1         78.42         98.07         8.93 o                         
  14   1   1       6589.51       6724.26        66.50 o                         
  16   1   1        166.39        228.29        20.05 o                         
  18   1   1       2474.72       2636.87        73.16 o                         
   1   2   1      41010.08      43903.05       328.73 o                         
   3   2   1      22076.26      22098.50       159.08 o                         
   5   2   1      23477.34      23683.89       109.65 o                         
   7   2   1      18751.41      18663.54        95.20 o                         
   9   2   1      12713.96      12866.75        81.79 o                         
  11   2   1       6988.33       6972.34        58.77 o                         
  13   2   1       6924.27       6973.95        64.57 o                         
  15   2   1       5167.96       5209.26        65.89 o                         
  17   2   1       2935.12       2815.26        66.35 o                         
   0   3   1       1645.87       1597.73        20.90 o                         
   2   3   1       4867.61       5175.23        31.94 o                         
   4   3   1      13339.08      13602.81        72.15 o                         
   6   3   1       3098.82       3447.23        21.77 o                         
   8   3   1       2650.09       2655.90        19.47 o                         
  10   3   1        605.78        648.53        13.53 o                         
  12   3   1       3623.21       3573.99        38.17 o                         
  14   3   1       1040.29       1048.12        24.12 o                         
  16   3   1        756.10        879.18        33.47 o                         
  18   3   1         81.35         81.16        19.87 o                         
   1   4   1        480.81        553.08         6.89 o                         
   3   4   1      13530.31      15182.49        85.08 o                         
   5   4   1         33.09         31.02         2.92 o                         
   7   4   1       4303.96       4333.32        27.68 o                         
   9   4   1         10.23         51.59         5.80 o                         
  11   4   1       2835.26       2781.09        31.70 o                         
  13   4   1        147.40        183.77        12.07 o                         
  15   4   1        164.61        192.40        16.06 o                         
  17   4   1        394.47        445.06        27.84 o                         
   0   5   1      37876.49      37895.99       405.92 o                         
   2   5   1      13990.07      13959.69        75.72 o                         
   4   5   1      77200.15      77713.11       583.99 o                         
   6   5   1      10817.41      10563.47        57.17 o                         
   8   5   1      26718.38      26202.24       135.69 o                         
  10   5   1       7141.44       6942.96        56.00 o                         
  12   5   1      24471.72      24205.25       168.40 o                         
  14   5   1       3561.22       3630.80        61.12 o                         
  16   5   1       8550.24       8706.44       111.71 o                         
  18   5   1       2045.19       2208.77        70.65 o                         
   1   6   1      42415.47      45994.54       265.74 o                         
   3   6   1      34205.88      35187.79       189.89 o                         
   5   6   1      22001.07      22439.71       122.69 o                         
   7   6   1      26458.84      26378.38       136.16 o                         
   9   6   1      11967.53      11917.97        79.96 o                         
  11   6   1      10302.85      10224.84        83.32 o                         
  13   6   1       7373.30       7373.55        87.09 o                         
  15   6   1       6423.03       6366.97        85.41 o                         
  17   6   1       3835.75       3850.92        84.58 o                         
   0   7   1        177.17        231.93         9.41 o                         
   2   7   1      13064.74      12720.56        75.75 o                         
   4   7   1        210.67        277.66         6.96 o                         
   6   7   1      12935.18      12488.22        80.62 o                         
   8   7   1        158.54        150.53         8.06 o                         
  10   7   1       4853.57       4587.82        44.89 o                         
  12   7   1         34.33         43.27         8.96 o                         
  14   7   1       4892.00       4895.78        70.64 o                         
  16   7   1         80.65        107.47        17.43 o                         
   1   8   1        205.88        207.91         7.74 o                         
   3   8   1         16.03         32.39         5.02 o                         
   5   8   1       2779.22       2741.20        22.04 o                         
   7   8   1        671.62        691.87        12.43 o                         
   9   8   1       1160.97       1108.53        17.02 o                         
  11   8   1         17.44         40.72         8.25 o                         
  13   8   1        238.15        235.66        16.50 o                         
  15   8   1          5.47         44.16        13.66 o                         
  17   8   1          6.28         40.59        16.88 o                         
   0   9   1      18587.82      18922.79       164.18 o                         
   2   9   1      44692.72      44994.74       255.78 o                         
   4   9   1       3034.57       3028.20        23.85 o                         
   6   9   1      34271.16      34564.32       254.35 o                         
   8   9   1      11049.08      10679.33        81.06 o                         
  10   9   1      23320.11      22800.22       181.26 o                         
  12   9   1       2538.15       2433.24        47.35 o                         
  14   9   1      12776.07      12534.24       136.72 o                         
  16   9   1       3393.58       3473.78        70.07 o                         
   1  10   1      12314.22      12579.21        84.04 o                         
   3  10   1       6243.28       6426.51        44.74 o                         
   5  10   1      10760.77      10742.16        72.56 o                         
   7  10   1       5637.20       5693.97        46.35 o                         
   9  10   1       7299.39       7106.16        63.39 o                         
  11  10   1       2614.25       2641.06        42.95 o                         
  13  10   1       4204.84       4163.52        63.71 o                         
  15  10   1       2777.91       2747.09        60.97 o                         
   0  11   1      16458.56      16436.37       147.78 o                         
   2  11   1       1006.86       1036.51        15.10 o                         
   4  11   1      16598.38      16256.52        99.39 o                         
   6  11   1        287.01        303.98        10.88 o                         
   8  11   1       9910.23       9753.17        80.87 o                         
  10  11   1       1172.53       1186.81        23.94 o                         
  12  11   1       7455.37       7227.99        91.80 o                         
  14  11   1         21.97         35.74        12.64 o                         
  16  11   1       2879.45       3070.02        67.27 o                         
   1  12   1        176.01        215.46         8.51 o                         
   3  12   1        499.56        489.91        11.28 o                         
   5  12   1        229.60        239.24         9.98 o                         
   7  12   1        162.13        167.77         9.41 o                         
   9  12   1        280.43        309.23        14.36 o                         
  11  12   1        266.13        271.36        16.85 o                         
  13  12   1         35.60         41.27        12.64 o                         
  15  12   1         40.29         57.07        16.22 o                         
   0  13   1       4663.09       4604.24        59.23 o                         
   2  13   1        316.74        374.75        11.21 o                         
   4  13   1      15617.64      15368.98        99.87 o                         
   6  13   1        626.22        592.50        16.47 o                         
   8  13   1       4348.91       4066.07        44.98 o                         
  10  13   1        366.37        338.77        19.82 o                         
  12  13   1       7683.01       7359.40        95.13 o                         
  14  13   1        618.41        576.95        28.83 o                         
   1  14   1       9288.92       9205.38        69.85 o                         
   3  14   1       9799.40       9703.82        71.23 o                         
   5  14   1       5380.73       5385.30        51.99 o                         
   7  14   1      10148.37      10094.79        78.06 o                         
   9  14   1       3650.29       3566.77        46.43 o                         
  11  14   1       5227.98       5015.10        65.52 o                         
  13  14   1       3123.11       3100.96        57.77 o                         
   0  15   1        178.15        245.15        14.86 o                         
   2  15   1       1988.86       1972.58        30.38 o                         
   4  15   1        138.31        145.79         9.21 o                         
   6  15   1       2679.77       2745.48        33.53 o                         
   8  15   1         81.83        131.78        11.35 o                         
  10  15   1        556.90        600.84        29.40 o                         
  12  15   1        152.15        191.33        18.89 o                         
  14  15   1       1564.19       1592.24        43.61 o                         
   1  16   1        266.49        296.69        12.22 o                         
   3  16   1        193.68        217.85        11.42 o                         
   5  16   1        913.82        932.85        22.19 o                         
   7  16   1         10.35         21.06         7.84 o                         
   9  16   1        458.03        524.20        21.43 o                         
  11  16   1         73.68         95.37        13.94 o                         
  13  16   1        126.91        178.35        19.80 o                         
   0  17   1        853.41        845.73        28.99 o                         
   2  17   1       3105.04       3078.22        37.19 o                         
   4  17   1        348.32        421.94        18.05 o                         
   6  17   1       2507.61       2500.26        38.97 o                         
   8  17   1        887.24        844.09        26.29 o                         
  10  17   1       3159.90       3057.89        48.60 o                         
  12  17   1         12.22         35.55        15.98 o                         
   1  18   1       5143.74       5140.85        55.03 o                         
   3  18   1       2848.00       2780.21        43.32 o                         
   5  18   1       5461.26       5373.23        61.93 o                         
   7  18   1       2372.90       2364.15        39.66 o                         
   9  18   1       4449.57       4496.67        63.82 o                         
  11  18   1       1464.71       1466.77        41.03 o                         
   0  19   1        129.89        157.86        17.84 o                         
   2  19   1       3258.81       3291.96        49.14 o                         
   4  19   1        280.03        296.17        18.11 o                         
   6  19   1       4055.84       4122.83        54.42 o                         
   8  19   1        161.92        155.63        16.12 o                         
  10  19   1       1387.52       1383.36        36.44 o                         
   1  20   1        247.60        283.19        16.92 o                         
   3  20   1          6.64         27.06        11.31 o                         
   5  20   1        228.80        221.61        16.88 o                         
   7  20   1         56.04         54.21        12.68 o                         
   9  20   1        280.29        252.44        20.56 o                         
   0  21   1       2747.60       2828.67        67.35 o                         
   2  21   1       1034.92        977.11        35.45 o                         
   4  21   1       8867.13       8960.28       105.20 o                         
   6  21   1       1504.62       1503.12        39.12 o                         
   8  21   1       2851.43       2894.24        65.31 o                         
   1  22   1       1389.25       1410.47        39.50 o                         
   3  22   1       1892.41       2053.05        46.99 o                         
   5  22   1        670.90        744.17        33.58 o                         
   0  23   1       2650.62       2710.38       102.64 o                         
   2  23   1        357.54        359.49        26.75 o                         
   0   0   2      21157.76      20595.50       361.16 o                         
   2   0   2     175206.16     160203.81      2371.60 o                         
   6   0   2     103062.56     100322.45       912.06 o                         
   8   0   2      11695.07      11005.17        89.07 o                         
  10   0   2      73726.20      72261.98       591.24 o                         
  12   0   2        606.11        618.79        23.53 o                         
  14   0   2      30404.24      30228.85       353.98 o                         
  16   0   2       2560.17       2657.93        72.30 o                         
  18   0   2      20535.19      21131.47       622.62 o                         
   1   1   2      47602.38      48922.13       329.95 o                         
   3   1   2      22589.12      22515.87       133.88 o                         
   5   1   2      35166.14      35680.23       175.01 o                         
   7   1   2      14602.73      14673.23        76.12 o                         
   9   1   2      21399.57      21282.59       122.77 o                         
  11   1   2       8829.79       8788.55        70.10 o                         
  13   1   2       8913.74       9102.58        79.38 o                         
  15   1   2       6046.36       6102.80        77.20 o                         
  17   1   2       4006.03       4340.81        78.61 o                         
   0   2   2       6266.64       6680.23        69.20 o                         
   2   2   2       3441.46       3622.04        32.86 o                         
   4   2   2         43.14         54.99         5.22 o                         
   6   2   2         15.00          9.21         3.64 o                         
   8   2   2       1083.34       1074.25        12.21 o                         
  10   2   2       2322.84       2339.97        24.35 o                         
  12   2   2        250.34        251.01        12.45 o                         
  14   2   2         55.66         71.70        11.02 o                         
  16   2   2         60.70         85.59        13.92 o                         
  18   2   2       1149.23       1192.40        55.75 o                         
   1   3   2      41176.59      42912.65       287.14 o                         
   3   3   2      44372.03      45698.24       250.61 o                         
   5   3   2      21064.98      20776.44       107.06 o                         
   7   3   2      28296.14      28467.90       138.01 o                         
   9   3   2      14098.54      13839.92        83.67 o                         
  11   3   2      14373.82      14318.61       105.77 o                         
  13   3   2       7733.39       7690.18        79.63 o                         
  15   3   2       6332.86       6367.64        75.39 o                         
  17   3   2       5202.22       5339.77        90.29 o                         
   0   4   2      17507.68      15341.66       137.04 o                         
   2   4   2         98.33         85.69         5.74 o                         
   4   4   2     104425.28     103365.28       799.99 o                         
   6   4   2       2494.38       2402.60        18.33 o                         
   8   4   2      24494.15      24679.88       136.90 o                         
  10   4   2        552.06        542.81        12.95 o                         
  12   4   2      33432.60      33259.51       231.10 o                         
  14   4   2       1685.79       1725.99        32.61 o                         
  16   4   2      10260.90      10563.83       130.37 o                         
  18   4   2         72.80         89.94        22.97 o                         
   1   5   2      40121.40      42421.06       239.08 o                         
   3   5   2      40704.89      41926.75       236.75 o                         
   5   5   2      17809.43      17662.24       104.53 o                         
   7   5   2      32553.12      31980.40       164.03 o                         
   9   5   2      12625.95      12380.75        80.91 o                         
  11   5   2      14125.81      13928.01       103.63 o                         
  13   5   2       7637.58       7671.23        73.33 o                         
  15   5   2       6855.73       6980.89        95.80 o                         
  17   5   2       5141.76       5159.02        94.15 o                         
   0   6   2       2514.07       2708.14        29.15 o                         
   2   6   2        546.93        675.05         9.52 o                         
   4   6   2       5991.03       6339.33        43.06 o                         
   6   6   2        180.12        234.64         7.33 o                         
   8   6   2        891.08        966.38        13.00 o                         
  10   6   2        758.54        725.31        15.27 o                         
  12   6   2        686.20        714.90        19.03 o                         
  14   6   2        286.64        302.67        19.58 o                         
  16   6   2        430.44        431.56        31.30 o                         
   1   7   2      29798.16      31380.96       209.17 o                         
   3   7   2      24327.78      24468.42       150.16 o                         
   5   7   2      24953.80      25210.80       152.14 o                         
   7   7   2      14453.66      14051.24        86.28 o                         
   9   7   2      16106.01      15894.06       101.37 o                         
  11   7   2       9899.07       9761.71        84.89 o                         
  13   7   2       7284.46       7320.93        82.67 o                         
  15   7   2       5360.42       5436.54        82.56 o                         
  17   7   2       4085.47       4146.44        83.95 o                         
   0   8   2         93.04        113.44         6.57 o                         
   2   8   2      23515.12      23396.80       148.58 o                         
   4   8   2      15522.04      15677.77        98.43 o                         
   6   8   2      16301.66      15957.57       104.23 o                         
   8   8   2          6.62         45.12         8.64 o                         
  10   8   2      16024.88      15182.50       119.27 o                         
  12   8   2       2244.69       2269.78        38.56 o                         
  14   8   2       6488.19       6520.09        81.87 o                         
  16   8   2         16.48         44.90        18.73 o                         
   1   9   2      23328.97      23909.91       143.30 o                         
   3   9   2      11132.11      11154.40        79.65 o                         
   5   9   2      19822.30      19421.34       131.70 o                         
   7   9   2       9707.88       9618.07        71.05 o                         
   9   9   2      14414.47      14135.42       101.32 o                         
  11   9   2       5023.79       4851.99        56.58 o                         
  13   9   2       6518.31       6540.22        80.27 o                         
  15   9   2       4667.05       4612.69        86.30 o                         
   0  10   2       1368.40       1542.33        28.87 o                         
   2  10   2       3836.42       3710.18        32.45 o                         
   4  10   2       3860.21       3933.34        35.70 o                         
   6  10   2       6526.19       6151.21        50.79 o                         
   8  10   2       1865.94       1789.63        23.92 o                         
  10  10   2       1417.12       1314.49        25.76 o                         
  12  10   2       1891.84       1891.48        38.15 o                         
  14  10   2       3933.22       3999.95        67.70 o                         
  16  10   2       1426.09       1467.60        52.94 o                         
   1  11   2      12996.63      13066.97        87.30 o                         
   3  11   2      14595.80      14526.29        96.98 o                         
   5  11   2      10779.03      10701.27        80.90 o                         
   7  11   2       9378.82       9160.07        72.91 o                         
   9  11   2       7833.95       7492.35        65.50 o                         
  11  11   2       6737.73       6594.58        72.15 o                         
  13  11   2       4219.10       4136.09        64.92 o                         
  15  11   2       2943.87       3033.26        63.04 o                         
   0  12   2       7933.41       8034.85        86.24 o                         
   2  12   2       3434.79       3401.51        32.63 o                         
   4  12   2      28659.55      28159.15       182.70 o                         
   6  12   2       1107.38       1201.45        19.93 o                         
   8  12   2       7864.73       7438.05        67.45 o                         
  10  12   2       1095.91       1136.52        25.73 o                         
  12  12   2      14142.78      13611.12       145.93 o                         
  14  12   2         54.72         49.67        13.80 o                         
   1  13   2      12247.83      12196.50        93.74 o                         
   3  13   2      11840.61      11622.33        84.97 o                         
   5  13   2       6065.15       5917.95        51.60 o                         
   7  13   2      13452.24      13305.57       101.88 o                         
   9  13   2       4844.41       4698.25        51.23 o                         
  11  13   2       5944.31       5948.74        72.63 o                         
  13  13   2       3461.64       3415.44        60.25 o                         
  15  13   2       3639.04       3674.23        74.32 o                         
   0  14   2       6972.76       6792.83        92.57 o                         
   2  14   2      11792.35      11592.43        91.53 o                         
   4  14   2       4724.99       4587.28        46.90 o                         
   6  14   2       7722.60       7607.68        68.31 o                         
   8  14   2       5473.97       5384.41        60.32 o                         
  10  14   2      10546.57      10228.45       101.24 o                         
  12  14   2       3526.17       3404.83        60.01 o                         
  14  14   2       3368.32       3343.24        62.14 o                         
   1  15   2       9162.26       9204.58        80.91 o                         
   3  15   2      10220.10      10231.35        82.46 o                         
   5  15   2       8246.75       8002.07        76.71 o                         
   7  15   2       6465.51       6425.18        66.89 o                         
   9  15   2       5913.56       5823.50        67.87 o                         
  11  15   2       5576.92       5614.08        80.22 o                         
  13  15   2       3095.31       3064.81        65.64 o                         
   0  16   2       2534.34       2533.58        51.47 o                         
   2  16   2      15635.87      15450.35       124.12 o                         
   4  16   2         32.06         59.20         9.04 o                         
   6  16   2      12782.92      12428.68       114.04 o                         
   8  16   2       2268.82       2268.25        37.57 o                         
  10  16   2      12455.09      12186.62       123.46 o                         
  12  16   2         58.30         59.12        15.92 o                         
   1  17   2       8610.96       8620.13        78.12 o                         
   3  17   2       4218.34       4121.34        50.29 o                         
   5  17   2       7360.47       7263.87        76.45 o                         
   7  17   2       4408.85       4387.38        57.41 o                         
   9  17   2       6270.00       6246.91        77.37 o                         
  11  17   2       2040.33       1984.99        46.65 o                         
   0  18   2       2518.72       2642.46        52.87 o                         
   2  18   2       1063.28       1104.90        27.78 o                         
   4  18   2       3475.44       3340.33        49.69 o                         
   6  18   2       2056.83       2048.43        35.86 o                         
   8  18   2       2979.71       2829.60        46.27 o                         
  10  18   2        692.79        736.56        30.90 o                         
   1  19   2       3961.57       3926.30        52.42 o                         
   3  19   2       4442.20       4456.13        60.62 o                         
   5  19   2       4190.39       4225.67        62.43 o                         
   7  19   2       2374.04       2476.90        43.57 o                         
   9  19   2       3312.23       3388.58        55.80 o                         
   0  20   2       7423.92       7350.35       118.29 o                         
   2  20   2         35.46         32.25        10.63 o                         
   4  20   2      15968.83      15814.63       158.31 o                         
   6  20   2          2.84         -1.80        10.95 o                         
   8  20   2       6711.12       6720.76        89.24 o                         
   1  21   2       3012.16       3112.06        50.97 o                         
   3  21   2       2503.54       2611.57        49.91 o                         
   5  21   2       1301.29       1355.65        36.93 o                         
   7  21   2       3872.72       3905.74        64.93 o                         
   0  22   2        197.48        240.89        32.88 o                         
   2  22   2        305.29        326.17        23.20 o                         
   4  22   2        171.32        250.93        21.40 o                         
   1  23   2       1696.47       1771.43        63.10 o                         
   1   0   3      10136.37      10150.87       118.16 o                         
   3   0   3      40242.60      41928.36       314.03 o                         
   5   0   3      16409.52      16956.30       136.90 o                         
   7   0   3       6627.46       6878.63        58.81 o                         
   9   0   3       5212.71       5355.01        59.50 o                         
  11   0   3      10103.42      10177.85       124.90 o                         
  13   0   3       3567.83       3520.31        69.04 o                         
  15   0   3       1430.94       1503.15        54.26 o                         
  17   0   3       3021.29       3059.29        81.63 o                         
   0   1   3     106596.52     107598.41       997.63 o                         
   2   1   3          4.64         24.95         5.62 o                         
   4   1   3      39694.25      39875.95       235.72 o                         
   6   1   3        431.38        484.89         7.71 o                         
   8   1   3      27090.59      26917.97       139.62 o                         
  10   1   3       2009.53       1984.72        22.45 o                         
  12   1   3       6294.68       6351.97        66.42 o                         
  14   1   3        994.67        983.28        28.96 o                         
  16   1   3       5233.24       5452.51        79.02 o                         
  18   1   3        829.21        820.07        42.10 o                         
   1   2   3         76.69        125.52        10.01 o                         
   3   2   3       2501.52       2614.83        21.13 o                         
   5   2   3        612.98        635.54        11.10 o                         
   7   2   3        221.35        254.83         7.89 o                         
   9   2   3        223.89        262.83         8.28 o                         
  11   2   3        704.80        727.82        19.59 o                         
  13   2   3          2.20         20.29         8.82 o                         
  15   2   3         21.65         28.38        11.40 o                         
  17   2   3        331.52        311.33        24.00 o                         
   0   3   3       5396.18       5491.18        54.66 o                         
   2   3   3      27444.61      27996.96       169.97 o                         
   4   3   3       1005.66       1002.29        13.39 o                         
   6   3   3      10723.42      10790.65        60.83 o                         
   8   3   3       6849.14       6827.23        44.23 o                         
  10   3   3       5219.93       5218.78        42.75 o                         
  12   3   3       2646.11       2620.26        37.97 o                         
  14   3   3       1273.17       1349.49        30.64 o                         
  16   3   3       2829.23       2707.06        55.56 o                         
   1   4   3       3121.48       2926.53        24.89 o                         
   3   4   3      13506.69      13886.06        87.20 o                         
   5   4   3      12112.82      12103.89        72.24 o                         
   7   4   3        727.84        850.87        11.85 o                         
   9   4   3       4078.14       4129.32        35.06 o                         
  11   4   3       4742.86       4778.25        47.63 o                         
  13   4   3       2139.89       2206.08        36.01 o                         
  15   4   3        711.51        758.41        28.69 o                         
  17   4   3       1380.04       1466.00        52.71 o                         
   0   5   3      12677.74      12995.85       128.58 o                         
   2   5   3      93999.20      95325.07       571.90 o                         
   4   5   3      21815.59      21767.64       136.18 o                         
   6   5   3      51986.40      50956.00       282.69 o                         
   8   5   3       1802.15       1801.65        19.04 o                         
  10   5   3      24908.04      24329.14       153.31 o                         
  12   5   3       1942.99       2033.02        35.16 o                         
  14   5   3      10775.46      11019.11       116.78 o                         
  16   5   3        118.90        178.97        19.63 o                         
   1   6   3        612.21        703.37        10.20 o                         
   3   6   3       4976.53       5287.47        39.78 o                         
   5   6   3       1556.07       1607.56        19.12 o                         
   7   6   3        139.32        192.00         8.28 o                         
   9   6   3        646.56        631.54        12.93 o                         
  11   6   3       1595.87       1641.48        23.98 o                         
  13   6   3        120.27        160.66        14.61 o                         
  15   6   3         39.75         43.95        14.51 o                         
  17   6   3        655.67        649.55        38.44 o                         
   0   7   3      31593.03      32594.52       285.79 o                         
   2   7   3        127.70        134.52         5.82 o                         
   4   7   3      16306.01      16371.24       108.22 o                         
   6   7   3        146.96        165.11         7.53 o                         
   8   7   3      12894.25      12411.56        86.94 o                         
  10   7   3       1081.08       1085.48        19.43 o                         
  12   7   3       4152.41       4107.78        50.53 o                         
  14   7   3        168.82        207.86        19.12 o                         
  16   7   3       3622.41       3726.33        99.51 o                         
   1   8   3       3762.05       3746.44        29.88 o                         
   3   8   3      15083.16      15215.76       101.60 o                         
   5   8   3       6963.36       6918.86        57.01 o                         
   7   8   3       3077.11       3201.27        35.79 o                         
   9   8   3       2555.26       2516.55        28.27 o                         
  11   8   3       6018.52       5937.96        59.92 o                         
  13   8   3       2061.15       2015.15        41.99 o                         
  15   8   3        844.65        865.70        41.08 o                         
   0   9   3      97470.26     100709.66      1189.66 o                         
   2   9   3       9701.17       9538.05        70.25 o                         
   4   9   3      48432.74      48053.80       306.29 o                         
   6   9   3       4115.35       4128.23        38.90 o                         
   8   9   3      39462.14      38749.77       248.13 o                         
  10   9   3       1032.43       1051.95        22.03 o                         
  12   9   3      12442.46      12150.18       118.26 o                         
  14   9   3        272.51        278.49        22.32 o                         
  16   9   3       9776.15       9733.60       237.36 o                         
   1  10   3         46.78         51.20         5.89 o                         
   3  10   3        365.44        447.81        11.31 o                         
   5  10   3        159.09        230.21         9.42 o                         
   7  10   3        244.84        268.13        13.13 o                         
   9  10   3         90.58        117.18         9.06 o                         
  11  10   3        254.21        261.73        14.89 o                         
  13  10   3          0.84         10.21        11.14 o                         
  15  10   3         25.72         25.07        15.34 o                         
   0  11   3         49.14        121.64        33.13 o                         
   2  11   3      25633.65      25814.54       178.11 o                         
   4  11   3         55.00         87.03         6.64 o                         
   6  11   3      16273.10      16030.38       123.68 o                         
   8  11   3        110.96        117.17        10.74 o                         
  10  11   3      12898.87      12611.84       116.16 o                         
  12  11   3         11.71         23.08        10.08 o                         
  14  11   3       4889.81       4799.30        87.87 o                         
   1  12   3       3677.54       3712.99        40.81 o                         
   3  12   3       7696.65       7464.34        63.90 o                         
   5  12   3       7223.19       7143.50        65.12 o                         
   7  12   3       1452.47       1368.85        25.43 o                         
   9  12   3       3374.74       3266.90        41.96 o                         
  11  12   3       3929.76       3810.02        54.64 o                         
  13  12   3       2165.22       2095.99        48.39 o                         
  15  12   3        936.98        872.06        47.20 o                         
   0  13   3         71.01         84.12        12.94 o                         
   2  13   3      21310.27      21225.93       166.96 o                         
   4  13   3       1865.70       1882.46        26.75 o                         
   6  13   3      13608.94      13238.79       111.28 o                         
   8  13   3        265.25        323.70        15.61 o                         
  10  13   3       6093.34       5871.71        71.47 o                         
  12  13   3          5.87         16.18        11.45 o                         
  14  13   3       3368.97       3375.49        68.87 o                         
   1  14   3        189.61        221.01        15.16 o                         
   3  14   3       1293.74       1329.50        22.66 o                         
   5  14   3        416.40        455.97        19.29 o                         
   7  14   3        128.11        173.05        15.48 o                         
   9  14   3        282.37        278.67        15.70 o                         
  11  14   3        891.53        918.45        30.68 o                         
  13  14   3        103.29        121.79        19.30 o                         
   0  15   3       3418.57       3331.87        65.45 o                         
   2  15   3        837.32        830.04        22.83 o                         
   4  15   3       2507.52       2567.06        35.74 o                         
   6  15   3        326.87        344.43        16.14 o                         
   8  15   3       2413.17       2441.10        43.53 o                         
  10  15   3        836.82        833.68        31.30 o                         
  12  15   3       1135.53       1188.33        38.09 o                         
   1  16   3        803.83        845.32        24.17 o                         
   3  16   3       3191.50       3206.63        47.71 o                         
   5  16   3       1733.08       1770.93        32.29 o                         
   7  16   3        719.93        731.97        27.64 o                         
   9  16   3        733.19        728.07        27.94 o                         
  11  16   3       2015.12       1989.92        46.13 o                         
   0  17   3      11903.49      11859.00       165.22 o                         
   2  17   3        341.84        372.47        19.98 o                         
   4  17   3       3639.84       3689.93        57.80 o                         
   6  17   3         16.04         37.49        10.84 o                         
   8  17   3       5276.29       5244.71        70.43 o                         
  10  17   3         17.86         29.25        13.88 o                         
  12  17   3        856.38        881.97        38.58 o                         
   1  18   3        162.28        179.77        15.40 o                         
   3  18   3        488.25        478.09        22.92 o                         
   5  18   3        481.07        456.14        24.30 o                         
   7  18   3         13.43         23.11        11.71 o                         
   9  18   3        398.03        390.66        23.46 o                         
  11  18   3        409.10        415.39        27.00 o                         
   0  19   3       6080.75       6016.27       103.06 o                         
   2  19   3         35.36         76.53        18.76 o                         
   4  19   3       5310.12       5370.59        76.39 o                         
   6  19   3        120.73        129.25        21.80 o                         
   8  19   3       4117.03       4255.99        70.43 o                         
   1  20   3       1490.86       1472.46        34.74 o                         
   3  20   3       2809.50       2754.48        50.01 o                         
   5  20   3       2710.32       2691.48        52.79 o                         
   7  20   3        859.82        874.62        38.90 o                         
   0  21   3        421.64        495.00        35.11 o                         
   2  21   3      10236.22      10671.25       119.48 o                         
   4  21   3       2336.81       2415.17        53.79 o                         
   6  21   3       7966.48       8290.31       115.92 o                         
   1  22   3         19.59         14.19        12.58 o                         
   3  22   3        255.38        248.87        21.80 o                         
   0   0   4      44239.01      45258.56       527.80 o                         
   2   0   4      68573.39      66555.29       571.49 o                         
   4   0   4       7247.15       7399.31        70.27 o                         
   6   0   4      47836.47      46806.77       369.98 o                         
   8   0   4      17073.47      17129.84       168.27 o                         
  10   0   4      31968.54      31322.06       305.28 o                         
  12   0   4       2909.28       2897.29        68.34 o                         
  14   0   4      15059.80      15286.25       225.40 o                         
  16   0   4       4378.86       4538.00       101.68 o                         
   1   1   4       7291.51       7288.58        57.31 o                         
   3   1   4       4508.36       4624.60        35.56 o                         
   5   1   4      13182.04      13409.86        82.39 o                         
   7   1   4       1444.12       1547.95        18.07 o                         
   9   1   4       6407.86       6486.76        50.83 o                         
  11   1   4       1985.16       2039.19        30.76 o                         
  13   1   4       3467.65       3452.09        55.63 o                         
  15   1   4       1393.98       1505.84        38.48 o                         
  17   1   4        815.53        871.01        46.90 o                         
   0   2   4      54912.45      57026.85       521.68 o                         
   2   2   4      26840.27      26614.65       168.99 o                         
   4   2   4      44666.74      45197.47       311.54 o                         
   6   2   4      24275.38      24751.71       137.57 o                         
   8   2   4      28990.92      28885.09       177.69 o                         
  10   2   4       9089.08       9215.00        76.72 o                         
  12   2   4      17454.87      17208.38       164.73 o                         
  14   2   4       9263.08       9178.41       114.82 o                         
  16   2   4       8438.78       8588.50       114.55 o                         
   1   3   4       9065.46       9033.48        62.66 o                         
   3   3   4      14662.50      14815.38        91.61 o                         
   5   3   4       5869.39       6062.23        42.79 o                         
   7   3   4      10858.09      10912.95        73.02 o                         
   9   3   4       2812.68       2858.27        32.84 o                         
  11   3   4       5530.88       5497.73        55.83 o                         
  13   3   4       3042.53       3095.97        52.16 o                         
  15   3   4       2260.63       2305.16        50.77 o                         
  17   3   4       1491.05       1528.23        48.95 o                         
   0   4   4      30237.13      29322.45       248.23 o                         
   2   4   4       2683.34       2458.51        23.23 o                         
   4   4   4      62860.92      61907.82       349.81 o                         
   6   4   4       2241.37       2357.71        21.79 o                         
   8   4   4      19064.24      18535.95       119.93 o                         
  10   4   4        701.13        775.35        17.56 o                         
  12   4   4      20263.35      20075.17       175.06 o                         
  14   4   4        780.52        869.08        31.70 o                         
  16   4   4       6188.01       6330.95       106.66 o                         
   1   5   4       8674.54       8590.04        59.07 o                         
   3   5   4      21274.22      20997.29       125.80 o                         
   5   5   4       6149.49       6204.52        47.07 o                         
   7   5   4      12178.16      12028.88        87.47 o                         
   9   5   4       2511.59       2544.26        30.41 o                         
  11   5   4       8452.02       8375.20        76.74 o                         
  13   5   4       2773.39       2854.02        47.49 o                         
  15   5   4       2378.66       2410.39        52.48 o                         
  17   5   4       1959.16       1938.81        74.77 o                         
   0   6   4      32697.35      33360.40       296.61 o                         
   2   6   4      42935.23      43156.59       241.57 o                         
   4   6   4      26941.15      26702.93       163.24 o                         
   6   6   4      37402.35      36839.61       227.10 o                         
   8   6   4      17164.33      16814.20       117.18 o                         
  10   6   4      16993.60      16585.92       125.06 o                         
  12   6   4      10740.05      10734.32       106.90 o                         
  14   6   4      14619.69      14414.39       161.90 o                         
  16   6   4       5488.66       5302.52       115.54 o                         
   1   7   4      10114.18       9871.36        66.88 o                         
   3   7   4       6377.40       6392.36        48.08 o                         
   5   7   4      10270.79       9880.58        69.12 o                         
   7   7   4       4886.40       4867.47        43.31 o                         
   9   7   4       5570.03       5462.47        50.51 o                         
  11   7   4       2632.82       2640.71        38.36 o                         
  13   7   4       3680.24       3678.42        66.00 o                         
  15   7   4       2296.96       2376.52        65.09 o                         
   0   8   4        742.91        712.18        21.13 o                         
   2   8   4      11950.93      11880.53        80.62 o                         
   4   8   4       2186.68       2213.58        25.14 o                         
   6   8   4       8185.57       7932.22        59.57 o                         
   8   8   4        105.75        131.45         8.60 o                         
  10   8   4       5967.73       5841.83        56.80 o                         
  12   8   4        744.87        790.06        28.55 o                         
  14   8   4       2686.06       2792.16        64.11 o                         
  16   8   4         55.02         48.01        20.38 o                         
   1   9   4       4244.71       4106.29        37.46 o                         
   3   9   4       3812.06       3804.03        36.25 o                         
   5   9   4       9709.64       9494.17        72.58 o                         
   7   9   4        449.71        469.08        14.84 o                         
   9   9   4       5142.18       4972.07        50.59 o                         
  11   9   4       1551.70       1569.78        37.20 o                         
  13   9   4       2645.44       2648.15        61.17 o                         
  15   9   4        720.43        752.87        44.22 o                         
   0  10   4       5951.90       5939.27        74.54 o                         
   2  10   4      37039.62      37503.35       252.26 o                         
   4  10   4       5268.55       5254.20        48.91 o                         
   6  10   4      33387.01      32954.14       214.43 o                         
   8  10   4       3549.49       3498.60        40.44 o                         
  10  10   4      17227.57      16962.35       136.25 o                         
  12  10   4       2562.15       2542.82        54.41 o                         
  14  10   4      15123.24      14701.24       191.05 o                         
   1  11   4       3553.36       3462.87        38.03 o                         
   3  11   4       2997.66       2845.67        32.67 o                         
   5  11   4       2443.63       2438.93        31.84 o                         
   7  11   4       3710.43       3657.31        43.68 o                         
   9  11   4       1399.53       1409.53        26.69 o                         
  11  11   4       1338.32       1308.99        30.96 o                         
  13  11   4       1596.97       1599.74        44.87 o                         
  15  11   4       1141.73       1154.02        50.78 o                         
   0  12   4       3886.72       4068.72        70.96 o                         
   2  12   4         15.05         47.04        10.56 o                         
   4  12   4      11856.54      11532.82        99.33 o                         
   6  12   4         26.72         30.73         7.68 o                         
   8  12   4       2695.42       2685.14        37.46 o                         
  10  12   4         10.58         29.97         9.10 o                         
  12  12   4       4934.20       4927.37        71.04 o                         
  14  12   4         70.88         96.94        20.18 o                         
   1  13   4       1919.74       1978.75        33.70 o                         
   3  13   4       7481.37       7370.87        71.14 o                         
   5  13   4       1802.94       1795.80        31.34 o                         
   7  13   4       3760.92       3623.64        49.44 o                         
   9  13   4        585.11        654.29        23.90 o                         
  11  13   4       4293.81       4121.10        61.75 o                         
  13  13   4        907.23        947.52        41.07 o                         
   0  14   4      43485.79      43468.26       450.73 o                         
   2  14   4        728.49        757.54        24.71 o                         
   4  14   4      39911.23      39461.47       304.29 o                         
   6  14   4       1056.73       1063.11        28.35 o                         
   8  14   4      29457.79      28986.46       232.66 o                         
  10  14   4        164.25        202.32        17.10 o                         
  12  14   4      20842.85      20371.89       217.44 o                         
   1  15   4       4395.68       4458.41        53.45 o                         
   3  15   4       2894.90       2908.91        45.30 o                         
   5  15   4       3264.13       3161.52        48.17 o                         
   7  15   4       3819.56       3722.15        53.24 o                         
   9  15   4       2015.64       2007.79        39.86 o                         
  11  15   4       1494.55       1510.72        40.10 o                         
   0  16   4       2697.97       2659.92        57.07 o                         
   2  16   4      13410.38      13633.66       175.78 o                         
   4  16   4        147.62        182.97        15.96 o                         
   6  16   4      10545.61      10445.92       117.33 o                         
   8  16   4       1867.74       1881.57        36.75 o                         
  10  16   4       7827.86       7817.01        96.62 o                         
  12  16   4        161.75        174.71        22.83 o                         
   1  17   4       2153.42       2097.71        38.44 o                         
   3  17   4       2697.80       2759.93        49.67 o                         
   5  17   4       5144.80       5052.96        76.80 o                         
   7  17   4        274.87        326.48        21.02 o                         
   9  17   4       2959.83       2980.39        51.86 o                         
  11  17   4       1406.19       1449.96        45.99 o                         
   0  18   4       1416.71       1375.67        45.48 o                         
   2  18   4      17870.10      18061.74       172.89 o                         
   4  18   4       1456.38       1502.79        38.07 o                         
   6  18   4      17152.43      17072.78       199.78 o                         
   8  18   4        895.48        879.06        35.05 o                         
  10  18   4      10724.00      10802.76       145.86 o                         
   1  19   4       1735.84       1830.94        40.10 o                         
   3  19   4        685.65        700.07        30.45 o                         
   5  19   4       1328.07       1359.74        41.02 o                         
   7  19   4       1299.95       1438.88        42.23 o                         
   9  19   4        990.00       1073.87        46.70 o                         
   0  20   4       2963.55       3168.55        74.49 o                         
   2  20   4       1306.78       1368.86        36.01 o                         
   4  20   4       6515.81       6671.05        91.66 o                         
   6  20   4       1226.42       1263.73        46.14 o                         
   1  21   4        169.57        181.30        17.62 o                         
   3  21   4       1999.39       2076.58        45.71 o                         
   5  21   4        314.83        324.09        25.85 o                         
   0  22   4       6138.49       6211.85       126.35 o                         
   2  22   4       1516.23       1568.44        51.05 o                         
   1   0   5      43036.28      42748.57       378.71 o                         
   3   0   5      10941.91      10866.94       132.86 o                         
   5   0   5      19185.98      19237.07       164.75 o                         
   7   0   5      23250.43      22898.34       216.38 o                         
   9   0   5      17721.33      17350.09       182.29 o                         
  11   0   5       4603.42       4553.62        74.75 o                         
  13   0   5       8203.17       8213.01       141.17 o                         
  15   0   5       9350.52       9414.05       182.95 o                         
   0   1   5       2194.35       2192.00        33.71 o                         
   2   1   5       1899.30       1925.09        23.24 o                         
   4   1   5        242.27        295.80        11.26 o                         
   6   1   5       2904.54       2897.79        26.58 o                         
   8   1   5       3067.83       3085.00        32.56 o                         
  10   1   5       2038.51       2072.28        32.03 o                         
  12   1   5        966.58       1024.39        27.40 o                         
  14   1   5       2159.22       2236.29        61.15 o                         
  16   1   5       1550.91       1621.95        48.40 o                         
   1   2   5        789.63        830.87        14.28 o                         
   3   2   5       5388.59       5441.55        43.91 o                         
   5   2   5       2716.75       2656.74        26.74 o                         
   7   2   5        138.69        173.34         8.86 o                         
   9   2   5       1651.49       1613.01        23.47 o                         
  11   2   5       2428.26       2423.83        37.70 o                         
  13   2   5        282.24        294.35        21.48 o                         
  15   2   5         34.78         64.54        15.54 o                         
   0   3   5       1759.89       1857.48        42.27 o                         
   2   3   5         52.90        118.90        13.20 o                         
   4   3   5         19.26         38.21         5.12 o                         
   6   3   5        100.29        147.72         8.94 o                         
   8   3   5        215.06        220.62        10.82 o                         
  10   3   5        534.15        578.67        18.08 o                         
  12   3   5        195.12        239.49        17.52 o                         
  14   3   5        173.47        198.84        19.28 o                         
  16   3   5         10.11         19.55        14.64 o                         
   1   4   5      28241.33      28845.58       180.25 o                         
   3   4   5      10836.22      10800.41        74.83 o                         
   5   4   5       8282.58       8488.97        62.20 o                         
   7   4   5      24860.92      24327.13       158.05 o                         
   9   4   5       9397.42       9345.25        78.81 o                         
  11   4   5       4778.15       4710.56        53.14 o                         
  13   4   5       5596.49       5492.06        81.33 o                         
  15   4   5       7292.82       7339.24       117.09 o                         
   0   5   5       4215.37       4319.09        54.05 o                         
   2   5   5      19112.09      19094.13       121.70 o                         
   4   5   5      11546.50      11505.62        79.38 o                         
   6   5   5      17034.77      16898.92       111.15 o                         
   8   5   5       5992.73       5832.29        55.73 o                         
  10   5   5      14757.05      14545.85       113.91 o                         
  12   5   5       7976.42       8030.24        91.36 o                         
  14   5   5       8263.78       8354.47       116.55 o                         
  16   5   5       2972.29       3189.79        73.64 o                         
   1   6   5        163.15        196.20        10.20 o                         
   3   6   5       3279.04       3186.93        30.48 o                         
   5   6   5        850.52        821.54        14.61 o                         
   7   6   5         87.13        118.36        12.31 o                         
   9   6   5        510.56        500.55        17.02 o                         
  11   6   5       1817.05       1797.11        34.33 o                         
  13   6   5         42.22         49.82        12.35 o                         
  15   6   5          9.22         42.69        17.99 o                         
   0   7   5       4044.05       4274.21        52.00 o                         
   2   7   5        304.56        431.20        19.95 o                         
   4   7   5       1385.38       1421.84        19.87 o                         
   6   7   5        742.84        774.78        15.81 o                         
   8   7   5       3409.68       3364.55        39.49 o                         
  10   7   5        410.26        439.73        17.02 o                         
  12   7   5       1159.72       1192.71        30.62 o                         
  14   7   5        723.09        748.75        35.29 o                         
  16   7   5       1452.43       1454.51        76.52 o                         
   1   8   5      23361.74      23319.43       147.24 o                         
   3   8   5       6669.04       6694.44        56.01 o                         
   5   8   5      11266.73      10960.56        83.16 o                         
   7   8   5      14484.03      14144.54       114.48 o                         
   9   8   5      11593.25      11431.13       101.06 o                         
  11   8   5       2971.71       2954.89        45.73 o                         
  13   8   5       5791.81       5650.03       103.49 o                         
  15   8   5       6720.88       6704.85       111.90 o                         
   0   9   5      12876.24      12708.40       131.89 o                         
   2   9   5      10276.58      10160.38        75.67 o                         
   4   9   5       6987.85       6832.64        60.23 o                         
   6   9   5      11025.98      10899.57        90.22 o                         
   8   9   5      12191.19      12092.64       107.23 o                         
  10   9   5       8793.67       8677.16        84.46 o                         
  12   9   5       6085.37       5963.60        80.23 o                         
  14   9   5       7011.18       6993.99       113.54 o                         
   1  10   5        635.68        596.83        15.42 o                         
   3  10   5       2323.07       2190.28        29.07 o                         
   5  10   5       1829.14       1800.19        27.39 o                         
   7  10   5         38.96         44.24         7.88 o                         
   9  10   5       1215.68       1220.92        27.18 o                         
  11  10   5       1244.12       1262.58        32.34 o                         
  13  10   5        185.25        208.12        23.42 o                         
   0  11   5       3170.23       3212.59        54.80 o                         
   2  11   5       2950.37       2968.71        34.05 o                         
   4  11   5       5460.28       5419.70        54.68 o                         
   6  11   5       2275.35       2335.72        34.13 o                         
   8  11   5       2539.78       2568.12        40.41 o                         
  10  11   5       2455.15       2438.62        40.48 o                         
  12  11   5       2984.99       2964.70        52.04 o                         
  14  11   5        889.05        874.37        42.79 o                         
   1  12   5      13896.09      13539.16       112.17 o                         
   3  12   5       6327.18       6199.22        58.49 o                         
   5  12   5       5388.77       5251.96        55.52 o                         
   7  12   5      13254.34      12869.32       114.75 o                         
   9  12   5       6245.54       6137.24        80.41 o                         
  11  12   5       3216.70       3138.60        56.04 o                         
  13  12   5       3969.79       3807.50        70.45 o                         
   0  13   5        238.41        253.44        21.86 o                         
   2  13   5       1479.69       1513.51        28.86 o                         
   4  13   5       2141.16       2104.91        33.30 o                         
   6  13   5       1929.19       1902.16        34.59 o                         
   8  13   5        957.44        965.09        30.46 o                         
  10  13   5       2715.39       2709.85        48.58 o                         
  12  13   5       2807.75       2669.99        56.44 o                         
   1  14   5         31.87         59.91        11.18 o                         
   3  14   5       1009.68       1024.48        29.64 o                         
   5  14   5        122.22        146.91        12.99 o                         
   7  14   5         29.52         46.35        11.71 o                         
   9  14   5         65.92         68.09        14.07 o                         
  11  14   5        684.24        695.83        32.98 o                         
   0  15   5       1279.82       1258.59        39.29 o                         
   2  15   5          1.10         30.96        10.14 o                         
   4  15   5        434.01        475.48        23.41 o                         
   6  15   5         14.70         29.64        12.65 o                         
   8  15   5        958.14        985.63        31.23 o                         
  10  15   5         12.59         37.25        14.11 o                         
  12  15   5        217.11        251.95        23.02 o                         
   1  16   5       7008.89       6988.81        83.69 o                         
   3  16   5       2254.40       2285.84        45.27 o                         
   5  16   5       3375.84       3433.96        62.81 o                         
   7  16   5       5539.61       5466.99        79.43 o                         
   9  16   5       4178.87       4197.60        68.55 o                         
  11  16   5       1314.62       1320.94        55.63 o                         
   0  17   5       1365.35       1477.31        52.21 o                         
   2  17   5         49.16         47.37        13.27 o                         
   4  17   5        362.86        422.32        23.79 o                         
   6  17   5        217.84        230.24        21.14 o                         
   8  17   5       2253.96       2254.76        51.12 o                         
  10  17   5        478.06        506.47        30.58 o                         
   1  18   5         18.64         30.15        12.89 o                         
   3  18   5        171.43        180.46        18.04 o                         
   5  18   5        237.66        294.88        23.91 o                         
   7  18   5        109.45        124.21        18.25 o                         
   9  18   5        182.10        234.35        24.17 o                         
   0  19   5       1310.10       1345.65        61.57 o                         
   2  19   5        818.60        828.35        34.02 o                         
   4  19   5        628.39        638.76        30.39 o                         
   6  19   5        950.71        899.78        38.80 o                         
   1  20   5       4820.99       4789.87        78.90 o                         
   3  20   5       2195.82       2270.51        50.53 o                         
   5  20   5       2243.13       2227.63        57.84 o                         
   0  21   5       1208.22       1323.05        68.53 o                         
   2  21   5       1225.63       1406.04        46.44 o                         
   0   0   6      71096.98      69079.27       907.68 o                         
   2   0   6      14588.67      14164.33       142.38 o                         
   4   0   6      44014.91      42909.85       364.58 o                         
   6   0   6       8604.24       8318.97        95.28 o                         
   8   0   6      33021.18      33105.83       325.78 o                         
  10   0   6       2537.83       2585.80        54.18 o                         
  12   0   6      12197.78      12352.33       190.63 o                         
  14   0   6       1746.61       1883.01        71.75 o                         
  16   0   6       8677.50       9107.30       185.12 o                         
   1   1   6       7479.82       7403.61        62.29 o                         
   3   1   6      12420.26      12054.29        85.55 o                         
   5   1   6       7059.53       6987.78        56.64 o                         
   7   1   6       7570.06       7534.96        67.28 o                         
   9   1   6       3143.81       3152.50        39.99 o                         
  11   1   6       5392.89       5352.44        63.63 o                         
  13   1   6       3301.08       3184.75        64.27 o                         
  15   1   6       1988.24       2055.57        54.25 o                         
   0   2   6      24955.39      24966.33       250.29 o                         
   2   2   6      32818.74      32874.32       206.46 o                         
   4   2   6      13920.69      14102.70       101.50 o                         
   6   2   6      25279.86      25642.13       162.46 o                         
   8   2   6      13949.09      14030.87       114.60 o                         
  10   2   6      18186.55      18029.83       160.59 o                         
  12   2   6       5900.37       5913.08        76.30 o                         
  14   2   6       9726.48       9781.67       142.19 o                         
  16   2   6       4848.76       4997.84        95.33 o                         
   1   3   6       5721.36       5686.39        51.18 o                         
   3   3   6       4969.42       4974.57        45.42 o                         
   5   3   6       7443.97       7283.01        63.93 o                         
   7   3   6       2896.22       2956.88        35.10 o                         
   9   3   6       3665.62       3596.78        45.07 o                         
  11   3   6       2176.58       2246.64        39.67 o                         
  13   3   6       2828.63       2713.62        58.53 o                         
  15   3   6       1532.95       1577.98        49.98 o                         
   0   4   6       2842.31       2699.78        43.17 o                         
   2   4   6      38697.20      37545.17       234.23 o                         
   4   4   6       4527.68       4419.12        42.28 o                         
   6   4   6      23576.11      23076.21       152.72 o                         
   8   4   6        272.71        312.92        14.46 o                         
  10   4   6      13504.27      13659.62       118.12 o                         
  12   4   6        450.99        522.82        24.15 o                         
  14   4   6       5369.31       5533.35        90.95 o                         
   1   5   6       2905.44       2946.87        30.96 o                         
   3   5   6       3787.56       3763.94        38.01 o                         
   5   5   6       5986.08       5977.48        55.97 o                         
   7   5   6        980.41       1016.50        19.04 o                         
   9   5   6       2636.30       2677.63        37.16 o                         
  11   5   6       1833.20       1903.76        34.92 o                         
  13   5   6       1833.10       1855.49        47.24 o                         
  15   5   6        816.39        789.75        44.17 o                         
   0   6   6      30101.85      29850.82       277.49 o                         
   2   6   6      20512.58      20276.42       139.45 o                         
   4   6   6      19927.43      19666.10       132.89 o                         
   6   6   6      14245.52      14196.11       101.72 o                         
   8   6   6      20974.75      20431.76       163.09 o                         
  10   6   6       9462.23       9383.32        86.10 o                         
  12   6   6      10876.47      10544.09       119.00 o                         
  14   6   6       4783.21       4779.26       126.46 o                         
   1   7   6       3803.95       3824.24        38.88 o                         
   3   7   6       4345.76       4340.42        41.78 o                         
   5   7   6       3218.56       3193.96        33.46 o                         
   7   7   6       4022.90       4039.83        43.74 o                         
   9   7   6       1550.94       1555.14        32.79 o                         
  11   7   6       1958.84       1976.83        36.25 o                         
  13   7   6       1962.49       1942.46        49.24 o                         
  15   7   6       1209.25       1233.84        54.67 o                         
   0   8   6      15318.82      15082.51       166.02 o                         
   2   8   6         12.10         29.69         6.05 o                         
   4   8   6       7352.24       7167.03        62.36 o                         
   6   8   6         89.15        120.19         9.38 o                         
   8   8   6       6380.18       6272.30        64.27 o                         
  10   8   6        619.70        635.85        22.52 o                         
  12   8   6       1445.72       1501.64        38.07 o                         
  14   8   6        185.17        165.98        24.12 o                         
   1   9   6       3585.06       3595.55        38.10 o                         
   3   9   6       8729.89       8615.48        71.77 o                         
   5   9   6       4327.91       4333.19        44.93 o                         
   7   9   6       4035.69       3940.83        48.01 o                         
   9   9   6       1787.76       1753.14        32.93 o                         
  11   9   6       4445.02       4390.96        60.77 o                         
  13   9   6       2092.05       2095.42        49.14 o                         
   0  10   6      38494.12      38367.15       376.46 o                         
   2  10   6       3582.80       3524.67        41.09 o                         
   4  10   6      26145.08      25665.36       176.49 o                         
   6  10   6       3352.22       3283.88        44.70 o                         
   8  10   6      22408.20      21868.51       182.89 o                         
  10  10   6       3539.88       3542.00        55.30 o                         
  12  10   6      10753.95      10740.03       128.02 o                         
  14  10   6       2114.63       2175.89        59.95 o                         
   1  11   6       5416.00       5381.46        53.31 o                         
   3  11   6       3972.92       3980.67        45.14 o                         
   5  11   6       4965.23       4942.90        57.87 o                         
   7  11   6       4051.90       3954.55        53.51 o                         
   9  11   6       2797.85       2808.83        48.60 o                         
  11  11   6       1961.50       1928.08        43.77 o                         
  13  11   6       2533.17       2564.50        64.31 o                         
   0  12   6         10.97         21.63        17.37 o                         
   2  12   6       8449.69       8425.26        79.25 o                         
   4  12   6        221.38        251.11        14.14 o                         
   6  12   6       5123.38       4970.40        67.43 o                         
   8  12   6        179.23        225.72        18.33 o                         
  10  12   6       3207.14       3211.46        53.92 o                         
  12  12   6         10.15         23.88        13.53 o                         
   1  13   6       1996.64       2055.84        35.53 o                         
   3  13   6       3341.12       3329.54        48.67 o                         
   5  13   6       4679.59       4717.81        65.48 o                         
   7  13   6        529.44        529.88        25.79 o                         
   9  13   6       2224.23       2180.17        46.32 o                         
  11  13   6       1813.74       1770.56        46.58 o                         
   0  14   6        444.17        488.20        41.11 o                         
   2  14   6      36065.58      35653.36       283.77 o                         
   4  14   6         56.07         60.19        13.04 o                         
   6  14   6      27345.69      26560.19       300.75 o                         
   8  14   6        837.30        799.73        32.36 o                         
  10  14   6      18907.39      18639.02       186.01 o                         
   1  15   6       1505.82       1519.35        39.44 o                         
   3  15   6        910.93        908.71        33.39 o                         
   5  15   6       1111.55       1104.91        40.25 o                         
   7  15   6       1536.85       1631.08        47.37 o                         
   9  15   6        620.60        604.95        30.03 o                         
   0  16   6      13108.87      13139.37       201.89 o                         
   2  16   6       1345.87       1336.03        36.70 o                         
   4  16   6       8046.48       8086.75        96.87 o                         
   6  16   6       1032.15       1046.17        43.44 o                         
   8  16   6       7649.62       7668.58       115.04 o                         
   1  17   6        364.04        410.51        25.96 o                         
   3  17   6       2564.81       2627.68        55.42 o                         
   5  17   6        862.25        896.80        47.03 o                         
   7  17   6        627.51        676.22        34.30 o                         
   0  18   6      20066.61      20182.43       324.74 o                         
   2  18   6        522.91        507.64        32.36 o                         
   4  18   6      14261.56      14270.66       176.91 o                         
   6  18   6        650.40        538.19        33.35 o                         
   1  19   6       1668.87       1692.35        46.28 o                         
   3  19   6        897.01        887.03        36.41 o                         
   5  19   6       1170.86       1209.47        46.87 o                         
   0  20   6        661.52        648.80        50.88 o                         
   2  20   6       4583.25       4855.27        81.98 o                         
   1   0   7       1395.09       1420.56        34.55 o                         
   3   0   7       4538.84       4533.58        56.28 o                         
   5   0   7       8679.74       8599.58       101.31 o                         
   7   0   7         50.97         82.62        14.48 o                         
   9   0   7       3313.14       3263.13        69.29 o                         
  11   0   7       2128.89       2217.63        63.85 o                         
  13   0   7       2241.75       2296.89        94.23 o                         
  15   0   7        153.38        108.38        32.41 o                         
   0   1   7         21.24         54.97        13.15 o                         
   2   1   7      12848.52      12468.32        91.52 o                         
   4   1   7        830.90        871.43        19.47 o                         
   6   1   7      10163.92      10065.97        83.99 o                         
   8   1   7        125.16        149.44        13.41 o                         
  10   1   7       5390.95       5383.59        74.69 o                         
  12   1   7        629.52        627.69        30.33 o                         
  14   1   7       4068.50       4231.55        91.82 o                         
   1   2   7        142.59        162.63        10.14 o                         
   3   2   7       1818.23       1872.25        26.23 o                         
   5   2   7        536.04        589.42        16.05 o                         
   7   2   7         20.71         39.96         8.91 o                         
   9   2   7        452.10        464.65        20.90 o                         
  11   2   7       1273.17       1238.89        33.59 o                         
  13   2   7         41.89         33.66        14.72 o                         
   0   3   7       6028.31       5910.23        76.74 o                         
   2   3   7       4797.00       4892.74        49.15 o                         
   4   3   7       8944.69       8830.86        72.75 o                         
   6   3   7       4618.23       4479.90        45.90 o                         
   8   3   7       3299.98       3361.52        49.32 o                         
  10   3   7       2940.66       2889.82        46.83 o                         
  12   3   7       3493.51       3560.21        57.69 o                         
  14   3   7       2267.03       2172.47        59.66 o                         
   1   4   7        535.01        570.04        18.69 o                         
   3   4   7       9217.30       9316.50        75.86 o                         
   5   4   7       1876.84       1869.20        26.91 o                         
   7   4   7       1779.89       1780.11        30.29 o                         
   9   4   7        182.44        227.71        16.04 o                         
  11   4   7       5623.44       5699.27        72.14 o                         
  13   4   7        782.26        815.71        35.64 o                         
   0   5   7      36713.50      36417.30       337.66 o                         
   2   5   7        733.92        784.27        19.22 o                         
   4   5   7      38632.09      38389.96       250.92 o                         
   6   5   7        269.39        328.03        17.64 o                         
   8   5   7      21900.12      21461.50       179.09 o                         
  10   5   7        278.61        339.35        19.02 o                         
  12   5   7      16497.39      16429.12       170.90 o                         
  14   5   7         11.22         31.94        16.65 o                         
   1   6   7        221.26        253.40        12.11 o                         
   3   6   7       1130.73       1159.50        23.25 o                         
   5   6   7        967.35       1040.40        20.92 o                         
   7   6   7         13.96         23.14         8.54 o                         
   9   6   7        857.65        892.00        27.34 o                         
  11   6   7        806.86        882.66        31.82 o                         
  13   6   7        111.46         99.07        17.70 o                         
   0   7   7        537.75        583.27        25.43 o                         
   2   7   7      12389.96      12347.04        98.93 o                         
   4   7   7       2199.87       2179.81        30.07 o                         
   6   7   7       9822.73       9749.10        90.05 o                         
   8   7   7        556.81        545.90        22.36 o                         
  10   7   7       5967.46       5816.79        68.95 o                         
  12   7   7       1245.76       1251.47        41.98 o                         
   1   8   7       1019.85       1109.66        23.32 o                         
   3   8   7       3428.70       3448.63        41.09 o                         
   5   8   7       5936.77       5972.35        57.57 o                         
   7   8   7         19.79         46.13         9.80 o                         
   9   8   7       2285.88       2309.43        43.13 o                         
  11   8   7       1952.01       1987.53        38.34 o                         
  13   8   7       1678.88       1736.04        52.69 o                         
   0   9   7       3344.07       3361.75        56.50 o                         
   2   9   7      23746.64      23426.89       182.05 o                         
   4   9   7       1505.16       1564.45        26.44 o                         
   6   9   7      19774.70      19528.20       161.38 o                         
   8   9   7       1776.58       1854.49        37.27 o                         
  10   9   7      11409.80      11535.84       130.74 o                         
  12   9   7        432.36        483.16        32.74 o                         
   1  10   7        104.81        116.42        11.29 o                         
   3  10   7       1614.27       1655.69        29.85 o                         
   5  10   7        146.21        175.77        13.16 o                         
   7  10   7        241.35        320.41        20.23 o                         
   9  10   7        127.21        145.37        15.46 o                         
  11  10   7       1464.46       1451.59        37.27 o                         
   0  11   7       7660.92       7759.36       143.78 o                         
   2  11   7        150.32        178.75        13.39 o                         
   4  11   7      10902.84      10675.97       104.09 o                         
   6  11   7         77.96        100.88        12.40 o                         
   8  11   7       4990.02       4876.28        69.05 o                         
  10  11   7         46.08         63.45        15.27 o                         
  12  11   7       4966.88       4931.97        93.92 o                         
   1  12   7        386.32        407.89        19.49 o                         
   3  12   7       4715.29       4721.48        58.66 o                         
   5  12   7       1351.12       1370.86        32.88 o                         
   7  12   7        931.67        930.28        31.95 o                         
   9  12   7        219.09        225.87        18.80 o                         
  11  12   7       3332.82       3351.37        74.03 o                         
   0  13   7       8177.14       8290.04       163.59 o                         
   2  13   7          3.23         40.85        12.03 o                         
   4  13   7       9066.57       9064.97        98.28 o                         
   6  13   7         33.29         52.44        13.60 o                         
   8  13   7       5146.10       5315.34        74.64 o                         
  10  13   7          1.22         30.34        13.90 o                         
   1  14   7        301.98        315.77        19.39 o                         
   3  14   7        500.07        496.21        24.82 o                         
   5  14   7       1070.78       1036.66        39.84 o                         
   7  14   7         25.69         56.82        14.61 o                         
   9  14   7       1109.50       1208.06        42.19 o                         
   0  15   7        735.82        723.49        40.08 o                         
   2  15   7       4075.19       4134.40        67.30 o                         
   4  15   7       2185.52       2151.53        50.34 o                         
   6  15   7       3331.78       3310.62        65.84 o                         
   8  15   7        682.66        716.82        35.43 o                         
   1  16   7        484.50        503.40        25.28 o                         
   3  16   7       1747.10       1754.91        47.54 o                         
   5  16   7       2606.01       2610.63        61.75 o                         
   7  16   7         33.41         39.14        16.35 o                         
   0  17   7         74.11         56.60        21.95 o                         
   2  17   7       5065.52       5166.26        75.82 o                         
   4  17   7        285.80        300.20        23.84 o                         
   6  17   7       4706.06       4719.33        93.15 o                         
   1  18   7        120.17        146.03        18.31 o                         
   3  18   7       1061.84       1009.55        37.31 o                         
   0   0   8      25168.83      24487.30       364.58 o                         
   2   0   8        422.21        356.28        23.17 o                         
   4   0   8      26786.53      26392.21       259.09 o                         
   6   0   8       1776.66       1801.88        62.33 o                         
   8   0   8      23917.73      23703.40       321.11 o                         
  10   0   8        965.49       1011.84        51.43 o                         
  12   0   8      18501.38      18646.10       271.80 o                         
   1   1   8      15819.27      15491.19       116.75 o                         
   3   1   8      11452.75      11308.35        91.92 o                         
   5   1   8      10803.81      10712.50        85.53 o                         
   7   1   8      10836.77      10921.27       109.33 o                         
   9   1   8      10060.31       9838.44       115.37 o                         
  11   1   8       6016.80       6165.14        85.94 o                         
  13   1   8       4620.22       4664.44        90.13 o                         
   0   2   8         17.52         69.78        20.72 o                         
   2   2   8        285.14        310.18        13.98 o                         
   4   2   8       1929.59       1999.70        30.01 o                         
   6   2   8        346.19        359.66        16.48 o                         
   8   2   8         19.56         54.66        12.94 o                         
  10   2   8         25.19         60.23        13.77 o                         
  12   2   8        661.09        707.71        33.99 o                         
   1   3   8      11495.66      11479.33        89.76 o                         
   3   3   8       9443.46       9254.78        78.82 o                         
   5   3   8       7691.88       7779.87        67.65 o                         
   7   3   8       8473.06       8425.68        93.65 o                         
   9   3   8       7252.74       7241.55        88.73 o                         
  11   3   8       5157.76       5167.15        77.13 o                         
  13   3   8       3266.21       3456.97        75.76 o                         
   0   4   8        197.57        305.17        37.29 o                         
   2   4   8      16622.73      16264.00       122.24 o                         
   4   4   8        118.44        171.68        11.85 o                         
   6   4   8      14227.93      14207.44       118.71 o                         
   8   4   8         50.25         77.63        13.95 o                         
  10   4   8      17254.85      17092.41       176.64 o                         
  12   4   8        294.55        378.51        27.53 o                         
   1   5   8       9510.39       9653.49        81.87 o                         
   3   5   8       6376.73       6306.42        62.42 o                         
   5   5   8       5357.34       5381.60        58.86 o                         
   7   5   8       7475.81       7351.46        86.90 o                         
   9   5   8       5679.77       5765.58        85.03 o                         
  11   5   8       3352.20       3287.00        59.02 o                         
  13   5   8       2667.20       2747.62        72.15 o                         
   0   6   8       1707.12       1725.56        40.27 o                         
   2   6   8        556.01        588.72        19.11 o                         
   4   6   8          4.03         19.82         8.64 o                         
   6   6   8        185.46        196.18        21.05 o                         
   8   6   8        602.60        617.82        27.70 o                         
  10   6   8        217.81        228.81        18.58 o                         
  12   6   8         53.94         61.30        15.19 o                         
   1   7   8       8490.23       8453.01        75.49 o                         
   3   7   8       7458.54       7427.84        73.38 o                         
   5   7   8       6163.51       6130.33        71.26 o                         
   7   7   8       6008.41       5914.49        79.74 o                         
   9   7   8       5813.04       5855.13        81.60 o                         
  11   7   8       4262.27       4301.47        69.50 o                         
   0   8   8       4389.37       4362.04        72.71 o                         
   2   8   8       3334.70       3345.70        46.24 o                         
   4   8   8       5386.82       5430.84        74.14 o                         
   6   8   8       1066.94       1027.36        36.31 o                         
   8   8   8       5917.53       5841.00        80.85 o                         
  10   8   8        942.97        932.66        35.47 o                         
  12   8   8       5420.79       5526.57       117.54 o                         
   1   9   8      11060.10      11008.43       102.03 o                         
   3   9   8       6637.48       6578.15        80.00 o                         
   5   9   8       6809.15       6605.95        80.31 o                         
   7   9   8       8119.15       8147.37       100.76 o                         
   9   9   8       6981.10       6907.22        87.18 o                         
  11   9   8       3681.87       3692.97        72.82 o                         
   0  10   8       1642.79       1680.81        50.48 o                         
   2  10   8       1338.36       1376.33        30.98 o                         
   4  10   8         88.87        151.20        17.74 o                         
   6  10   8       1269.45       1290.24        37.28 o                         
   8  10   8       1616.39       1608.13        38.61 o                         
  10  10   8       1909.69       1977.64        46.25 o                         
   1  11   8       8312.78       8227.23        92.16 o                         
   3  11   8       7765.48       7786.87        88.05 o                         
   5  11   8       6820.73       6792.74        99.84 o                         
   7  11   8       5592.76       5664.36        80.43 o                         
   9  11   8       6336.35       6343.94        93.19 o                         
   0  12   8       1308.53       1312.78        54.32 o                         
   2  12   8       4746.83       4820.94        65.86 o                         
   4  12   8       1010.46       1039.42        35.36 o                         
   6  12   8       4269.12       4194.82        75.98 o                         
   8  12   8        313.16        337.05        24.74 o                         
   1  13   8       6711.82       6655.07        81.90 o                         
   3  13   8       3848.94       3790.44        63.26 o                         
   5  13   8       3415.59       3454.87        69.67 o                         
   7  13   8       5838.93       5949.31        97.25 o                         
   9  13   8       3984.66       3990.03        81.69 o                         
   0  14   8       1777.69       1875.94        62.89 o                         
   2  14   8       2057.52       2163.21        45.66 o                         
   4  14   8       5043.34       5145.83        83.25 o                         
   6  14   8       2505.07       2615.14        58.19 o                         
   8  14   8       2409.53       2358.32        75.02 o                         
   1  15   8       2946.23       3023.90        58.19 o                         
   3  15   8       3384.08       3433.50        62.51 o                         
   5  15   8       2333.46       2293.65        58.36 o                         
   0  16   8       7716.56       7687.09       146.82 o                         
   2  16   8         18.93         25.30        15.05 o                         
   4  16   8       7929.02       7935.56       128.50 o                         
   1  17   8       3561.53       3643.42        88.99 o                         
   1   0   9        128.29        137.85        18.41 o                         
   3   0   9       3429.71       3327.74        74.83 o                         
   5   0   9        753.47        757.63        44.23 o                         
   7   0   9        545.24        553.08        47.01 o                         
   9   0   9         17.69         18.74        17.60 o                         
  11   0   9       1913.20       1949.66        74.48 o                         
   0   1   9       4872.12       4806.56        81.24 o                         
   2   1   9        297.92        280.34        16.14 o                         
   4   1   9       2599.51       2580.45        40.17 o                         
   6   1   9        187.85        209.69        18.47 o                         
   8   1   9       2556.91       2641.48        49.43 o                         
  10   1   9          3.89         41.20        15.84 o                         
  12   1   9        855.46       1016.28        41.56 o                         
   1   2   9       8606.83       8537.20        81.36 o                         
   3   2   9       6661.67       6573.88        71.21 o                         
   5   2   9       6838.64       6665.31        75.24 o                         
   7   2   9       8020.76       7900.19       105.85 o                         
   9   2   9       4502.47       4403.21        70.16 o                         
  11   2   9       3589.62       3503.72        63.39 o                         
   0   3   9       1074.83       1117.16        35.40 o                         
   2   3   9       1606.47       1535.09        30.47 o                         
   4   3   9        254.87        327.61        17.17 o                         
   6   3   9       1040.64       1074.55        38.31 o                         
   8   3   9       1053.45       1097.82        38.89 o                         
  10   3   9        709.69        874.39        37.78 o                         
   1   4   9        102.55        107.16        11.75 o                         
   3   4   9        854.59        846.42        25.81 o                         
   5   4   9       2138.06       2150.14        39.93 o                         
   7   4   9        183.53        175.42        19.10 o                         
   9   4   9        421.51        414.15        27.01 o                         
  11   4   9        441.15        506.55        29.38 o                         
   0   5   9       2496.20       2398.26        54.88 o                         
   2   5   9      16683.87      16226.90       139.05 o                         
   4   5   9       2751.06       2706.96        41.37 o                         
   6   5   9      11721.27      11672.42       130.44 o                         
   8   5   9       1010.04        972.57        40.90 o                         
  10   5   9       8645.93       8842.53       125.02 o                         
   1   6   9       6766.52       6704.41        72.94 o                         
   3   6   9       4479.87       4486.08        55.94 o                         
   5   6   9       6096.30       5987.99        75.20 o                         
   7   6   9       5294.79       5436.65       107.45 o                         
   9   6   9       4189.39       4123.14        77.27 o                         
  11   6   9       2302.14       2376.86        58.05 o                         
   0   7   9       5174.52       5143.00        87.40 o                         
   2   7   9          2.79         19.46        10.05 o                         
   4   7   9       2255.02       2216.06        41.23 o                         
   6   7   9         13.69         36.20        12.19 o                         
   8   7   9       3245.51       3317.79        67.48 o                         
  10   7   9         23.54         26.54        14.57 o                         
   1   8   9         15.16         24.44         9.99 o                         
   3   8   9       1993.48       1951.16        39.11 o                         
   5   8   9        313.20        334.04        21.99 o                         
   7   8   9        220.69        256.56        21.80 o                         
   9   8   9         23.17         58.73        25.66 o                         
   0   9   9      11489.79      11503.29       154.21 o                         
   2   9   9       4317.53       4330.41        59.19 o                         
   4   9   9       9239.02       9406.04       112.27 o                         
   6   9   9       3616.56       3628.33        61.82 o                         
   8   9   9       6840.68       6917.32        99.68 o                         
   1  10   9       5851.93       5799.74        74.96 o                         
   3  10   9       5211.63       5235.50        67.07 o                         
   5  10   9       4415.16       4420.68        73.38 o                         
   7  10   9       6501.81       6493.60       101.52 o                         
   9  10   9       2945.02       3001.80        65.73 o                         
   0  11   9        276.04        321.87        29.30 o                         
   2  11   9       2943.01       2952.84        50.97 o                         
   4  11   9       1408.46       1500.14        38.09 o                         
   6  11   9       2614.66       2661.81        64.65 o                         
   8  11   9        200.87        266.72        24.94 o                         
   1  12   9         55.86         74.01        14.04 o                         
   3  12   9        548.13        581.89        26.94 o                         
   5  12   9       1268.02       1362.71        45.49 o                         
   7  12   9         99.72        117.08        20.53 o                         
   0  13   9        663.56        772.88        43.22 o                         
   2  13   9       4072.85       4192.57        78.23 o                         
   4  13   9        481.59        606.10        32.75 o                         
   6  13   9       2412.74       2601.72        68.00 o                         
   1  14   9       3893.46       4000.80        65.70 o                         
   3  14   9       2429.67       2408.17        56.32 o                         
   0  15   9       1873.27       1996.42        69.22 o                         
   2  15   9        264.08        288.22        23.44 o                         
   0   0  10        633.63        626.69        43.27 o                         
   2   0  10      42266.88      41301.07       441.90 o                         
   4   0  10         74.95        122.90        22.69 o                         
   6   0  10      38031.01      37887.02       492.02 o                         
   8   0  10        925.70       1190.85        76.16 o                         
   1   1  10          9.02         19.09        10.09 o                         
   3   1  10         21.55         34.22        10.94 o                         
   5   1  10        540.69        538.01        26.68 o                         
   7   1  10        105.27        103.67        17.12 o                         
   9   1  10         91.91        154.02        19.20 o                         
   0   2  10       2439.73       2474.41        58.73 o                         
   2   2  10       2013.83       2025.46        37.59 o                         
   4   2  10       7862.69       7805.66        87.00 o                         
   6   2  10       1064.25       1148.94        41.15 o                         
   8   2  10       1882.95       1965.20        47.67 o                         
   1   3  10         84.20        125.62        13.41 o                         
   3   3  10         64.39         83.85        12.50 o                         
   5   3  10         11.93         46.05        13.44 o                         
   7   3  10         10.64         36.52        16.76 o                         
   9   3  10        227.41        252.50        24.91 o                         
   0   4  10      39603.42      39383.71       423.74 o                         
   2   4  10       2195.13       2231.23        41.05 o                         
   4   4  10      28444.70      28208.26       233.79 o                         
   6   4  10       3718.47       3710.08        64.56 o                         
   8   4  10      25014.80      25269.26       314.39 o                         
   1   5  10        308.56        339.22        19.04 o                         
   3   5  10         60.25         91.24        13.55 o                         
   5   5  10        166.18        229.32        19.54 o                         
   7   5  10          3.42          2.48        13.46 o                         
   9   5  10        663.11        655.80        36.01 o                         
   0   6  10        943.36        891.06        40.43 o                         
   2   6  10       4870.39       4948.57        62.73 o                         
   4   6  10       4543.25       4588.47        68.76 o                         
   6   6  10       3290.46       3249.25        64.60 o                         
   8   6  10        664.26        708.74        36.98 o                         
   1   7  10         43.26         75.81        12.57 o                         
   3   7  10         13.16         16.18        11.15 o                         
   5   7  10         43.90         61.86        16.16 o                         
   7   7  10        110.58        122.98        19.91 o                         
   0   8  10       7123.83       7063.41       112.39 o                         
   2   8  10      16715.30      16742.50       168.36 o                         
   4   8  10       4544.46       4414.71        72.39 o                         
   6   8  10      15778.71      15822.95       193.60 o                         
   1   9  10          1.45         14.63        12.00 o                         
   3   9  10          9.16         41.14        12.62 o                         
   5   9  10        591.21        639.88        31.96 o                         
   0  10  10        140.94        172.99        25.02 o                         
   2  10  10       5927.65       6002.19        79.51 o                         
   4  10  10        577.33        627.51        29.86 o                         
   6  10  10       3934.67       3960.32        78.47 o                         
   1  11  10          9.58         43.47        13.96 o                         
   3  11  10        101.85        111.29        16.90 o                         
   0  12  10      15980.74      16244.43       316.77 o                         
   2  12  10       2776.19       2727.03        53.91 o                         
   1   0  11        731.41        830.51        41.34 o                         
   3   0  11        169.85        210.51        23.53 o                         
   5   0  11         33.10         27.28        24.13 o                         
   0   1  11       3272.22       3267.61        77.76 o                         
   2   1  11       1021.91       1078.19        33.01 o                         
   4   1  11       2714.02       2665.48        51.66 o                         
   6   1  11        396.21        391.49        26.53 o                         
   1   2  11       4552.93       4410.85        65.35 o                         
   3   2  11       3831.33       3875.47        57.70 o                         
   5   2  11       3373.20       3444.34        63.91 o                         
   0   3  11       2618.38       2742.08        71.31 o                         
   2   3  11        822.70        834.88        30.35 o                         
   4   3  11       1143.36       1056.06        38.95 o                         
   6   3  11       1029.93       1081.34        42.87 o                         
   1   4  11        276.04        298.43        20.68 o                         
   3   4  11         22.14         34.92        12.79 o                         
   5   4  11          7.82         31.87        14.82 o                         
   0   5  11        207.52        190.97        25.11 o                         
   2   5  11       6166.50       6190.68        77.75 o                         
   4   5  11        445.40        426.11        28.77 o                         
   1   6  11       3097.26       3077.45        53.85 o                         
   3   6  11       2589.31       2515.87        49.06 o                         
   0   7  11       2940.64       2829.76        72.39 o                         
   2   7  11        277.29        319.69        22.09 o                         
   1   8  11        267.68        307.40        22.90 o                         
                                                                                
